# Supplementary material for: Comparative proteomic analysis of the telogen-to-anagen transition in cashmere goat secondary hair follicles
Source: Front Vet Sci. 2025 Feb 25;12:1542682. doi: 10.3389/fvets.2025.1542682 (PMC11894581; doi:10.3389/fvets.2025.1542682)
Supplement: Supplementary file 4 [file Table_4.csv]

Accession_id	Description	Peptides	AAs	MW[kDa]	calc.pl	Coverage	PSM	Unique Peptides	Protein FDR Confidence	Abundance_pTelF1	Abundance_pTelM1	Abundance_pAnaF1	Abundance_pAnaM1	Abundance_pTelF3	Abundance_pAnaF3	Abundance_pTelF2	Abundance_pTelM2	Abundance_pAnaF2	Abundance_pAnaM2	Abundance_pTelM3	Abundance_pAnaM3
A0A452EQ10	AHNAK nucleoprotein OS=Capra hircus OX=9925 GN=AHNAK PE=4 SV=1	206	5393	575	5.91	71	1303	10	High	1.11978	0.932721	1.008231	1.074303	0.955889	1.101761	0.987065	0.963278	1.034638	1.004646	1.085314	0.997407
A0A452EQJ4	AHNAK nucleoprotein OS=Capra hircus OX=9925 GN=AHNAK PE=4 SV=1	207	5412	576.9	6	68	1319	7	High	1.131381	0.775696	0.99716	0.996201	1.048931	1.324083	1.189374	1.089691	1.28998	1.134917	0.774951	0.966933
A0A452EPX6	AHNAK nucleoprotein OS=Capra hircus OX=9925 GN=AHNAK PE=4 SV=1	204	5294	564	6.11	67	1315	4	High	1.2075	1.562363	0.971745	1.06539	0.924923	1.090033	1.115921	1.016229	1.121339	0.995641	1.003226	1.011895
A0A452EHR7	Desmoplakin OS=Capra hircus OX=9925 GN=DSP PE=4 SV=1	192	2892	332.4	6.96	64	1239	192	High	0.984722	0.89743	1.123974	1.020055	0.866255	1.093838	0.970477	1.161838	1.210328	1.067456	0.80769	0.968745
A0A452FMX3	Plectin OS=Capra hircus OX=9925 GN=PLEC PE=4 SV=1	234	4150	470.4	5.83	60	1151	233	High	1.043862	0.953427	1.027713	0.934049	0.982496	1.053551	1.038769	0.995388	1.132335	0.952858	0.903523	0.921386
A0A452E7C9	Filamin A OS=Capra hircus OX=9925 GN=FLNA PE=4 SV=1	138	2647	280.7	6.13	68	989	122	High	0.998591	0.916795	1.146652	0.913689	0.910582	1.110413	0.997878	1.286085	1.035319	1.030965	0.89165	0.87946
A0A452F573	Collagen type VI alpha 3 chain OS=Capra hircus OX=9925 GN=COL6A3 PE=4 SV=1	124	3111	337.6	6.38	50	1103	124	High	0.948921	1.074702	1.082403	0.812873	1.107217	0.948066	1.019816	1.080647	1.034499	0.925423	0.949546	0.993596
A0A452E5B5	Myosin heavy chain 11 OS=Capra hircus OX=9925 GN=MYH11 PE=3 SV=1	118	1972	227.5	5.48	55	829	1	High	0.957949	0.897166	0.993139	0.595384	1.076315	1.10724	1.078676	1.652725	0.956448	0.981737	0.99691	0.706935
A0A452EHE9	Spectrin alpha chain, non-erythrocytic 1 OS=Capra hircus OX=9925 GN=SPTAN1 PE=4 SV=1	151	2452	282.2	5.31	69	571	13	High	1.02767	1.048913	1.013225	0.850079	1.084601	0.931652	1.007069	0.882514	0.961399	0.956209	1.000841	0.963475
A0A452E5G1	Myosin heavy chain 11 OS=Capra hircus OX=9925 GN=MYH11 PE=3 SV=1	118	1938	223.7	5.5	56	824	1	High	0.776596	0.928951	1.276606	0.737741	1.140611	0.857375	1.015455	1.580457	0.976158	0.987511	0.840803	0.78928
A0A452FAS7	Myosin heavy chain 9 OS=Capra hircus OX=9925 GN=MYH9 PE=3 SV=1	113	1986	229.7	5.63	55	722	86	High	0.926802	0.908267	1.143663	0.951824	0.872123	1.140882	0.921883	0.906635	1.135357	1.035291	0.843736	1.007654
A0A452EHD5	Spectrin alpha chain, non-erythrocytic 1 OS=Capra hircus OX=9925 GN=SPTAN1 PE=4 SV=1	140	2403	276.6	5.35	65	526	2	High	1.080471	1.02141	0.94044	1.020457	1.493897	0.893762	1.092815	0.94776	0.908955	0.915422	1.411566	0.816563
A0A452F7K4	Serum albumin OS=Capra hircus OX=9925 GN=ALB PE=4 SV=1	71	607	69.1	6.15	81	2284	71	High	0.837132	1.145318	0.676294	0.954388	1.338323	0.720914	0.822557	0.884335	0.631131	0.893907	1.672663	1.006152
A0A452DTD0	Talin 1 OS=Capra hircus OX=9925 GN=TLN1 PE=4 SV=1	113	2558	271.2	6.06	60	396	99	High	1.066123	1.020316	1.03131	0.846248	1.044136	0.986419	1.066619	1.1061	1.000175	0.961657	1.011731	0.926991
A0A452ETD8	Filamin B OS=Capra hircus OX=9925 GN=FLNB PE=4 SV=1	116	2602	277.8	5.76	57	515	100	High	0.959519	0.937335	1.071365	1.158253	0.92347	1.124053	0.992279	0.905337	1.093554	1.084955	0.922534	1.095464
A0A452DX18	Complement C3 OS=Capra hircus OX=9925 GN=C3 PE=4 SV=1	79	1663	187.2	6.49	58	651	66	High	0.920037	1.426686	0.587267	0.648225	1.60856	0.642229	0.807361	0.942441	0.611452	0.705381	2.01413	0.749215
A0A452FYL3	Dynein cytoplasmic 1 heavy chain 1 OS=Capra hircus OX=9925 GN=DYNC1H1 PE=4 SV=1	149	4641	531.1	6.37	39	369	149	High	0.995473	0.921232	1.078198	0.968959	0.964716	0.999715	1.020293	0.973962	1.124967	0.994553	0.870145	1.001417
A0A452ENG9	Spectrin beta chain OS=Capra hircus OX=9925 GN=SPTBN1 PE=3 SV=1	118	2363	274.2	5.57	61	390	106	High	1.026827	0.994327	1.077774	0.836216	1.097099	0.972367	1.088761	0.960282	1.023004	0.920828	1.002771	0.948143
A0A452F8J7	Collagen type XII alpha 1 chain OS=Capra hircus OX=9925 GN=COL12A1 PE=4 SV=1	102	3046	332.7	5.47	43	422	102	High	0.794527	1.02647	1.116463	0.858543	1.022759	1.096052	0.945884	1.044627	1.045576	1.19464	0.850938	0.993356
A0A452FHU9	Collagen type I alpha 1 chain OS=Capra hircus OX=9925 GN=COL1A1 PE=4 SV=1	54	1463	138.9	5.78	51	1668	52	High	0.772882	0.916765	0.947666	0.710115	1.351309	0.701424	0.769778	0.826777	0.607976	0.977547	0.850679	1.348038
A0A452FIJ8	Fibrillin 1 OS=Capra hircus OX=9925 GN=FBN1 PE=4 SV=1	82	2860	311	4.98	37	518	76	High	1.057771	0.898421	1.081312	0.921056	1.047812	1.038758	1.020539	1.094809	0.965814	1.029334	0.969723	0.923793
A0A452E5Y1	Collagen type VI alpha 5 chain OS=Capra hircus OX=9925 GN=COL6A5 PE=4 SV=1	91	2201	241.4	8.21	46	408	84	High	0.659976	2.065168	0.619326	0.652585	0.93621	0.785621	0.690555	1.53717	0.768042	0.698208	1.706493	0.656116
A0A452DYJ2	Microtubule actin crosslinking factor 1 OS=Capra hircus OX=9925 GN=MACF1 PE=4 SV=1	140	5382	614	5.33	33	254	1	High	0.900153	0.841911	1.075821	1.106821	0.818426	1.085215	0.90043	0.901372	0.958839	0.875936	1.205662	0.949418
A0A452E2E2	IQ motif containing GTPase activating protein 1 OS=Capra hircus OX=9925 GN=IQGAP1 PE=4 SV=1	71	1657	189.1	6.44	53	302	69	High	0.971861	1.060983	1.095482	0.866447	0.984319	1.056191	1.113016	1.033714	1.125003	0.994985	0.944269	0.924905
A0A452EU19	Uncharacterized protein OS=Capra hircus OX=9925 GN=LOC102175560 PE=4 SV=1	59	1477	164.1	6.43	52	439	50	High	0.810173	1.487874	0.461327	0.497311	1.8847	0.515303	0.765758	0.823	0.507278	0.568097	2.377461	0.613711
A0A452GA47	Keratin 1 OS=Capra hircus OX=9925 GN=KRT1 PE=3 SV=1	47	614	63.6	8.05	72	1091	40	High	1.090935	1.226225	0.772347	0.976374	0.695974	0.819263	1.056173	1.822128	0.867823	1.034408	0.730537	0.794994
Q06B57	Fatty acid synthase OS=Capra hircus OX=9925 GN=FASN PE=2 SV=2	82	2514	273.7	6.43	45	321	4	High	0.760371	0.750934	1.257361	1.225906	0.668103	0.982653	0.713758	0.751731	0.920019	1.613019	0.702539	1.315279
A0A452FJF9	Transferrin OS=Capra hircus OX=9925 GN=TF PE=3 SV=1	50	698	76.9	7.01	75	715	46	High	1.104718	1.101803	0.665459	0.981298	1.488584	0.715022	0.921501	0.863005	0.668324	0.816391	1.579578	1.065912
A0A452G6R5	Dystonin OS=Capra hircus OX=9925 GN=DST PE=4 SV=1	112	2595	298.3	6.23	47	310	112	High	1.004345	0.930279	1.059089	1.016153	0.957115	1.056943	1.103672	1.059418	1.106226	1.004099	0.903674	0.924951
A0A452E7B9	Actinin alpha 4 OS=Capra hircus OX=9925 GN=ACTN4 PE=4 SV=1	58	911	104.8	5.44	70	398	41	High	1.016187	0.960936	1.10478	1.075249	0.917116	1.147648	1.019561	0.947359	1.148228	1.052885	0.897373	1.03252
A0A452E9I3	Periplakin OS=Capra hircus OX=9925 GN=PPL PE=4 SV=1	98	1755	202.4	5.66	59	345	98	High	1.048183	0.928412	1.016938	0.966947	0.990901	1.059639	0.995583	0.934274	1.099204	0.995583	0.88419	0.992129
A0A452G0P6	Keratin 10 OS=Capra hircus OX=9925 GN=KRT10 PE=3 SV=1	33	564	58	5.07	62	1074	23	High	1.060286	1.217415	0.803568	0.976189	0.672997	0.842297	1.082965	1.901584	0.85691	0.992376	0.723936	0.78045
A0A452G538	Clathrin heavy chain OS=Capra hircus OX=9925 GN=CLTC PE=3 SV=1	71	1682	192.3	5.69	51	244	71	High	0.945507	0.959757	1.096556	0.894208	1.036707	0.974007	0.950689	0.961864	1.115526	1.008428	0.916231	1.006566
A0A452FH25	Filamin C OS=Capra hircus OX=9925 GN=FLNC PE=4 SV=1	101	2720	290.4	6.01	46	318	83	High	0.907355	0.951226	1.042341	0.899481	0.974848	0.995096	1.020059	1.253967	1.010968	0.957243	0.878723	0.852274
A0A452F6C9	Myosin heavy chain 10 OS=Capra hircus OX=9925 GN=MYH10 PE=3 SV=1	82	1975	228.7	5.58	45	312	57	High	1.039273	1.045336	1.13109	0.920604	1.006358	1.027146	1.057196	0.960674	1.033579	1.058223	1.000721	0.987372
A0A452DLF4	Vinculin OS=Capra hircus OX=9925 GN=VCL PE=4 SV=1	67	1134	123.8	5.71	67	358	67	High	1.05425	0.977577	1.125172	0.892278	1.001537	1.047541	1.058872	1.124564	1.044993	1.022787	0.896029	0.965422
A0A452ETN5	Actinin alpha 1 OS=Capra hircus OX=9925 GN=ACTN1 PE=4 SV=1	53	914	105.4	5.41	63	306	2	High	1.058851	0.85757	1.131873	0.897826	0.921231	1.024212	1.060085	1.102547	1.081788	0.950627	0.897785	0.884575
A0A452E4U1	Keratin 17 OS=Capra hircus OX=9925 GN=KRT17 PE=3 SV=1	39	441	48.6	5.11	72	949	21	High	1.068533	0.943021	1.068533	1.06246	0.928851	1.064484	1.075545	1.026808	1.145549	1.040986	0.922244	0.93908
A0A452EME0	Keratin 14 OS=Capra hircus OX=9925 GN=KRT14 PE=3 SV=1	40	477	51.9	5.16	68	1351	16	High	0.911589	0.920311	0.990093	1.212037	0.817577	1.063751	0.93137	1.200074	1.074862	1.07669	0.775998	1.009057
A0A452ELA7	Keratin 77 OS=Capra hircus OX=9925 GN=KRT77 PE=3 SV=1	40	602	63.8	7.8	71	548	32	High	1.376203	1.233496	0.984809	0.803277	0.729825	0.870433	1.650527	1.137566	1.27401	0.756731	0.758459	0.701463
A0A452G6Z9	Junction plakoglobin OS=Capra hircus OX=9925 GN=JUP PE=4 SV=1	37	745	81.7	6.14	69	334	30	High	0.974594	0.912649	1.064887	1.052288	0.820257	1.083786	0.954944	1.242601	1.157592	1.036519	0.811545	0.949792
A0A452DMF8	Keratin 5 OS=Capra hircus OX=9925 GN=KRT5 PE=3 SV=1	49	561	60.2	8.88	65	1219	27	High	1.062126	0.932609	0.967206	1.221803	0.803093	1.074545	0.994271	1.136437	1.063352	1.035319	0.844095	0.970243
A0A452DWM1	Periostin OS=Capra hircus OX=9925 GN=POSTN PE=4 SV=1	41	806	89.9	7.53	59	324	3	High	0.867354	1.470936	1.016554	0.764658	1.018492	0.844102	1.005773	0.824914	0.842269	0.603865	1.401287	0.982937
A0A452ER57	Laminin subunit beta 2 OS=Capra hircus OX=9925 GN=LAMB2 PE=4 SV=1	60	1802	195.8	6.7	44	220	60	High	1.082142	1.047693	1.013244	0.868355	1.040601	0.945359	1.045407	1.178978	0.934834	0.975525	1.026831	0.899451
A0A452EN03	Heparan sulfate proteoglycan 2 OS=Capra hircus OX=9925 GN=HSPG2 PE=4 SV=1	79	4353	464.1	6.51	26	252	17	High	0.926841	1.051754	1.013049	0.778177	1.274311	0.816003	1.132476	0.994984	0.848394	0.946458	1.118323	0.8858
A0A452DRA0	EF-hand domain-containing protein OS=Capra hircus OX=9925 GN=TCHH PE=4 SV=1	69	1449	188.1	5.76	46	568	69	High	0.739688	0.715781	1.139663	1.403554	0.814166	1.444011	0.889924	0.669721	1.143784	1.281291	0.767803	1.339948
A0A452DWP6	Periostin OS=Capra hircus OX=9925 GN=POSTN PE=4 SV=1	39	779	86.9	7.53	59	321	1	High	1.19255	1.784501	0.731108	0.501786	1.136618	0.660261	0.995594	1.193962	0.753567	0.7175	1.769134	0.664349
A0A452F6J7	Keratin 15 OS=Capra hircus OX=9925 GN=KRT15 PE=3 SV=1	37	453	48.8	4.81	73	898	22	High	1.119495	0.98337	1.020256	1.189753	0.952632	1.033429	1.087215	0.91211	0.994222	1.001147	1.01104	1.06743
A0A452DWX6	Periostin OS=Capra hircus OX=9925 GN=POSTN PE=4 SV=1	40	781	87.2	7.68	58	316	6	High	1.075395	1.252219	0.996025	0.725765	0.991001	0.873453	1.079216	1.332705	0.976042	0.870199	1.125466	0.706543
A0A452FEN1	Vimentin OS=Capra hircus OX=9925 GN=VIM PE=3 SV=1	41	471	54.1	5.4	75	612	32	High	1.276219	0.933078	0.990122	0.984857	0.94712	1.1516	1.017787	1.006909	1.133496	0.840764	0.969328	0.95845
A0A452FQ35	Ribosome binding protein 1 OS=Capra hircus OX=9925 GN=RRBP1 PE=4 SV=1	83	1550	166.7	9.13	71	237	83	High	1.316611	0.905778	0.963124	1.076958	1.113762	0.951141	1.041208	1.024533	1.082895	1.020365	0.87863	1.101654
A0A452FQ33	Lamin A/C OS=Capra hircus OX=9925 GN=LMNA PE=3 SV=1	45	665	74.2	7.18	65	389	44	High	1.216249	0.936281	1.057883	0.994725	0.954191	1.080507	1.146909	0.990827	1.13289	0.952508	0.945031	0.931946
A0A452EP69	Keratin 71 OS=Capra hircus OX=9925 GN=KRT71 PE=3 SV=1	44	525	57.4	6.61	65	634	15	High	0.677844	0.855125	1.236881	1.000172	0.799725	1.183496	0.817249	1.036663	1.403233	1.223473	0.643657	1.140642
A0A452EU77	Pyruvate kinase OS=Capra hircus OX=9925 GN=PKM PE=3 SV=1	35	531	57.9	7.69	74	269	3	High	1.052634	0.958215	0.938544	1.066403	0.8874	1.153938	0.992212	1.112138	1.153616	1.04451	0.838922	1.058036
A0A452F6N1	IF rod domain-containing protein OS=Capra hircus OX=9925 GN=LOC102183766 PE=3 SV=1	39	507	55.1	5.82	65	559	4	High	0.453106	0.729857	0.977707	1.652068	0.734236	1.477785	0.924614	0.729785	1.301081	1.174239	0.782551	1.469528
A0A452G8P4	Actin gamma 1 OS=Capra hircus OX=9925 GN=ACTG1 PE=3 SV=1	19	376	41.9	5.58	66	755	8	High	1.008667	0.906729	1.066368	0.985587	0.954813	1.046172	0.976233	0.925492	1.074025	0.990072	0.941176	1.054652
A0A452FPU3	Collagen type XIV alpha 1 chain OS=Capra hircus OX=9925 GN=COL14A1 PE=4 SV=1	51	1725	186.1	5.17	41	204	50	High	0.970718	1.017005	1.056249	1.051218	0.814748	0.989836	0.91511	0.841251	1.142914	0.929348	0.988078	1.058377
A0A452G659	Envoplakin OS=Capra hircus OX=9925 GN=EVPL PE=4 SV=1	83	2031	231	6.7	48	242	82	High	0.984999	0.976237	1.024428	1.01238	0.932427	1.047428	1.015895	1.025161	1.115293	1.022634	0.876064	0.968723
A0A452FL68	IF rod domain-containing protein OS=Capra hircus OX=9925 GN=LOC102185436 PE=3 SV=1	37	509	55.9	6.43	65	619	13	High	0.597711	0.69707	0.960853	1.381147	0.827202	1.298495	0.944479	0.723021	1.124476	1.057735	0.787739	1.272114
A0A452F3G3	IF rod domain-containing protein OS=Capra hircus OX=9925 GN=LOC102183211 PE=3 SV=1	39	476	52.3	5.81	77	539	7	High	0.642181	0.881125	1.124646	1.402041	0.944294	1.393802	1.068164	0.933834	1.243083	1.259511	0.663241	1.306865
A0A452FDI1	Myosin heavy chain 14 OS=Capra hircus OX=9925 GN=MYH14 PE=3 SV=1	72	1999	228	5.6	40	219	60	High	0.940283	0.991464	1.111209	1.046508	0.907449	0.998224	1.011627	0.944954	1.156846	1.021674	0.951348	1.03172
A0A452FUQ9	Plakophilin 1 OS=Capra hircus OX=9925 GN=PKP1 PE=4 SV=1	40	742	81.3	8.91	67	254	40	High	0.980093	1.105286	1.002669	0.92468	0.880555	0.971884	0.966338	1.081162	1.131123	0.97335	0.850639	0.934784
A0A452DR93	Uncharacterized protein OS=Capra hircus OX=9925 PE=4 SV=1	29	940	101.3	6.3	38	376	29	High	0.904608	1.166721	1.054768	0.764223	1.062764	0.968582	0.993734	1.125634	0.976747	0.852842	1.048692	0.901805
A0A452G6N1	Keratin 85 OS=Capra hircus OX=9925 GN=KRT85 PE=3 SV=1	41	513	56.3	5.92	71	543	18	High	0.692081	0.668292	1.133099	1.452426	0.785409	1.444191	0.938267	0.848373	1.292046	1.254348	0.622186	1.383874
A0A452ET82	Pyruvate kinase OS=Capra hircus OX=9925 GN=PKM PE=3 SV=1	35	531	58.1	7.53	71	264	3	High	1.135666	0.804448	1.08998	1.021453	0.857747	1.095691	1.035297	1.216826	0.982234	1.064155	0.837011	0.897521
A0A452EIR1	Tr-type G domain-containing protein OS=Capra hircus OX=9925 GN=EEF2 PE=4 SV=1	42	858	95.3	6.83	57	242	41	High	0.932848	0.83802	1.197779	1.086332	0.872236	1.17725	0.93418	0.897787	1.216223	1.154356	0.799527	1.151626
A0A452F3D0	Collagen type VI alpha 2 chain OS=Capra hircus OX=9925 GN=COL6A2 PE=4 SV=1	30	1027	109.3	6.64	39	370	30	High	0.906237	1.226738	1.066039	0.777857	1.068732	0.962796	0.951241	1.131939	1.037147	0.845586	1.122065	0.921618
A0A452F296	Actin alpha 2, smooth muscle OS=Capra hircus OX=9925 GN=ACTA2 PE=3 SV=1	18	377	42	5.39	66	635	9	High	0.973422	0.899505	1.131956	0.837259	0.939381	0.988011	1.069493	1.150175	1.000596	0.956176	0.944391	0.839232
A0A452DV52	Nuclear mitotic apparatus protein 1 OS=Capra hircus OX=9925 GN=NUMA1 PE=4 SV=1	81	2115	236.8	5.63	44	174	81	High	1.127176	0.965366	1.027456	1.021811	0.92021	0.989826	1.020165	0.946377	1.047252	1.038845	0.875391	1.007088
A0A452FKE5	Uncharacterized protein OS=Capra hircus OX=9925 GN=LOC102189753 PE=4 SV=1	55	1724	190.7	7.84	40	181	29	High	0.899827	1.132522	0.788538	0.682767	1.550085	0.740711	0.909983	0.915755	0.816667	0.795502	1.513175	0.820515
A0A452G4F7	Spectrin beta chain OS=Capra hircus OX=9925 GN=SPTBN2 PE=3 SV=1	75	2392	270.1	6.21	39	198	65	High	1.001961	1.079253	1.048122	0.969756	0.963315	0.988005	1.033228	0.966702	1.1279	1.019582	0.895059	1.005083
A0A452F4D5	Valosin containing protein OS=Capra hircus OX=9925 GN=VCP PE=3 SV=1	42	816	90.6	5.52	64	188	42	High	0.905265	0.84572	0.974381	0.908455	0.896759	0.945671	0.996333	0.993913	1.098771	1.047149	0.829367	0.944711
F8UN03	Heat shock protein 70.1 OS=Capra hircus OX=9925 PE=2 SV=1	33	641	70.2	5.82	58	328	28	High	1.148807	0.951996	1.10224	0.935302	0.907186	1.080275	1.055609	0.958976	1.033916	1.018139	0.893897	0.891925
A0A452FK04	Fibronectin 1 OS=Capra hircus OX=9925 GN=FN1 PE=4 SV=1	56	2387	262.2	5.8	32	224	56	High	0.939589	1.498673	0.709197	0.781898	1.187388	0.756299	0.796049	0.965673	0.780229	0.789018	1.8094	0.830325
A0A452EL69	Laminin subunit gamma 1 OS=Capra hircus OX=9925 GN=LAMC1 PE=4 SV=1	50	1608	177.7	5.11	37	212	50	High	1.07079	1.00518	1.104151	0.816136	1.000732	1.035205	1.10763	1.472568	0.979319	0.981818	0.928494	0.820179
A0A452G3S8	Tubulin beta chain OS=Capra hircus OX=9925 GN=TUBB PE=3 SV=1	23	444	49.6	4.89	73	294	4	High	0.97672	0.794264	1.122101	0.961109	0.954279	1.115271	0.928254	0.835509	1.17012	0.967353	0.835509	1.060098
A0A452FMZ7	Heat shock protein 90 alpha family class A member 1 OS=Capra hircus OX=9925 GN=HSP90AA1 PE=3 SV=1	42	733	84.7	5.01	53	275	30	High	0.951757	0.92151	1.178608	0.866354	0.962432	1.19818	1.041779	0.970942	1.163499	1.078694	0.881149	0.972938
A0A452G821	Keratin 72 OS=Capra hircus OX=9925 GN=KRT72 PE=3 SV=1	41	524	57	7.87	68	492	24	High	0.647491	0.730195	1.309124	1.12231	0.851819	1.211825	0.73969	0.801745	1.316439	1.278111	0.702274	1.221531
A0A452FM11	Tubulin beta chain OS=Capra hircus OX=9925 GN=TUBB4B PE=3 SV=1	23	446	50	4.86	72	294	3	High	0.865825	0.751315	1.016902	0.80424	0.803277	0.949543	0.955637	0.736032	1.022434	0.845834	0.962957	0.85041
A0A452G2U2	IF rod domain-containing protein OS=Capra hircus OX=9925 GN=LOC108635997 PE=3 SV=1	41	560	60	8.34	57	590	1	High	1.00815	0.742894	1.143121	1.016586	0.79632	1.229353	0.964166	0.875663	1.267338	1.127992	0.797516	1.097863
A0A452EP62	Heparan sulfate proteoglycan 2 OS=Capra hircus OX=9925 GN=HSPG2 PE=4 SV=1	64	3668	391.9	6.34	24	198	2	High	0.956032	1.140674	0.999529	0.803347	1.097177	0.880577	0.919274	0.97397	0.82551	0.898763	0.84309	1.084339
A0A452E2H7	Elongation factor 1-alpha OS=Capra hircus OX=9925 GN=EEF1A1 PE=3 SV=1	23	462	50.1	9.01	70	241	4	High	1.023096	0.880396	1.142844	1.180765	0.820522	1.234651	0.93761	0.916118	1.240293	1.256412	0.773732	1.152533
A0A452G3C7	IF rod domain-containing protein OS=Capra hircus OX=9925 GN=LOC102176726 PE=3 SV=1	32	436	49.2	4.84	70	616	6	High	0.472679	0.603154	0.951086	1.879757	0.698664	1.482364	0.954148	0.720131	1.177625	1.12808	0.701156	1.370531
A0A452FKR9	IF rod domain-containing protein OS=Capra hircus OX=9925 GN=LOC100861381 PE=3 SV=1	35	413	46.8	4.83	77	650	2	High	0.798516	0.830905	0.96766	1.501184	0.821009	1.429208	0.895003	0.960009	1.148134	1.284056	0.741351	1.368761
A0A452FDX9	IF rod domain-containing protein OS=Capra hircus OX=9925 GN=LOC108633262 PE=3 SV=1	40	560	59.8	8.15	55	573	1	High	1.132935	1.138081	1.004301	0.913743	1.018708	1.038261	1.141824	1.128727	1.042281	0.950596	1.021324	0.836209
A0A452FFB1	Uncharacterized protein OS=Capra hircus OX=9925 GN=CFH PE=4 SV=1	47	1236	139.9	6.7	51	186	44	High	0.965927	1.457459	0.712713	0.766334	1.540871	0.690867	0.851474	1.006081	0.700464	0.821812	1.898661	0.844283
Q6R650	Keratin, type I cytoskeletal 25 OS=Capra hircus OX=9925 GN=KRT25 PE=2 SV=1	32	450	49.4	5.03	68	542	16	High	0.652141	0.832195	1.232721	1.042563	0.840462	1.25385	0.859962	0.950404	1.272723	1.165925	0.718526	1.031224
A0A452EK60	Ceruloplasmin OS=Capra hircus OX=9925 GN=CP PE=3 SV=1	39	1069	121.6	5.69	46	152	39	High	0.634113	1.357557	0.76148	0.855222	1.3168	0.779821	0.817017	0.962217	0.701736	0.897097	1.80262	0.890937
A0A452DST4	Integrin beta OS=Capra hircus OX=9925 GN=ITGB4 PE=3 SV=1	54	1850	205.2	5.99	38	148	4	High	1.131805	1.067348	1.041788	1.057347	0.965107	1.041788	1.013848	1.04048	0.928958	0.976396	1.254368	0.928126
A0A452FY18	Keratin, type I cytoskeletal 27 OS=Capra hircus OX=9925 GN=KRT27 PE=3 SV=1	33	460	49.9	5.05	75	554	13	High	0.624195	0.71819	1.240917	1.179533	0.771902	1.319566	0.815538	0.812773	1.448707	1.250554	0.677292	1.204472
A0A452DT19	Integrin beta OS=Capra hircus OX=9925 GN=ITGB4 PE=3 SV=1	53	1811	200.5	6.01	39	147	3	High	1.14781	0.966919	0.917745	1.081951	1.067023	0.976578	1.062911	0.974062	0.925599	1.073008	1.000313	1.034641
A0A452DWL1	Desmin OS=Capra hircus OX=9925 GN=DES PE=3 SV=1	34	470	53.5	5.27	75	284	29	High	0.943131	0.87269	1.216605	0.747348	0.912054	1.11198	0.9713	1.473061	1.051027	1.024162	0.847376	0.801446
A0A452EIY1	Microtubule-associated protein OS=Capra hircus OX=9925 GN=MAP4 PE=4 SV=1	50	1101	115	5.07	62	213	50	High	1.126264	0.963588	0.995435	1.070317	0.98941	0.997156	1.023692	1.036079	1.04537	1.000981	0.949367	1.003046
A0A452EYF6	Uncharacterized protein OS=Capra hircus OX=9925 GN=HSPA8 PE=3 SV=1	31	643	70.5	5.47	53	258	7	High	1.012334	0.885231	1.029156	1.219811	0.838502	1.168409	1.123098	0.845032	1.091886	1.099453	0.826116	1.072024
A0A452F2C5	Spectrin repeat containing nuclear envelope protein 2 OS=Capra hircus OX=9925 GN=SYNE2 PE=4 SV=1	78	6863	791.9	5.34	14	111	78	High	0.99547	1.066097	1.002714	0.952007	0.987321	0.963779	1.014998	0.99446	1.045315	0.969033	0.990549	0.960231
E7FKN1	Keratin33A OS=Capra hircus OX=9925 GN=KRT33A PE=3 SV=1	33	404	46	4.83	77	550	1	High	0.926167	0.885281	0.959054	1.198149	0.943055	1.172373	1.037707	0.924447	0.975116	1.004921	1.182759	1.123149
A0A452DRV7	Catenin alpha 1 OS=Capra hircus OX=9925 GN=CTNNA1 PE=4 SV=1	44	1018	111.7	7.87	55	140	39	High	0.978413	0.965233	1.126215	0.929459	1.042429	1.022659	1.018369	0.951624	1.096395	1.052212	0.925302	1.044691
A0A452E7A0	Plasminogen OS=Capra hircus OX=9925 GN=PLG PE=3 SV=1	40	816	91.1	7.42	63	221	34	High	0.90972	1.319752	0.73564	0.816388	1.232712	0.71152	0.805702	0.851559	0.681109	0.752923	1.715055	0.895685
A0A452F0Q0	Uncharacterized protein OS=Capra hircus OX=9925 PE=4 SV=1	12	369	40.8	5.81	53	467	3	High	0.861573	1.671266	0.635207	0.856736	1.106319	0.715499	0.983953	0.970203	0.716288	0.804287	1.798864	0.867537
A0A452ENA3	Fibrinogen beta chain OS=Capra hircus OX=9925 GN=FGB PE=4 SV=1	21	494	56.6	7.75	55	296	21	High	0.739315	1.733642	0.509774	0.556726	1.484278	0.485777	0.754396	0.780411	0.547144	0.648602	2.595384	0.665078
A0A452FEQ1	Uncharacterized protein OS=Capra hircus OX=9925 PE=4 SV=1	43	3037	315.1	9.74	22	271	37	High	1.176563	1.090776	0.954589	0.862367	0.730469	0.822691	1.325202	1.417503	1.020355	0.828978	0.743452	0.784945
A0A452EP10	Keratin 71 OS=Capra hircus OX=9925 GN=KRT71 PE=3 SV=1	38	489	54.5	7.28	63	509	3	High	0.785618	0.980273	0.952088	1.173167	0.779453	1.025194	1.053506	0.809119	1.068654	0.952519	0.886878	0.942421
A0A452FHJ7	Gelsolin OS=Capra hircus OX=9925 GN=GSN PE=4 SV=1	29	785	86	6.37	45	234	29	High	1.041264	0.975103	0.955696	1.069493	0.997157	1.103897	1.037563	0.979219	1.059694	1.050641	1.006379	0.967147
A0A452F292	IF rod domain-containing protein OS=Capra hircus OX=9925 GN=LOC102176457 PE=3 SV=1	33	391	44.9	4.94	82	504	13	High	0.528417	0.657209	1.029753	1.502564	0.893182	1.365993	0.993827	0.784834	1.0528	1.127292	0.724826	1.304212
A0A452G3J7	Tubulin beta chain OS=Capra hircus OX=9925 GN=TUBB2A PE=3 SV=1	22	445	49.9	4.89	72	262	1	High	0.793805	0.818475	1.073724	1.042411	0.978836	1.135401	0.944769	0.918664	1.006302	0.979265	0.739659	1.153608
A0A452E573	ATP synthase subunit beta OS=Capra hircus OX=9925 GN=ATP5F1B PE=3 SV=1	22	528	56.1	5.27	66	125	22	High	1.07435	0.958875	0.967608	1.088905	0.952082	1.011275	0.952986	0.931058	1.05988	1.073584	0.943849	1.033385
A0A452F4L3	Fibrinogen alpha chain OS=Capra hircus OX=9925 GN=FGA PE=4 SV=1	34	618	67	6.99	48	396	34	High	0.720235	1.905213	0.514328	0.587001	1.418706	0.518365	0.741767	0.811887	0.546494	0.687623	2.446851	0.721352
A0A452ENV4	Keratin 79 OS=Capra hircus OX=9925 GN=KRT79 PE=3 SV=1	37	535	57.8	7.75	61	405	24	High	1.074321	1.03912	1.03736	1.056721	0.820875	0.929998	0.963159	0.927873	1.068007	1.096235	1.013567	0.97324
A0A452DSB1	Annexin OS=Capra hircus OX=9925 GN=ANXA2 PE=3 SV=1	28	339	38.6	7.31	76	393	28	High	1.045966	0.896516	1.166093	1.001509	0.906921	1.171768	1.028307	0.899787	1.211773	0.971497	0.897925	1.007818
A0A452FYB3	Keratin 19 OS=Capra hircus OX=9925 GN=KRT19 PE=3 SV=1	34	399	43.9	5.01	80	343	23	High	0.951081	0.877556	0.999118	1.5236	0.927553	1.107936	0.925499	0.779604	0.815851	1.234506	0.95359	1.449271
A0A452EEE2	Moesin OS=Capra hircus OX=9925 GN=MSN PE=4 SV=1	41	666	77.5	7.5	52	199	28	High	1.139549	0.947971	1.068628	0.993102	0.928629	1.104549	1.025574	0.953829	1.08297	1.071491	0.895476	1.051402
A0A452EAM6	PDZ domain-containing protein OS=Capra hircus OX=9925 GN=AHNAK2 PE=4 SV=1	35	3840	401.4	5.5	55	148	35	High	1.058532	0.842597	1.070204	1.008925	0.905821	1.182062	0.88835	1.160632	0.987943	1.173424	0.887437	0.945
A0A452EW27	Uncharacterized protein OS=Capra hircus OX=9925 GN=LOC102172488 PE=3 SV=1	34	703	77.6	6.81	62	150	1	High	0.831521	1.24704	0.587803	0.986342	1.433824	0.55584	0.861139	0.666962	0.690227	0.619536	1.696014	1.168065
A0A452DNG3	Tubulin alpha chain OS=Capra hircus OX=9925 GN=TUBA4A PE=3 SV=1	20	455	50.7	5.06	59	257	4	High	0.853454	0.917098	1.193214	1.004241	0.807434	1.236296	0.995824	1.04108	1.368735	1.098103	0.764113	0.991299
A0A452EW49	Uncharacterized protein OS=Capra hircus OX=9925 GN=LOC102172488 PE=3 SV=1	34	697	77.2	6.74	63	147	1	High	0.782463	1.092879	0.563569	0.99381	1.288186	0.512619	0.852712	0.603103	0.770134	0.694125	1.413863	0.94655
A0A452F2C6	Ezrin OS=Capra hircus OX=9925 GN=EZR PE=4 SV=1	41	581	68.7	6.42	61	190	28	High	1.122602	0.925839	1.034844	1.086575	0.918449	1.110593	1.069873	0.986669	1.126299	1.030662	0.894858	1.026837
M4NBE4	Heat shock 70kDa protein 5 OS=Capra hircus OX=9925 GN=HSPA5 PE=2 SV=1	32	655	72.4	5.16	54	214	29	High	1.123655	0.797917	1.097775	1.163815	0.912149	1.220038	0.921209	0.91825	1.044511	1.126383	0.892604	1.171758
A0A452F311	Decorin OS=Capra hircus OX=9925 GN=DCN PE=3 SV=1	21	360	39.9	8.66	67	328	18	High	1.079537	1.110073	1.00116	0.959426	1.290239	0.967569	0.997175	0.985758	0.79429	0.99981	1.141215	1.271202
A0A452F327	Heat shock protein 90 alpha family class B member 1 OS=Capra hircus OX=9925 GN=HSP90AB1 PE=3 SV=1	34	724	83.2	5.03	48	204	21	High	0.969473	1.017116	1.16203	1.036968	0.903964	1.16203	0.953158	1.013402	1.074546	1.17795	0.87493	1.164463
A0A452DSZ0	Desmocollin 1 OS=Capra hircus OX=9925 GN=DSC1 PE=4 SV=1	38	894	99.9	5.26	52	175	38	High	1.003789	0.937434	0.94586	0.999576	0.8774	0.986937	0.929718	1.134956	1.017919	0.952616	0.940743	0.967034
A0A452FC03	Desmoglein 1 OS=Capra hircus OX=9925 GN=DSG1 PE=4 SV=1	29	1044	112.3	4.93	37	208	29	High	0.982279	1.077788	0.958933	1.058686	0.855997	0.986524	0.990878	1.19596	1.095128	1.023349	0.823394	0.96097
A0A452EML6	Keratin 75 OS=Capra hircus OX=9925 GN=KRT75 PE=3 SV=1	35	529	57.7	7.8	54	441	24	High	0.848751	0.730265	1.313111	1.137124	0.917577	1.218148	0.836945	0.859384	1.09805	1.124569	0.894062	1.128648
A0A452F6N4	Plastin 3 OS=Capra hircus OX=9925 GN=PLS3 PE=4 SV=1	35	639	71.8	5.62	63	159	26	High	0.909295	0.925655	1.067726	1.072031	1.02123	1.239072	1.097544	0.933097	1.017906	1.090304	0.964124	0.996186
A0A452G129	GC vitamin D binding protein OS=Capra hircus OX=9925 GN=GC PE=4 SV=1	28	475	53.1	5.43	68	204	28	High	0.890241	1.042294	0.66319	0.889214	1.294002	0.635451	0.746074	0.71101	0.627733	0.755717	1.519238	0.918765
A0A452F074	Uncharacterized protein OS=Capra hircus OX=9925 PE=4 SV=1	15	410	45.3	6.29	52	415	6	High	1.207641	1.719674	0.741624	1.068619	0.776869	0.537006	0.829268	0.821089	0.677504	0.817454	1.927063	1.104626
A0A452G119	Tubulin alpha chain OS=Capra hircus OX=9925 GN=TUBA1C PE=3 SV=1	19	449	49.8	5.1	57	260	2	High	0.791646	0.854053	1.246847	1.14406	0.780633	1.284475	0.879246	0.835877	1.164521	1.231984	0.852261	1.226201
A0A452FR95	Uncharacterized protein OS=Capra hircus OX=9925 GN=CFB PE=3 SV=1	33	761	85.5	7.78	50	129	33	High	0.890243	1.270102	0.810985	0.82645	1.288467	0.801319	0.868614	0.956755	0.841988	0.882386	1.481932	0.965019
A0A452DQU9	Utrophin OS=Capra hircus OX=9925 GN=UTRN PE=4 SV=1	60	3404	390.7	5.4	21	107	58	High	0.996656	0.984421	1.065989	0.908971	0.990539	0.980343	1.037151	1.037151	1.082897	0.97205	0.922784	0.932461
A0A452FKJ7	Desmocollin 3 OS=Capra hircus OX=9925 GN=DSC3 PE=4 SV=1	30	897	100	5.35	44	149	30	High	0.951436	0.848143	1.050276	1.184735	0.835677	1.093909	0.96196	1.031636	1.037608	1.035618	0.785777	1.025664
A0A452E104	Phosphoglycerate kinase OS=Capra hircus OX=9925 GN=PGK1 PE=3 SV=1	28	417	44.5	8.27	77	171	28	High	1.144507	0.953151	0.99475	1.052989	0.982733	1.091815	1.123896	1.067604	1.017038	1.014175	0.963609	0.958838
A0A452FKN8	Transketolase OS=Capra hircus OX=9925 GN=TKT PE=4 SV=1	29	623	67.8	7.47	62	135	29	High	1.198124	0.907433	1.095354	1.083609	0.929944	1.046416	1.03476	0.981125	1.036578	1.229301	0.881127	1.119303
A0A452DZT8	Uncharacterized protein OS=Capra hircus OX=9925 GN=HSPA4 PE=4 SV=1	39	840	94.4	5.21	53	122	36	High	1.008869	0.920115	1.108273	1.042596	0.902365	1.126024	1.058318	1.057319	1.026331	1.015336	0.883389	1.018334
Q1KZF3	Beta A globin chain OS=Capra hircus OX=9925 GN=HBBA PE=3 SV=1	16	145	16	7.3	94	627	12	High	0.948443	1.541316	0.605658	0.669387	1.626288	0.604693	1.816837	0.536105	0.607716	0.739003	1.190701	0.739003
A0A452DQM6	Heat shock protein family D (Hsp60) member 1 OS=Capra hircus OX=9925 GN=HSPD1 PE=3 SV=1	29	573	60.9	5.87	66	122	29	High	1.079297	0.967156	1.033017	1.124688	0.922655	1.111337	1.027864	0.978191	1.046739	1.120255	0.954348	1.02687
A0A452F6A0	Keratin 8 OS=Capra hircus OX=9925 GN=KRT8 PE=3 SV=1	33	484	53.9	5.82	63	349	25	High	1.077816	0.870768	1.125019	1.101417	1.007012	1.092835	1.107001	0.753741	1.037535	1.118014	0.851163	1.148511
A0A452EQD3	Keratin 35 OS=Capra hircus OX=9925 GN=KRT35 PE=3 SV=1	29	455	50.4	5.05	56	258	19	High	0.631963	0.712729	1.095651	1.472872	0.856206	1.330345	0.843993	0.74145	1.129249	1.375353	0.672466	1.437811
D3K382	Protein disulfide-isomerase OS=Capra hircus OX=9925 GN=Pdia3 PE=2 SV=1	31	505	57	6.65	59	178	31	High	1.174539	0.878867	1.141582	1.001279	1.003162	1.067193	1.076553	0.937567	1.112238	1.05871	0.881222	1.130081
A0A452FIH7	Glutamyl-prolyl-tRNA synthetase OS=Capra hircus OX=9925 GN=EPRS PE=3 SV=1	42	1518	170.5	7.61	36	99	41	High	0.91712	0.855029	1.076645	0.972524	0.890373	1.11581	0.896838	0.967332	1.117598	1.049886	0.831908	1.01
A0A452FV45	Lumican OS=Capra hircus OX=9925 GN=LUM PE=4 SV=1	16	342	38.8	6.46	58	377	16	High	1.070131	0.991737	0.88474	1.097674	1.065893	0.950421	0.947698	0.917032	0.775625	0.96218	1.049068	1.169179
A0A452G990	Adenosylhomocysteinase OS=Capra hircus OX=9925 GN=AHCY PE=3 SV=1	25	432	47.6	6.05	61	223	24	High	0.850254	0.807107	1.212103	1.134634	0.840448	1.180723	0.916193	0.8191	1.2111	1.146674	0.768285	1.244674
A0A452E653	Serpin family B member 5 OS=Capra hircus OX=9925 GN=SERPINB5 PE=3 SV=1	24	375	42.2	5.9	81	126	24	High	0.984923	0.976391	0.996299	1.159352	0.818078	1.064554	0.89337	1.060624	1.098934	1.083049	0.839176	1.023249
A0A452FLW9	CD109 molecule OS=Capra hircus OX=9925 GN=CD109 PE=4 SV=1	34	1446	161.6	5.6	31	90	34	High	1.231206	0.942876	0.980286	0.99306	1.006747	0.968424	1.165822	0.980329	0.974532	0.941684	1.012211	0.929125
A0A452DVV1	Leucine aminopeptidase 3 OS=Capra hircus OX=9925 GN=LAP3 PE=3 SV=1	28	519	56.2	6.48	67	121	28	High	0.823018	0.857116	1.037078	1.205673	0.884584	1.165892	0.908341	0.871875	1.096285	1.132752	0.780241	1.156128
A0A452ECG5	IF rod domain-containing protein OS=Capra hircus OX=9925 GN=LOC102176997 PE=3 SV=1	28	451	50.2	5.21	54	608	8	High	0.726205	0.720372	1.574569	0.77954	1.402062	0.656203	1.07436	0.78137	0.694439	0.740587	0.888692	0.9445
A0A452EGY9	Fructose-bisphosphate aldolase OS=Capra hircus OX=9925 GN=ALDOA PE=3 SV=1	23	416	45.1	8.28	63	168	17	High	1.058579	0.911474	1.138261	1.012171	0.951753	1.100609	1.010199	1.018313	1.103503	1.004114	0.93008	1.029468
A0A452FPS2	Uncharacterized protein OS=Capra hircus OX=9925 GN=FCGBP PE=4 SV=1	38	2581	274.4	4.88	20	111	38	High	0.903412	1.010965	0.770551	0.868163	0.942276	1.196247	0.800391	0.913792	1.059455	0.828741	1.06532	0.899128
A0A452EU55	Enolase 1 OS=Capra hircus OX=9925 GN=ENO1 PE=3 SV=1	22	434	47.3	6.58	69	192	19	High	1.222077	0.958315	1.070158	0.934083	0.953655	1.06643	1.120014	1.137033	0.998045	0.954552	0.981026	0.882694
A0A452G4D6	Chaperonin containing TCP1 subunit 2 OS=Capra hircus OX=9925 GN=CCT2 PE=3 SV=1	29	535	57.4	6.64	68	99	29	High	0.938599	1.049378	0.980278	0.9726	0.90021	1.004408	1.14804	0.984057	1.062702	1.025053	0.841826	0.947244
A0A452EN73	Fibrinogen gamma chain OS=Capra hircus OX=9925 GN=FGG PE=4 SV=1	27	442	50.4	6.18	71	195	27	High	0.680367	1.973146	0.458806	0.547227	1.40908	0.479133	0.628819	0.710985	0.462721	0.638538	2.561927	0.722471
A0A452F4M6	Dihydropyrimidinase like 3 OS=Capra hircus OX=9925 GN=DPYSL3 PE=4 SV=1	28	684	74	6.4	57	126	25	High	1.069125	1.161555	0.932681	0.852355	0.998702	0.997602	1.333228	1.15178	0.886327	0.878767	0.843485	0.781322
A0A452FRT5	Myosin IC OS=Capra hircus OX=9925 GN=MYO1C PE=3 SV=1	41	1063	121.8	9.29	48	111	40	High	1.028183	1.031114	1.095601	0.907024	0.994962	1.042839	1.052148	1.034895	1.10663	0.957712	1.082113	0.935011
A0A452EWV5	Suprabasin OS=Capra hircus OX=9925 GN=SBSN PE=4 SV=1	19	575	58.6	7.37	62	125	19	High	1.035912	0.812678	0.967595	0.984914	0.869449	0.999348	0.946773	0.899769	1.060135	0.923732	0.803918	0.994698
A0A452EWP1	Synemin OS=Capra hircus OX=9925 GN=SYNM PE=3 SV=1	42	1548	171.3	4.98	32	126	42	High	0.986005	1.02887	1.046918	0.953292	0.922836	0.969085	1.021209	1.240561	0.954162	0.982305	0.959956	0.873043
A0A452FPW8	Hydroxyacyl-CoA dehydrogenase trifunctional multienzyme complex subunit alpha OS=Capra hircus OX=9925 GN=HADHA PE=3 SV=1	28	763	83.2	9.1	47	118	28	High	0.951385	0.901674	1.088588	1.012033	0.907639	1.049814	0.948962	0.992709	1.076633	1.107881	0.865038	1.054313
A0A452FHX6	Ubiquitin like modifier activating enzyme 1 OS=Capra hircus OX=9925 GN=UBA1 PE=3 SV=1	34	1166	129.3	5.85	39	116	34	High	1.080728	1.025966	1.088414	0.99234	0.998104	1.055749	1.029353	1.012444	1.076518	1.013334	0.936802	1.001765
A0A452FER9	Keratin 7 OS=Capra hircus OX=9925 GN=KRT7 PE=3 SV=1	31	466	51.6	6.02	59	245	19	High	1.254172	0.836926	1.00993	1.177847	0.939711	0.987542	1.258708	0.868701	0.913702	1.230472	0.829877	1.189001
A0A452ET55	Triosephosphate isomerase OS=Capra hircus OX=9925 GN=TPI1 PE=3 SV=1	18	295	31.5	5.97	74	139	18	High	1.216204	0.868179	1.013622	1.020548	0.924451	1.076821	1.082721	1.080672	0.96187	0.922952	0.932169	0.971087
A0A452FY57	Keratin 84 OS=Capra hircus OX=9925 GN=KRT84 PE=3 SV=1	34	593	64.1	7.68	56	161	29	High	0.661788	0.715713	1.118012	0.859513	1.149682	0.756799	0.843851	0.706202	0.7683	0.916298	0.694818	0.97115
A0A452EHX3	Laminin subunit alpha 3 OS=Capra hircus OX=9925 GN=LAMA3 PE=4 SV=1	44	3339	367.2	7.34	16	125	44	High	1.005506	1.100898	1.024938	0.898631	1.045253	0.933078	1.023747	0.91054	0.980053	0.972109	0.93338	1.047581
A0A452FNW6	Glyceraldehyde-3-phosphate dehydrogenase OS=Capra hircus OX=9925 GN=GAPDH PE=3 SV=1	17	333	35.9	8.35	60	176	8	High	1.131242	0.870957	1.089854	1.050305	0.921543	1.155155	1.017335	1.10735	1.097774	1.004886	0.834433	1.01542
A0A452F5Z4	DExH-box helicase 9 OS=Capra hircus OX=9925 GN=DHX9 PE=4 SV=1	36	1271	140	7.46	35	89	36	High	0.972391	1.020181	0.992228	0.926403	0.997638	0.953455	0.979263	0.984134	0.9968	1.015312	0.939317	1.000697
A0A452F5Y3	Nidogen 2 OS=Capra hircus OX=9925 GN=NID2 PE=4 SV=1	29	1305	143.1	5.54	30	128	29	High	1.075022	1.052027	1.001858	0.922423	1.020672	0.983045	1.058198	1.136235	0.995769	0.9923	0.92727	0.941143
A0A452FG03	Annexin OS=Capra hircus OX=9925 GN=ANXA1 PE=3 SV=1	20	346	38.9	6.81	56	157	20	High	1.081555	0.907975	1.022013	0.894855	1.001829	1.065408	1.01265	0.961146	1.176931	0.912306	0.929178	0.962034
A0A452G3A5	Tripartite motif containing 29 OS=Capra hircus OX=9925 GN=TRIM29 PE=4 SV=1	31	618	68.6	7.27	54	177	30	High	1.031981	0.864513	1.046544	1.243137	0.854502	1.114805	0.991362	1.021514	1.133368	1.098353	0.807533	1.096408
A0A452G3V6	Collagen type I alpha 2 chain OS=Capra hircus OX=9925 GN=COL1A2 PE=4 SV=1	27	1128	110.4	9.45	32	579	24	High	0.861922	0.925774	0.964273	0.706049	1.3887	0.691964	0.834472	0.827873	0.660081	0.948533	0.91554	1.354817
A0A452E6D4	Complement C5 OS=Capra hircus OX=9925 GN=C5 PE=4 SV=1	39	1675	188.6	6.64	28	98	39	High	0.94626	1.434517	0.748561	0.798485	1.16293	0.697639	0.877127	1.033478	0.74758	0.853898	1.674963	0.886062
A0A452FBA1	IF rod domain-containing protein OS=Capra hircus OX=9925 GN=LOC102179515 PE=3 SV=1	25	421	45.8	4.89	56	471	9	High	0.659069	0.829627	0.603637	3.1117	0.710236	0.680388	0.726472	0.819183	0.684331	0.997229	1.05412	1.968583
A0A452F1G2	Thrombospondin 1 OS=Capra hircus OX=9925 GN=THBS1 PE=4 SV=1	31	1218	134.1	5.01	28	112	30	High	0.79145	1.090749	1.207043	0.948312	0.890616	1.116893	1.103138	0.8165	0.93626	1.070744	0.91859	1.107064
A0A452G9U4	Alpha-1,4 glucan phosphorylase OS=Capra hircus OX=9925 GN=PYGL PE=3 SV=1	41	851	97.4	6.89	48	157	39	High	0.895263	1.013941	1.138408	0.925173	0.977276	1.073762	1.035805	0.907612	1.159421	1.004673	0.943323	1.102649
A0A452E495	Heat shock-related 70 kDa protein 2 OS=Capra hircus OX=9925 GN=HSPA2 PE=3 SV=1	33	636	69.8	5.67	59	169	22	High	0.932864	0.928578	1.101745	1.263767	0.857426	1.101745	0.987999	1.055985	1.10096	0.994274	0.90014	1.10096
A0A452ESC7	Keratin 28 OS=Capra hircus OX=9925 GN=KRT28 PE=3 SV=1	26	464	50.9	5.05	64	343	13	High	0.763727	1.015337	1.111281	1.261072	0.84107	1.148484	0.786855	0.834996	1.029376	1.197415	0.885862	1.299147
A0A452FHN6	Keratin 74 OS=Capra hircus OX=9925 GN=KRT74 PE=3 SV=1	33	527	57.3	7.97	51	208	25	High	0.607383	0.767425	1.045393	1.067855	0.861017	1.138985	0.803243	0.826672	1.103141	1.212792	0.790122	1.120948
A0A452F0L2	Sodium/potassium-transporting ATPase subunit alpha OS=Capra hircus OX=9925 GN=ATP1A1 PE=3 SV=1	35	1022	112.6	5.53	40	116	35	High	1.027314	0.947649	1.09016	0.970663	0.942338	1.044132	0.967937	0.937532	1.052286	0.94734	1.007169	0.95911
A0A452ETX9	Uncharacterized protein OS=Capra hircus OX=9925 GN=LOC102175560 PE=4 SV=1	32	1491	165.4	6.16	27	137	23	High	0.997914	1.344689	0.822983	0.714937	1.275746	0.766388	0.910683	0.960616	0.798554	0.788918	1.718363	0.804686
A0A452EA50	EH domain containing 2 OS=Capra hircus OX=9925 GN=EHD2 PE=3 SV=1	30	543	61.2	6.37	63	102	29	High	1.040595	0.992523	1.182999	0.766673	1.015199	1.006128	1.167315	1.104965	1.019235	0.911098	1.010467	0.897459
A0A452EJW7	Uncharacterized protein OS=Capra hircus OX=9925 GN=LOC100861197 PE=3 SV=1	13	210	23.7	7.36	80	112	3	High	1.163569	0.960829	0.958138	1.01286	0.943784	1.010168	0.952919	0.877141	1.007442	1.008366	0.837403	0.979718
A0A452EY59	Selenium binding protein 1 OS=Capra hircus OX=9925 GN=SELENBP1 PE=4 SV=1	23	500	55	6.65	55	154	23	High	1.150552	1.008609	1.01672	0.884916	0.934596	0.865652	1.151077	0.863407	0.864292	1.125408	0.970508	0.880224
A0A452EVG2	Annexin OS=Capra hircus OX=9925 GN=ANXA6 PE=3 SV=1	39	673	75.8	5.74	64	144	38	High	1.077895	0.956705	1.019649	0.822363	1.076016	0.901277	1.079411	1.113927	1.077546	0.974932	0.929222	0.875116
A0A452E1J7	Heat shock protein 90 beta family member 1 OS=Capra hircus OX=9925 GN=HSP90B1 PE=3 SV=1	35	836	96.1	4.91	47	174	34	High	0.914234	0.948243	1.16174	0.797094	1.013425	1.064438	0.937686	0.932999	1.17202	1.040793	0.816769	0.984553
A0A452G069	WD repeat domain 1 OS=Capra hircus OX=9925 GN=WDR1 PE=4 SV=1	25	606	66.3	6.65	58	104	25	High	1.080005	0.931748	1.079117	1.067576	0.868716	1.120842	0.998119	1.068887	1.098789	1.004099	0.899443	0.980178
A0A452FTJ0	Calreticulin OS=Capra hircus OX=9925 GN=CALR PE=3 SV=1	22	417	48	4.45	58	144	22	High	1.145789	0.95782	1.149567	1.064556	0.903035	1.159013	0.992613	0.973202	1.153451	1.059167	0.849338	1.095217
A0A452FSK9	ATP-citrate synthase OS=Capra hircus OX=9925 GN=ACLY PE=3 SV=1	43	1101	120.8	7.24	48	111	43	High	1.055756	1.07287	1.029581	0.956091	1.004413	0.884613	1.05226	0.934897	1.159916	1.039024	0.923426	1.046083
A0A452FI14	Uncharacterized protein OS=Capra hircus OX=9925 GN=APOA1 PE=3 SV=1	19	265	30.3	5.97	67	202	19	High	0.778354	1.393519	0.672898	0.532289	1.752442	0.646996	0.848395	0.874207	0.73272	0.668669	1.779532	0.677272
A0A452F2N4	Chaperonin containing TCP1 subunit 8 OS=Capra hircus OX=9925 GN=CCT8 PE=3 SV=1	32	553	60.2	5.74	61	119	32	High	1.03117	0.953787	1.026988	1.015485	0.898363	1.038491	1.006046	0.958428	1.133315	1.035482	0.889165	0.99479
A0A452G5W4	Alpha-1,4 glucan phosphorylase OS=Capra hircus OX=9925 GN=PYGB PE=3 SV=1	34	846	96.5	7.12	46	107	24	High	0.952625	1.109118	0.995687	0.906412	1.089163	1.001989	0.99594	1.088428	0.888756	0.957043	1.200798	0.931111
A0A452FQ73	Keratin 73 OS=Capra hircus OX=9925 GN=KRT73 PE=3 SV=1	28	540	58.8	7.83	44	316	6	High	0.884881	0.749415	1.223546	1.305197	0.839417	1.136328	0.921254	0.769684	1.232973	1.07759	0.8326	1.228207
A0A452FJZ2	Annexin OS=Capra hircus OX=9925 GN=ANXA5 PE=3 SV=1	24	321	36.1	5.05	78	131	23	High	1.114206	0.997361	1.022921	0.814791	1.033875	1.049394	1.103115	0.989724	1.087608	0.944174	0.978094	0.891839
A0A452F4R6	Isocitrate dehydrogenase [NADP] OS=Capra hircus OX=9925 GN=IDH1 PE=3 SV=1	29	414	46.7	6.62	81	128	28	High	1.073751	0.883543	1.11297	1.087478	0.862954	1.096302	1.026111	0.925357	1.202204	1.093281	0.848203	1.056973
A0A452GBE2	Calpastatin OS=Capra hircus OX=9925 GN=CAST PE=4 SV=1	32	799	85.8	5.6	53	110	10	High	1.343154	0.963185	1.036188	1.188352	1.019477	1.015958	1.046962	0.988549	1.065772	1.048942	0.882616	1.188537
A0A452FAG1	Laminin subunit alpha 4 OS=Capra hircus OX=9925 GN=LAMA4 PE=4 SV=1	37	1824	202.3	6.32	24	99	37	High	1.156328	0.913537	1.112546	0.805077	0.948364	1.032942	1.065799	1.264073	0.985054	0.965316	0.933916	0.808312
A0A452EHE3	Lamin B1 OS=Capra hircus OX=9925 GN=LMNB1 PE=3 SV=1	33	586	66.4	5.14	53	116	31	High	1.002233	0.821937	1.031003	1.119233	0.931265	1.125946	1.139766	0.834513	0.989445	1.0457	0.860335	1.0374
A0A452DVP7	Lymphocyte cytosolic protein 1 OS=Capra hircus OX=9925 GN=LCP1 PE=4 SV=1	27	627	70.1	5.29	51	96	19	High	1.185589	1.153914	0.930268	0.904352	1.035852	1.032972	1.162967	0.893465	1.117133	0.880632	1.021799	0.957632
A0A452FJ07	SERPIN domain-containing protein OS=Capra hircus OX=9925 GN=LOC102185401 PE=3 SV=1	20	441	48.7	6.11	42	150	18	High	0.878574	1.199568	0.585843	0.976487	1.397414	0.680728	0.888503	0.793538	0.69236	0.768687	1.720999	1.016306
A0A452FZB2	LDL receptor related protein 1 OS=Capra hircus OX=9925 GN=LRP1 PE=4 SV=1	50	4442	492.3	5.34	14	84	50	High	1.02971	0.954454	1.010232	0.888937	0.992525	0.989869	1.021659	0.991612	0.97158	0.976588	0.925507	0.942534
A0A452G7V5	Protein disulfide-isomerase OS=Capra hircus OX=9925 GN=P4HB PE=3 SV=1	28	565	63.1	5.25	50	169	28	High	1.160642	0.857402	1.09739	1.083437	0.950421	1.062043	0.966471	0.976882	1.163332	1.010954	0.873719	1.073419
A0A452G6U5	Rab GDP dissociation inhibitor OS=Capra hircus OX=9925 GN=GDI2 PE=3 SV=1	26	454	51.4	8.09	66	108	21	High	1.064461	0.878818	1.07914	1.094682	0.860685	1.17153	1.02527	1.106085	1.09676	1.033558	0.939274	0.951707
A0A2Z4FR65	Beta-catenin OS=Capra hircus OX=9925 GN=CTNNB1 PE=2 SV=1	26	781	85.5	5.86	40	124	19	High	0.939372	0.996195	0.978306	0.907804	0.944634	0.936215	0.981229	0.951928	0.990709	0.993294	0.865746	0.95796
A0A452GAM5	Keratin 82 OS=Capra hircus OX=9925 GN=KRT82 PE=3 SV=1	22	514	56.8	5.94	51	217	16	High	0.823496	0.797632	1.078161	1.064234	0.875225	1.077166	0.983652	0.915873	1.176286	1.094238	0.727698	1.066591
A0A452FNZ7	Uncharacterized protein OS=Capra hircus OX=9925 GN=CAPN1 PE=3 SV=1	30	729	83.6	5.59	49	95	30	High	0.92993	1.001116	1.182493	0.852893	1.009892	1.020619	0.971189	1.050504	1.197281	1.024977	0.847204	0.942016
A0A452EQH0	Proline and arginine rich end leucine rich repeat protein OS=Capra hircus OX=9925 GN=PRELP PE=4 SV=1	18	394	45.2	9.67	55	142	18	High	1.102181	1.187513	0.878784	1.00055	1.10314	0.947817	1.02478	0.931646	0.862252	0.89421	1.175438	1.063129
A0A452DYJ9	Tankyrase 1 binding protein 1 OS=Capra hircus OX=9925 GN=TNKS1BP1 PE=4 SV=1	39	1648	170.7	4.84	35	90	39	High	1.012374	0.899034	0.946849	1.063731	0.951277	0.965444	0.945731	0.920144	0.972301	0.982142	0.887669	0.997888
A0A452FF40	Coagulation factor XIII A chain OS=Capra hircus OX=9925 GN=F13A1 PE=4 SV=1	27	732	83	6.24	45	128	27	High	1.061928	1.045955	0.970083	0.906191	0.952113	1.081894	1.017321	0.98252	1.086032	0.877223	1.058369	0.904886
A0A452F3U3	Chaperonin containing TCP1 subunit 5 OS=Capra hircus OX=9925 GN=CCT5 PE=3 SV=1	28	541	59.6	5.91	53	125	27	High	1.000062	0.871454	1.080105	1.065715	0.868756	1.125972	0.990097	0.874254	1.096123	1.029366	0.898797	1.00875
A0A452ED43	Apolipoprotein A4 OS=Capra hircus OX=9925 GN=APOA4 PE=3 SV=1	24	380	42.8	5.4	64	131	24	High	0.92665	1.076161	0.822096	1.051069	1.212081	0.890056	0.844394	0.84526	0.860865	0.927615	1.348059	1.142605
A0A452EB10	Succinyl-CoA:3-ketoacid-coenzyme A transferase OS=Capra hircus OX=9925 GN=OXCT1 PE=3 SV=1	20	530	57.9	7.8	53	82	20	High	1.017541	0.983391	1.021233	1.295361	0.81633	1.048923	0.933808	1.091169	0.929994	1.212288	0.991984	1.224687
A0A452FTD9	Anaphylatoxin-like domain-containing protein OS=Capra hircus OX=9925 GN=LOC102170693 PE=4 SV=1	30	1676	181.9	8.25	21	126	1	High	1.029933	1.224731	0.808328	0.475027	1.87078	0.696632	0.87464	0.99476	0.7982	0.915341	1.725407	0.791251
A0A452G9T9	Alpha-1-B glycoprotein OS=Capra hircus OX=9925 GN=A1BG PE=4 SV=1	15	503	53.5	5.63	52	104	15	High	1.308016	1.386376	0.737247	0.918152	1.315755	0.737247	0.981344	0.963021	0.74498	0.827432	1.638215	0.968518
A0A452G6T0	Heterogeneous nuclear ribonucleoprotein M OS=Capra hircus OX=9925 GN=HNRNPM PE=4 SV=1	38	691	73.6	8.9	63	138	38	High	1.042915	0.82876	1.055839	1.0623	0.875837	1.078916	0.990025	0.889644	1.077021	1.049297	0.835151	1.002453
A0A452G940	Tubulin beta chain OS=Capra hircus OX=9925 GN=LOC102181148 PE=3 SV=1	15	450	50.4	4.93	44	149	3	High	0.824584	0.811546	1.00972	1.050572	0.8072	1.151398	1.089948	0.975272	1.035682	0.932269	0.851381	0.897456
A0A452FQU3	Inter-alpha-trypsin inhibitor heavy chain 1 OS=Capra hircus OX=9925 GN=ITIH1 PE=4 SV=1	22	899	100.1	7.2	27	119	22	High	1.144822	1.206717	0.880539	0.877591	1.065242	1.037733	0.999676	1.14998	1.049476	0.948971	1.288513	0.871103
A0A452EMK6	Transgelin OS=Capra hircus OX=9925 GN=TAGLN PE=3 SV=1	17	201	22.6	8.84	81	240	17	High	1.101438	1.033731	1.146928	0.888798	0.92794	1.04431	1.180484	1.289451	0.990865	1.016605	0.930804	0.891336
A0A452F6E4	Collagen type VI alpha 6 chain OS=Capra hircus OX=9925 GN=COL6A6 PE=4 SV=1	36	2265	246.1	7.43	19	99	29	High	0.963976	0.918479	1.052239	0.864793	1.125034	1.062249	0.918376	1.125268	0.990885	0.95318	0.904841	0.957047
A0A452FKL8	Caldesmon 1 OS=Capra hircus OX=9925 GN=CALD1 PE=4 SV=1	24	535	62	6.48	44	106	24	High	1.10331	0.956734	1.320139	1.041731	0.879543	1.041731	1.094199	1.139446	1.082887	1.058207	0.898814	0.977996
J7F3B7	Heat shock protein 70kDa protein 8 OS=Capra hircus OX=9925 GN=HSPA8 PE=2 SV=1	23	650	71.6	5.64	36	163	2	High	1.061444	0.975003	0.855043	0.895618	0.944131	1.199927	1.012084	0.90653	1.05411	0.881119	0.907508	0.801954
A0A452EEG8	Integrin subunit alpha 6 OS=Capra hircus OX=9925 GN=ITGA6 PE=3 SV=1	32	1072	119.8	6.86	38	96	32	High	1.028364	1.097056	0.920848	0.978588	0.921843	1.007458	1.036478	0.963382	0.966056	0.907223	1.086397	0.870675
A0A452F874	Kinesin-like protein OS=Capra hircus OX=9925 GN=KIF5B PE=3 SV=1	38	963	109.7	6.44	45	88	38	High	1.013599	0.975969	1.061842	1.029036	0.89492	1.080174	1.026359	0.979457	1.109127	1.02452	0.899447	0.990493
A0A452FT46	Aldedh domain-containing protein OS=Capra hircus OX=9925 GN=ALDH2 PE=3 SV=1	22	524	56.9	6.86	53	118	20	High	1.008563	0.952068	1.085774	1.18464	0.830603	1.180874	0.975126	0.880983	1.101892	1.036645	0.826921	1.1718
A0A452FV98	Inter-alpha-trypsin inhibitor heavy chain 2 OS=Capra hircus OX=9925 GN=ITIH2 PE=4 SV=1	28	956	106.4	6.89	29	148	28	High	1.01831	1.371625	0.7434	0.73149	1.351776	0.787068	0.931984	0.931984	0.768321	0.772818	1.681954	0.903208
A0A452DW73	Aconitate hydratase, mitochondrial OS=Capra hircus OX=9925 GN=ACO2 PE=3 SV=1	27	780	85.3	7.83	45	102	27	High	1.075111	0.978223	1.050889	1.011761	0.943753	1.088154	1.015973	1.07268	1.03015	1.03204	0.919572	1.002742
A0A452ERC8	Ribonuclease/angiogenin inhibitor 1 OS=Capra hircus OX=9925 GN=RNH1 PE=4 SV=1	18	456	48.9	4.81	64	69	18	High	1.076775	0.917682	1.036155	1.100469	0.915143	1.090314	1.00521	0.986085	1.044521	1.050896	0.953149	1.025397
A0A452F854	SERPIN domain-containing protein OS=Capra hircus OX=9925 GN=LOC102175387 PE=3 SV=1	16	415	46.5	5.97	46	219	8	High	0.554019	2.133898	0.447922	1.286087	0.403554	0.361115	0.490099	0.715992	0.337667	0.91801	2.378967	1.028201
A0A452ET89	Myosin light chain kinase OS=Capra hircus OX=9925 GN=MYLK PE=4 SV=1	34	1887	206.9	5.67	21	96	33	High	1.077036	0.995782	0.998071	0.88134	0.939705	0.988915	1.04286	1.464412	0.900699	0.97219	0.93439	0.801269
A0A452G2D4	Kinectin 1 OS=Capra hircus OX=9925 GN=KTN1 PE=4 SV=1	41	1303	150.6	5.88	34	86	41	High	1.053929	0.86984	1.041539	1.090216	0.917633	1.063665	0.992938	0.932215	1.02977	1.020811	0.883438	1.041715
A0A452FY46	Catenin delta 1 OS=Capra hircus OX=9925 GN=CTNND1 PE=4 SV=1	33	939	104.4	6.81	45	88	2	High	0.95645	0.821583	1.055043	0.867159	1.237347	0.930407	0.939579	0.89203	1.031823	1.090784	0.803589	1.161156
A0A452DNR6	Serpin family H member 1 OS=Capra hircus OX=9925 GN=SERPINH1 PE=3 SV=1	22	418	46.5	8.97	58	119	22	High	1.191368	0.878881	0.847545	0.87714	1.092138	0.869306	0.87223	0.988025	1.06898	0.98905	0.829191	0.965481
A0A452G645	Versican OS=Capra hircus OX=9925 GN=VCAN PE=4 SV=1	28	3377	369	4.56	10	78	8	High	1.034471	0.865404	0.994083	0.861647	1.015686	0.940545	1.060137	1.009498	1.017	0.912909	0.879149	0.934477
A0A452DLU8	Laminin subunit beta 3 OS=Capra hircus OX=9925 GN=LAMB3 PE=4 SV=1	30	1172	128.7	7.47	33	71	30	High	0.959867	1.080559	1.006647	0.863501	1.062782	1.00384	0.948752	1.028962	1.004427	0.875149	1.081805	0.965738
A0A452GBJ0	BRO1 domain-containing protein OS=Capra hircus OX=9925 GN=PDCD6IP PE=4 SV=1	33	880	97.4	6.52	43	97	33	High	1.032995	0.915609	1.089413	1.180411	0.935628	1.123082	1.06493	1.003663	1.146619	1.102857	0.910304	1.08438
A0A452DWP9	Aldehyde dehydrogenase 7 family member A1 OS=Capra hircus OX=9925 GN=ALDH7A1 PE=3 SV=1	24	539	58.6	7.09	60	79	24	High	1.101793	0.944091	1.095143	0.990641	0.961191	1.048592	1.096083	0.946166	1.063492	1.034626	0.927543	1.02159
A0A452FD11	Uncharacterized protein OS=Capra hircus OX=9925 GN=TPM1 PE=3 SV=1	24	284	32.7	4.74	65	251	7	High	0.995017	0.950155	1.161649	0.983268	0.884997	1.133877	0.992292	1.298196	1.03758	1.123028	0.761583	1.007673
A0A452FHM1	AP complex subunit beta OS=Capra hircus OX=9925 GN=AP1B1 PE=3 SV=1	27	946	104	5.1	34	64	14	High	0.973876	0.925209	0.898664	0.974982	0.9418	0.885391	0.996026	0.810182	0.903104	1.030349	0.939101	0.984306
A0A452G281	Calcium-transporting ATPase OS=Capra hircus OX=9925 GN=ATP2A2 PE=3 SV=1	32	1026	112.7	5.44	33	84	32	High	0.98081	0.903205	1.100202	0.932058	0.895245	1.035531	1.003787	1.103591	1.127438	1.024101	0.85629	0.971991
A0A452FD52	Protein disulfide-isomerase A4 OS=Capra hircus OX=9925 GN=PDIA4 PE=3 SV=1	33	644	72.5	5.06	53	120	33	High	1.141004	0.861064	1.134472	0.993569	0.975839	1.113943	1.031536	0.920766	1.154509	1.054065	0.864443	0.980845
A0A452FX21	Prothrombin OS=Capra hircus OX=9925 GN=F2 PE=3 SV=1	23	623	70.1	6.33	49	88	23	High	1.041698	1.352616	0.867764	0.758717	1.408491	0.748804	1.033648	0.887235	0.81845	0.893131	1.433582	0.995325
A0A452G1A9	Tubulin beta chain OS=Capra hircus OX=9925 GN=TUBB6 PE=3 SV=1	19	446	49.9	4.86	57	126	7	High	1.015167	0.990226	1.123563	0.822355	0.978715	1.103419	1.192641	0.995761	1.078026	0.970805	0.946773	0.887616
A0A452G9S2	Dihydropyrimidinase like 2 OS=Capra hircus OX=9925 GN=DPYSL2 PE=4 SV=1	19	677	73.5	6.35	40	110	16	High	1.188429	0.945765	1.009849	0.93722	1.035482	1.056843	1.083547	0.976712	1.015089	0.989159	0.938334	1.011978
A0A452FN18	Keratin 3 OS=Capra hircus OX=9925 GN=KRT3 PE=3 SV=1	23	629	64.2	8.38	24	543	4	High	1.056304	1.715735	0.592223	0.957141	0.73105	0.724109	0.78414	1.999686	0.832511	1.086907	0.871028	0.819074
A0A452F2L8	Creatine kinase B OS=Capra hircus OX=9925 GN=CKB PE=3 SV=1	18	381	42.7	5.78	68	74	17	High	0.974347	0.892495	1.16631	0.941216	0.830131	1.160464	1.024017	1.300778	1.042166	1.041258	0.864313	0.914221
A0A452FBM2	Heat shock protein family A (Hsp70) member 9 OS=Capra hircus OX=9925 GN=HSPA9 PE=3 SV=1	29	679	73.7	6.3	47	102	28	High	0.997098	0.911991	1.088976	1.141201	0.913925	1.10445	0.98303	0.982113	1.097737	1.098654	0.84263	1.105078
A0A452EWI1	Apolipoprotein B OS=Capra hircus OX=9925 GN=APOB PE=4 SV=1	53	4620	521.3	6.96	12	79	53	High	0.828196	1.181795	0.787574	0.741412	1.47169	0.836505	1.095905	0.960833	0.833424	0.744333	1.376588	0.730922
A0A452G4X2	Laminin subunit beta 1 OS=Capra hircus OX=9925 GN=LAMB1 PE=4 SV=1	32	1842	203.2	4.96	20	79	32	High	1.017673	0.896083	1.051283	0.903003	0.968246	1.095767	1.048587	1.120661	0.998135	1.040478	0.87651	0.909845
A0A452E4U5	Serpin family C member 1 OS=Capra hircus OX=9925 GN=SERPINC1 PE=3 SV=1	21	465	52.4	6.79	53	109	21	High	1.006746	1.153515	0.772767	0.921663	1.371541	0.750433	0.920809	0.895082	0.702128	0.817043	1.752654	0.970548
A0A452FAH1	Cytoskeleton associated protein 4 OS=Capra hircus OX=9925 GN=CKAP4 PE=4 SV=1	33	599	65.5	6.14	61	95	33	High	1.267669	1.065536	0.972665	1.019101	1.007264	0.989054	1.012891	1.021587	1.152035	1.047677	0.877612	1.058306
A0A452E570	Cullin associated and neddylation dissociated 1 OS=Capra hircus OX=9925 GN=CAND1 PE=4 SV=1	35	1230	136.3	5.78	34	90	35	High	0.898749	0.947708	1.053158	0.839433	1.055041	0.904398	0.976099	0.905992	1.071445	1.014425	0.844298	1.016294
A0A452DR78	Transforming growth factor beta induced OS=Capra hircus OX=9925 GN=TGFBI PE=4 SV=1	24	683	74.3	7.12	43	96	24	High	1.096173	0.999029	1.12948	0.949995	0.945369	1.119303	1.045021	1.05903	1.091718	0.909598	0.972173	0.915202
A0A452DME8	Stratifin OS=Capra hircus OX=9925 GN=SFN PE=3 SV=1	16	248	27.8	4.72	72	210	12	High	0.878943	0.851745	1.063893	1.34041	0.766523	1.192632	0.932218	0.953705	1.20374	1.130488	0.745668	1.152952
A0A452EMX2	Uncharacterized protein OS=Capra hircus OX=9925 GN=TPM2 PE=3 SV=1	22	284	33	4.67	65	269	5	High	1.082795	0.903369	1.101281	0.800064	1.036035	1.009937	1.187509	1.412218	1.06174	0.99634	0.891532	0.791755
A0A452FYS6	CAP-Gly domain-containing protein OS=Capra hircus OX=9925 GN=DCTN1 PE=4 SV=1	29	1261	139.5	5.54	29	54	29	High	1.028761	1.056879	0.991269	0.915245	1.038134	0.945447	1.119006	0.936658	0.901226	0.914189	1.010116	0.979004
A0A452E968	T-complex protein 1 subunit gamma OS=Capra hircus OX=9925 GN=CCT3 PE=3 SV=1	31	545	60.5	6.8	56	96	31	High	0.966534	0.886873	1.055046	1.033803	0.915197	1.120545	0.966244	0.982304	1.089711	1.021453	0.907019	0.996358
A0A452FHV8	Adenylyl cyclase-associated protein OS=Capra hircus OX=9925 GN=CAP1 PE=3 SV=1	22	472	51.2	7.52	63	102	21	High	1.062561	0.940623	1.074662	1.048599	0.961101	1.089555	1.045218	1.037657	1.088693	1.001743	0.924245	0.990402
A0A452EYN6	26S proteasome non-ATPase regulatory subunit 1 OS=Capra hircus OX=9925 GN=PSMD1 PE=3 SV=1	28	953	105.8	5.39	37	74	28	High	0.994896	0.905434	1.050456	1.051398	0.91956	1.127675	0.983233	0.970075	1.119511	1.058421	0.886429	1.00391
A0A452EJT8	T-complex protein 1 subunit delta OS=Capra hircus OX=9925 GN=CCT4 PE=3 SV=1	25	541	57.9	6.8	55	81	9	High	1.064616	0.84001	1.133318	1.190571	0.851461	1.248704	0.960737	0.858034	1.158089	1.094655	0.981882	1.123855
A0A452EWZ3	SERPIN domain-containing protein OS=Capra hircus OX=9925 GN=LOC102174166 PE=3 SV=1	16	498	55	6.15	31	236	8	High	1.05335	1.466078	0.707191	0.884367	0.848523	0.577126	0.949723	0.762628	0.678304	0.703777	1.763981	0.872426
A0A452GA96	Annexin OS=Capra hircus OX=9925 GN=ANXA4 PE=3 SV=1	20	320	36.1	5.73	63	118	19	High	1.030343	0.898211	0.989052	0.878024	0.980793	1.001898	1.012507	0.900233	0.934007	0.923966	0.838163	0.894757
A0A452EWF9	Eukaryotic translation initiation factor 3 subunit A OS=Capra hircus OX=9925 GN=EIF3A PE=3 SV=1	42	1368	165	6.79	31	93	42	High	0.965306	0.989047	1.018183	0.955594	1.068902	0.965306	0.945688	0.919361	1.070532	1.0493	0.938894	1.087518
A0A452ENC7	Karyopherin subunit beta 1 OS=Capra hircus OX=9925 GN=KPNB1 PE=4 SV=1	23	877	97.4	4.78	33	59	23	High	0.888494	1.023229	1.078121	1.061154	0.983308	1.080117	1.003763	1.071345	1.129145	1.124699	0.89261	1.035776
A0A452EN82	ATP synthase subunit alpha OS=Capra hircus OX=9925 GN=ATP5F1A PE=3 SV=1	25	560	60.8	9.14	51	143	15	High	1.01063	0.884177	1.058894	1.036692	0.962365	1.092679	0.969162	0.930712	0.953599	0.969162	1.145854	0.972824
A0A452FG20	Nidogen 1 OS=Capra hircus OX=9925 GN=NID1 PE=4 SV=1	30	1252	137.1	5.2	32	97	30	High	1.015744	0.989286	1.042203	0.912746	0.901407	1.018579	1.007412	1.054266	0.935255	0.929633	1.028965	0.931507
A0A452DUT2	Aconitase 1 OS=Capra hircus OX=9925 GN=ACO1 PE=3 SV=1	31	900	99.4	8.06	41	66	31	High	1.048357	1.01511	1.054224	0.944705	0.909503	0.943727	0.996705	1.009385	1.04833	1.087275	0.89255	0.97044
A0A452E5S8	Uncharacterized protein OS=Capra hircus OX=9925 GN=NCL PE=4 SV=1	28	667	72.1	4.77	39	121	15	High	0.873636	0.872649	1.193363	0.974291	0.918042	1.154877	0.973201	0.938089	1.201874	1.135253	0.776038	1.142455
A0A452GBD4	TGc domain-containing protein OS=Capra hircus OX=9925 GN=TGM3 PE=4 SV=1	25	692	76.7	6.71	40	95	25	High	0.955474	0.894237	1.004664	1.143199	0.803888	0.998641	0.933488	1.106914	1.05622	1.124701	0.753837	0.957501
A0A452E6J0	Laminin subunit alpha 5 OS=Capra hircus OX=9925 GN=LAMA5 PE=4 SV=1	31	2263	243.8	6.6	19	78	31	High	1.009638	0.97356	1.004484	0.903981	0.974419	0.87907	0.945788	0.890117	0.828357	0.904035	0.824008	0.920562
A0A452DRK5	Hemopexin OS=Capra hircus OX=9925 GN=HPX PE=3 SV=1	22	459	51.9	7.53	49	143	22	High	1.16755	1.212798	0.886589	1.044432	1.283301	0.626673	0.844829	0.843966	0.666265	0.932817	1.712631	1.019079
A0A452FHI5	Catalase OS=Capra hircus OX=9925 GN=CAT PE=3 SV=1	24	527	60	7.27	52	103	24	High	0.978046	1.119417	0.930258	0.936232	1.076607	0.966099	1.160881	0.956346	0.982362	0.928537	1.057717	0.928537
A0A452EHN4	Fascin OS=Capra hircus OX=9925 GN=FSCN1 PE=3 SV=1	23	493	54.7	7.01	55	87	23	High	1.021085	0.903219	1.030014	1.186276	0.98894	1.200562	0.9451	1.060754	1.060754	1.068662	0.915445	1.140822
A0A452FZT8	Synaptotagmin binding cytoplasmic RNA interacting protein OS=Capra hircus OX=9925 GN=SYNCRIP PE=4 SV=1	26	562	62.6	7.56	50	76	20	High	1.020875	0.988442	1.02506	1.080512	0.935083	1.106668	0.929497	1.043873	1.149584	1.060336	0.909567	1.053404
A0A452E998	Chloride intracellular channel protein OS=Capra hircus OX=9925 GN=CLIC4 PE=3 SV=1	16	253	28.7	5.78	71	56	15	High	0.944048	0.818389	1.05253	0.916927	1.051626	0.968456	0.942695	0.835042	1.007287	1.010223	0.912357	0.992607
A0A452FAT1	Calponin OS=Capra hircus OX=9925 GN=CNN1 PE=3 SV=1	13	297	33.2	8.95	57	115	12	High	1.056268	1.07373	1.058322	0.774827	0.913493	0.865217	1.22202	1.10491	0.967699	0.891665	1.007027	0.741345
A0A452ESG4	Receptor for activated C kinase 1 OS=Capra hircus OX=9925 GN=RACK1 PE=4 SV=1	18	317	35.1	7.69	75	94	18	High	0.979713	0.779186	1.083152	1.225607	0.847238	1.215626	0.917785	0.865203	1.179726	1.085271	0.821384	1.110589
A0A452DJW6	Annexin OS=Capra hircus OX=9925 GN=LOC102176495 PE=3 SV=1	22	327	36.8	5.41	75	121	22	High	1.00801	0.843776	1.076689	0.945302	0.920418	1.20509	1.023456	0.977716	1.288924	1.001931	0.888031	0.879959
A0A452E2A2	Aminopeptidase OS=Capra hircus OX=9925 GN=ANPEP PE=3 SV=1	27	973	109.5	5.4	31	83	27	High	0.999962	1.038553	1.116654	0.875001	0.943913	1.137787	1.118465	0.906755	0.969414	0.894413	1.052009	0.951376
A0A452ESU7	Heat shock protein family B (small) member 1 OS=Capra hircus OX=9925 GN=HSPB1 PE=3 SV=1	14	201	22.3	6.7	71	197	14	High	0.950919	0.908323	0.977542	1.122193	0.884362	1.127518	1.042203	1.036253	1.007492	0.963856	0.884518	0.870633
A0A452G5Y3	Versican OS=Capra hircus OX=9925 GN=VCAN PE=4 SV=1	21	656	74.7	7.2	42	72	1	High	1.325519	0.857059	1.08299	0.830316	1.221315	1.183506	1.287147	1.236371	1.083083	0.942249	0.944165	0.867521
A0A0S2E7V5	Gasdermin-A OS=Capra hircus OX=9925 GN=GSDMA PE=2 SV=1	17	446	49.8	5.3	50	66	17	High	0.956507	0.928939	1.15867	1.094346	0.826938	1.077805	1.043615	0.899179	1.154349	1.06191	0.880884	1.011839
A0A452G7E7	Serpin family F member 1 OS=Capra hircus OX=9925 GN=SERPINF1 PE=3 SV=1	17	416	46	7.94	55	77	17	High	1.103228	1.044837	0.814866	1.112211	1.212823	0.916376	0.918546	1.025836	0.926421	0.947091	1.201043	1.064224
A0A452G6N9	IF rod domain-containing protein OS=Capra hircus OX=9925 GN=LOC102184693 PE=3 SV=1	28	494	54.4	5.48	52	299	14	High	0.662925	0.718775	0.994174	1.126096	0.896918	1.117429	0.924985	0.863836	1.080138	1.224339	0.672177	1.153151
A0A452FLQ8	Eukaryotic translation initiation factor 4A1 OS=Capra hircus OX=9925 GN=EIF4A1 PE=3 SV=1	20	406	46.1	5.48	55	112	10	High	0.925988	0.870762	1.160949	1.149904	0.856704	1.169986	0.915104	0.953285	1.220549	1.171714	0.82276	1.2756
A0A452EQY0	Keratin 80 OS=Capra hircus OX=9925 GN=KRT80 PE=3 SV=1	28	422	47.4	5.38	68	181	2	High	0.835049	0.782254	0.894108	0.934375	1.111551	0.843102	0.995262	1.04726	0.864776	0.985451	0.867719	0.837305
A0A452FYV6	Cofilin 1 OS=Capra hircus OX=9925 GN=CFL1 PE=3 SV=1	19	165	18.4	8	78	90	17	High	1.1337	0.813483	1.129126	1.207808	0.824462	1.223361	0.935369	1.018287	1.168696	1.148449	0.763748	1.107954
A0A452GB99	Transgelin OS=Capra hircus OX=9925 GN=TAGLN2 PE=3 SV=1	16	199	22.4	8.25	79	104	15	High	0.905241	1.116441	0.949163	1.074388	1.056632	1.004299	0.938176	1.039497	1.045179	1.02624	0.938176	1.127561
A0A452G0P2	Uncharacterized protein OS=Capra hircus OX=9925 GN=DDX3X PE=3 SV=1	26	661	73.1	7.18	46	73	25	High	0.999439	0.905509	1.116111	1.009327	0.92825	1.088426	1.022324	0.961976	1.173645	1.050246	0.888117	1.01692
A0A452DZU0	SERPIN domain-containing protein OS=Capra hircus OX=9925 GN=LOC102174926 PE=3 SV=1	14	475	52.6	7.05	32	149	12	High	1.101643	1.20644	0.691438	0.741341	1.638602	0.655508	0.883633	0.901537	0.617766	0.787849	1.884441	0.820076
A0A452FA95	Radixin OS=Capra hircus OX=9925 GN=RDX PE=4 SV=1	32	580	68.1	6.27	49	106	19	High	1.121984	0.919727	1.064196	0.945731	0.938989	1.051676	1.078303	0.991699	1.078303	1.046978	0.855344	0.976037
A0A452DJZ6	Carnosine dipeptidase 2 OS=Capra hircus OX=9925 GN=CNDP2 PE=4 SV=1	18	475	52.7	5.67	54	49	18	High	1.041816	0.871988	1.096944	1.065824	0.931562	1.176967	1.047702	0.882666	1.103377	1.010917	0.960213	1.059632
A0A452E083	Tropomyosin 4 OS=Capra hircus OX=9925 GN=TPM4 PE=3 SV=1	24	284	32.7	4.74	64	195	7	High	0.940195	0.881328	1.003052	1.185638	0.936204	1.06591	0.944098	0.90738	0.996937	1.143811	0.86081	1.178738
A0A452E3D3	Perilipin 4 OS=Capra hircus OX=9925 GN=PLIN4 PE=4 SV=1	22	1256	126.1	8.85	67	67	22	High	1.126944	1.007355	1.03836	0.996282	1.015106	1.052755	1.069127	1.116701	1.055772	1.20851	0.899696	1.012372
A0A452FJ03	Early endosome antigen 1 OS=Capra hircus OX=9925 GN=EEA1 PE=4 SV=1	37	1452	166.5	5.67	30	66	37	High	1.036944	0.931138	0.979232	1.038013	1.031601	0.969613	1.067853	1.08068	0.994311	1.002862	0.883142	0.96267
A0A452DVK6	Major vault protein OS=Capra hircus OX=9925 GN=MVP PE=4 SV=1	31	890	98.9	5.66	46	68	31	High	1.163623	1.009273	1.028567	0.980792	0.996411	1.079098	1.082674	1.043623	1.064577	1.023621	0.920753	0.992189
A0A452FF32	Cysteine and glycine rich protein 1 OS=Capra hircus OX=9925 GN=CSRP1 PE=4 SV=1	12	193	20.6	8.59	65	135	12	High	1.018084	0.926145	1.104484	0.951622	0.953838	0.977099	1.081823	1.287934	0.998713	1.010348	0.903137	0.895657
C6ZP43	I alpha globin OS=Capra hircus OX=9925 GN=HBAI PE=3 SV=1	9	142	15.2	8.68	87	292	2	High	1.05369	1.471281	0.60478	0.74714	1.582322	0.642743	1.759884	0.633207	0.711552	0.872906	1.068769	0.822541
A0A452FCQ8	POF1B actin binding protein OS=Capra hircus OX=9925 GN=POF1B PE=4 SV=1	26	612	70.4	6.13	50	93	26	High	1.077877	1.116119	0.942906	1.048634	0.852926	0.897916	0.952055	1.62337	1.115148	1.065726	0.798847	0.902633
A0A452EKJ3	Uncharacterized protein OS=Capra hircus OX=9925 GN=OAT PE=3 SV=1	16	439	48.1	6.7	45	60	16	High	0.815374	0.853833	1.087269	1.242894	0.87977	1.222323	0.840429	1.113551	1.124436	1.02152	0.927511	1.221414
A0A452EJ02	Uncharacterized protein OS=Capra hircus OX=9925 GN=NPM1 PE=4 SV=1	14	252	27.8	6.18	55	80	14	High	0.979177	0.795908	1.112546	1.177869	0.834921	1.191479	0.921039	0.806441	1.095344	1.061638	0.782366	1.074158
A0A452DUP3	Dolichyl-diphosphooligosaccharide--protein glycosyltransferase subunit 1 OS=Capra hircus OX=9925 GN=RPN1 PE=3 SV=1	25	600	67.3	6.14	48	75	25	High	0.991722	0.812416	0.968156	0.976353	0.936393	0.976353	0.965418	0.905329	1.079501	1.030732	0.832176	1.010703
A0A452F9D0	AP complex subunit beta OS=Capra hircus OX=9925 GN=AP2B1 PE=3 SV=1	27	951	105.6	5.34	34	68	14	High	0.927443	1.080648	0.900054	1.024159	1.057539	0.924019	0.944952	0.978316	1.002297	1.004382	1.067982	1.004382
A0A452DR33	Heterogeneous nuclear ribonucleoprotein U OS=Capra hircus OX=9925 GN=HNRNPU PE=4 SV=1	25	806	88.8	5.78	31	133	25	High	1.002566	0.938475	1.158789	0.931465	0.962509	1.093696	1.056347	0.942967	1.191153	1.059918	0.869762	1.012602
A0A452EGM8	Vesicle amine transport 1 OS=Capra hircus OX=9925 GN=VAT1 PE=4 SV=1	16	402	42.7	6.44	60	86	16	High	1.151461	1.102316	1.031007	0.939462	1.01848	0.971262	1.141508	1.056083	0.994541	0.991786	1.048735	0.897176
A0A452DWE7	Niban apoptosis regulator 2 OS=Capra hircus OX=9925 GN=NIBAN2 PE=4 SV=1	24	744	84	5.95	35	58	23	High	1.032	0.941477	1.09489	0.983403	0.90622	1.104419	1.01935	0.995169	1.155135	1.01377	0.920766	0.965408
A0A452EKT5	Translocated promoter region, nuclear basket protein OS=Capra hircus OX=9925 GN=TPR PE=4 SV=1	41	2436	274.7	5.05	19	66	41	High	0.950295	0.979466	1.174544	0.989493	0.963057	1.131699	1.015002	1.014031	1.041218	1.137343	0.9014	1.065492
A0A452F116	Hypoxia up-regulated 1 OS=Capra hircus OX=9925 GN=HYOU1 PE=4 SV=1	27	1001	111.2	5.26	35	60	27	High	0.932104	1.084332	0.894803	0.956299	0.909925	0.852461	0.919185	0.82522	0.828701	0.863502	1.086233	0.81739
A0A452FHY8	Talin 2 OS=Capra hircus OX=9925 GN=TLN2 PE=4 SV=1	32	2542	271.3	5.55	15	80	17	High	0.964791	1.072907	0.991391	0.996539	0.902152	0.961359	0.991462	0.971295	0.942053	0.916844	0.987428	0.915835
A0A452F421	Polypyrimidine tract binding protein 1 OS=Capra hircus OX=9925 GN=PTBP1 PE=4 SV=1	14	557	59.5	9.16	44	52	11	High	0.970056	0.900524	0.939636	0.927468	1.052625	0.949197	0.970065	0.863835	0.833484	0.90847	0.911148	0.890616
A0A452E5N4	Uncharacterized protein OS=Capra hircus OX=9925 GN=STIP1 PE=4 SV=1	32	543	62.5	6.43	55	123	32	High	1.085751	0.876985	1.087559	1.120094	0.876081	1.136361	1.036751	0.904962	1.082634	1.102158	0.878604	1.046514
A0A452ESI2	Asporin OS=Capra hircus OX=9925 GN=ASPN PE=3 SV=1	14	370	42.2	8.98	47	89	14	High	1.211199	1.086718	0.869849	1.008917	1.011835	0.826086	1.084551	0.781617	0.749968	0.955239	1.110775	1.021251
A0A452FHC1	Arginyl-tRNA synthetase OS=Capra hircus OX=9925 GN=RARS PE=3 SV=1	30	660	75.6	6.96	52	67	30	High	0.956703	0.939077	1.083022	1.044833	0.986079	1.068334	0.972514	1.024709	1.126398	1.083202	0.947317	1.055305
A0A452FS72	14_3_3 domain-containing protein OS=Capra hircus OX=9925 GN=YWHAE PE=3 SV=1	14	243	27.6	5.11	65	149	12	High	1.022494	0.846943	0.996804	1.018212	0.869208	1.011362	1.007888	0.953993	1.034836	1.007888	0.916681	0.970576
A0A452F2N3	Aldehyde dehydrogenase 1 family member A1 OS=Capra hircus OX=9925 GN=ALDH1A1 PE=3 SV=1	23	501	54.8	6.79	54	103	20	High	1.055827	0.860135	1.103752	1.112738	0.951991	1.013893	0.971072	1.128588	0.908423	1.146487	0.886049	1.089209
A0A452E290	Peptidylprolyl isomerase OS=Capra hircus OX=9925 GN=FKBP4 PE=4 SV=1	25	459	51.5	5.44	61	86	25	High	1.024986	1.014369	1.046222	1.0385	0.885027	1.119579	0.993999	0.911992	0.937506	0.989443	0.998555	1.143433
A0A452FXX0	Malate dehydrogenase OS=Capra hircus OX=9925 GN=MDH2 PE=3 SV=1	18	338	35.6	8.54	66	103	18	High	1.123822	0.899081	1.008391	1.087969	0.973412	1.048617	1.000584	0.939528	0.982267	1.078938	1.04434	1.047393
A0A452E4K0	Cystatin E/M OS=Capra hircus OX=9925 GN=CST6 PE=3 SV=1	9	149	16.4	7.18	68	117	9	High	0.914238	0.991402	1.069581	1.23	0.83809	1.089887	0.967359	0.913495	1.301135	1.186344	0.830493	1.06184
A0A452EYJ1	Uncharacterized protein OS=Capra hircus OX=9925 GN=PEBP1 PE=4 SV=1	13	187	21	7.49	82	115	13	High	1.263724	0.93606	1.021109	1.112425	0.950384	0.962917	1.120916	0.982804	0.886812	1.01219	0.914238	1.102305
A0A452FM33	Uncharacterized protein OS=Capra hircus OX=9925 PE=4 SV=1	33	1470	160.1	5.12	30	67	33	High	1.021306	0.949872	1.026199	0.961615	1.050662	0.953786	0.992464	0.956099	0.958827	1.035193	0.962463	1.071559
A0A452FDC9	Uncharacterized protein OS=Capra hircus OX=9925 GN=HNRNPUL2 PE=4 SV=1	24	749	85.1	4.91	36	66	24	High	0.971018	0.951721	1.046177	0.910079	0.856249	1.026879	1.015807	0.930967	1.143504	1.012308	0.869742	0.973824
A0A097C2Z1	Tyrosine 3-monooxygenase/tryptophan 5-monooxygenase activation protein zeta polypeptide (Fragment) OS=Capra hircus OX=9925 GN=YWHAZ PE=2 SV=1	15	245	27.7	4.79	53	132	10	High	1.061206	0.900599	1.12648	1.248439	0.827595	1.241568	1.011189	1.024689	1.077648	1.123339	0.868925	1.113993
A0A452EBJ3	Ribosomal protein S3 OS=Capra hircus OX=9925 GN=RPS3 PE=3 SV=1	19	243	26.7	9.66	80	113	19	High	0.935364	0.836907	1.052224	1.169084	0.932604	1.170004	0.943969	0.916129	1.139805	1.051487	0.843171	1.100446
A0A452FXM5	Voltage dependent anion channel 1 OS=Capra hircus OX=9925 GN=VDAC1 PE=4 SV=1	15	283	30.7	8.54	70	72	14	High	0.964697	0.87078	1.029649	1.049837	0.910278	1.12181	0.932123	0.897084	1.012211	1.010209	0.892079	1.031232
A0A452DTM3	Biglycan OS=Capra hircus OX=9925 GN=BGN PE=3 SV=1	14	373	41.9	7.53	46	128	14	High	0.903739	1.121064	1.182539	0.831008	1.121064	0.991188	1.043827	0.906555	1.025248	0.948872	1.084079	1.115042
A0A452EPC6	Uncharacterized protein OS=Capra hircus OX=9925 PE=4 SV=1	13	487	53	6.96	41	80	13	High	0.576156	1.880721	0.447271	0.605495	1.525502	0.628548	0.631751	0.700126	0.511444	0.558182	2.771309	0.715706
A0A452FLA5	Aldo_ket_red domain-containing protein OS=Capra hircus OX=9925 GN=LOC102187932 PE=4 SV=1	16	320	36.4	7.46	55	71	5	High	1.283289	0.532327	1.062534	1.204448	0.852619	0.992562	1.102828	0.471006	0.87602	1.084827	0.684313	1.303534
H9B8T9	Cathepsin B OS=Capra hircus OX=9925 GN=CTSB PE=2 SV=1	15	335	36.8	6.02	56	87	15	High	0.919014	0.844378	1.067352	1.155981	0.941404	1.145719	1.122642	1.047013	1.026216	1.115079	0.810675	1.091445
A0A452FQK2	Aminopeptidase OS=Capra hircus OX=9925 GN=NPEPPS PE=3 SV=1	31	921	103.6	5.83	37	66	31	High	0.997158	1.179787	1.019451	0.951715	0.985154	0.980867	1.058699	0.950285	1.048275	0.998237	1.017001	0.969049
A0A452FIP5	DEAD-box helicase 17 OS=Capra hircus OX=9925 GN=DDX17 PE=3 SV=1	28	729	80.2	8.27	41	83	20	High	1.140841	0.901022	1.092182	1.093051	0.954026	1.131283	1.079908	0.960569	1.124788	1.016669	1.000349	0.997289
A0A452FQV1	T-complex protein 1 subunit eta OS=Capra hircus OX=9925 GN=CCT7 PE=3 SV=1	23	543	59.4	7.2	48	77	23	High	0.955467	1.07972	1.103084	1.043612	0.992636	1.075472	1.003792	0.950056	1.134294	1.072881	0.883525	1.06691
A0A452G6D2	6-phosphogluconate dehydrogenase, decarboxylating OS=Capra hircus OX=9925 GN=PGD PE=3 SV=1	16	473	51.9	7.5	39	73	16	High	0.997036	1.046431	1.056683	0.843258	1.038975	1.072527	1.039313	0.940574	1.087733	1.087733	0.905445	1.002285
A0A452EPZ3	Coatomer subunit alpha OS=Capra hircus OX=9925 GN=COPA PE=4 SV=1	34	1224	138.2	7.66	34	77	34	High	0.988867	1.190372	0.974653	0.918633	1.104252	0.932847	0.975191	0.99472	1.064154	1.037031	0.981701	1.013163
A0A452DSW4	Amine oxidase OS=Capra hircus OX=9925 GN=LOC102168295 PE=3 SV=1	16	763	84.3	6.37	25	91	8	High	1.175132	0.878798	1.080386	0.90702	0.934235	0.979592	1.097505	1.195231	1.045089	0.990007	0.843419	0.846972
A0A452EIK0	Septin 7 OS=Capra hircus OX=9925 GN=SEPTIN7 PE=3 SV=1	20	436	50.8	8.85	49	88	17	High	1.087467	1.042221	0.990884	0.956079	1.024819	0.955209	1.02948	1.011213	1.018317	0.984827	0.989901	0.93916
A0A452FWA5	Heterogeneous nuclear ribonucleoprotein R OS=Capra hircus OX=9925 GN=HNRNPR PE=4 SV=1	23	622	69.6	8.53	41	68	17	High	1.066945	1.0004	0.924862	1.175756	1.071441	0.913172	1.003579	0.918092	1.047796	1.123457	0.937744	1.029127
Q207D0	Complement component 3d (Fragment) OS=Capra hircus OX=9925 PE=2 SV=1	15	293	33.2	7.47	62	108	2	High	0.910514	1.071817	0.744139	0.883123	1.112396	0.758342	0.756949	0.91619	0.845416	0.829492	1.287753	0.805606
A0A452EMM8	Tensin 1 OS=Capra hircus OX=9925 GN=TNS1 PE=4 SV=1	33	1730	185	7.97	24	85	30	High	1.117205	1.039418	1.066384	0.945036	0.991708	1.005191	1.073208	1.162914	0.997437	0.987857	0.979147	0.925149
A0A452EF71	Keratin 23 OS=Capra hircus OX=9925 GN=KRT23 PE=3 SV=1	20	415	47	5.64	49	67	20	High	1.119055	1.060124	1.154013	1.048138	0.812416	0.983215	1.316538	1.182658	1.015309	1.107791	0.883191	1.035567
A0A452EGB7	Lamin B2 OS=Capra hircus OX=9925 GN=LMNB2 PE=3 SV=1	25	641	71.7	5.83	41	88	23	High	1.234107	0.889955	1.064401	1.021738	0.957269	1.011309	1.065918	0.911103	1.195552	1.035142	0.889653	0.98478
A0A452FU71	Staphylococcal nuclease domain-containing protein OS=Capra hircus OX=9925 GN=SND1 PE=4 SV=1	27	910	101.9	7.17	36	82	27	High	1.065103	0.855658	1.033729	0.970132	0.945542	1.010834	0.93861	0.950291	1.005512	1.012946	0.947105	0.994892
A0A452F050	UDP-glucose glycoprotein glucosyltransferase 1 OS=Capra hircus OX=9925 GN=UGGT1 PE=4 SV=1	31	1562	178.1	5.87	25	57	31	High	0.938877	0.908925	0.944674	0.872209	1.086706	1.016173	1.02754	1.050502	1.013762	0.970593	0.885173	0.853945
A0A452G4H1	Uncharacterized protein OS=Capra hircus OX=9925 GN=MATR3 PE=4 SV=1	21	849	94.6	6.25	29	55	21	High	0.992171	0.995035	1.169763	0.906239	0.949205	1.068555	1.009475	0.916103	1.088979	1.04368	0.845844	1.054774
A0A452F3H8	Exportin 1 OS=Capra hircus OX=9925 GN=XPO1 PE=4 SV=1	27	1071	123.1	6.11	31	60	27	High	0.927667	0.908082	1.041264	0.938439	0.959983	0.97859	0.983528	0.954898	1.107592	0.982661	1.012159	0.953163
A0A452FSH3	F-actin-capping protein subunit alpha OS=Capra hircus OX=9925 GN=CAPZA1 PE=3 SV=1	12	287	33.2	6.14	64	56	10	High	0.786846	0.632652	0.787854	0.771729	0.753589	0.765682	0.849343	0.713149	0.910933	0.733101	0.777342	0.745245
A0A452EN49	Uncharacterized protein OS=Capra hircus OX=9925 GN=HNRNPK PE=4 SV=1	17	440	48.5	5.45	45	115	4	High	1.148363	0.870946	1.0687	1.148363	0.924367	1.120247	1.009655	0.903909	1.15807	1.082935	0.847326	0.966986
A0A452FFQ8	Transglutaminase 1 OS=Capra hircus OX=9925 GN=TGM1 PE=4 SV=1	22	822	90.5	6.92	32	55	22	High	1.095061	1.102394	1.054204	0.899156	0.843632	0.800679	1.290293	1.190183	0.980471	0.901937	0.854471	0.790609
A0A452FR97	Phosphoglycerate mutase OS=Capra hircus OX=9925 GN=PGAM1 PE=3 SV=1	12	254	28.9	7.18	68	70	12	High	1.070586	0.94794	1.004848	0.998961	0.928316	0.984243	1.014242	0.966273	1.053161	0.975324	0.888435	0.983469
A0A452EUP0	Coatomer subunit beta OS=Capra hircus OX=9925 GN=COPB1 PE=4 SV=1	29	953	107.1	6	39	57	29	High	0.986256	0.975249	0.955435	0.918009	1.015977	0.974148	0.899939	0.937605	1.068178	1.049764	0.946812	1.007914
A0A452FY24	GCN1 activator of EIF2AK4 OS=Capra hircus OX=9925 GN=GCN1 PE=4 SV=1	34	2657	290.7	7.31	15	49	34	High	0.992397	0.997838	0.971723	0.983693	1.004367	0.937992	0.98898	0.941496	1.005641	0.95899	1.035632	1.069787
A0A452EBH2	Hydroxysteroid 17-beta dehydrogenase 4 OS=Capra hircus OX=9925 GN=HSD17B4 PE=4 SV=1	18	736	79.4	8.43	32	56	18	High	1.084763	0.99369	1.024637	1.095373	0.837187	1.009606	1.067872	1.115706	0.948286	1.061893	0.96423	1.02801
A0A452FH78	Alpha 2-HS glycoprotein OS=Capra hircus OX=9925 GN=AHSG PE=4 SV=1	10	359	38.2	5.48	35	87	10	High	1.288739	0.94956	0.83384	0.673228	1.556092	0.795931	1.092549	0.827493	0.743603	0.601704	1.677995	0.683809
A0A452ECX7	14_3_3 domain-containing protein OS=Capra hircus OX=9925 GN=YWHAQ PE=3 SV=1	15	245	27.7	4.78	53	150	9	High	1.007318	0.884674	1.048491	1.051995	0.88117	1.09054	0.985847	0.925921	1.058977	1.037648	0.917795	0.991941
A0A452EHT7	Inter-alpha-trypsin inhibitor heavy chain 4 OS=Capra hircus OX=9925 GN=ITIH4 PE=4 SV=1	24	904	100.4	6.18	33	60	24	High	1.027766	1.395162	0.786662	0.758916	1.388465	0.740737	0.81499	0.903933	0.691767	1.196703	1.546916	1.040127
A0A452EQ52	Niban apoptosis regulator 1 OS=Capra hircus OX=9925 GN=NIBAN1 PE=4 SV=1	25	930	103	4.72	36	69	25	High	0.837434	0.809605	0.989496	0.968625	0.895078	1.035214	0.949494	0.922082	1.003434	1.101586	0.788559	1.03173
A0A452ENU2	Glucose-6-phosphate 1-dehydrogenase OS=Capra hircus OX=9925 GN=G6PD PE=3 SV=1	23	515	59.3	6.84	58	55	23	High	0.945265	0.8651	1.119691	1.089739	0.902099	1.105596	1.018609	0.942168	1.02062	1.048783	0.957255	1.153386
A0A452FI00	Core histone macro-H2A OS=Capra hircus OX=9925 GN=H2AFY PE=4 SV=1	17	371	39.5	9.77	46	83	15	High	1.12838	1.040797	1.040797	1.071938	0.928887	1.020362	1.100505	1.057743	1.090497	1.002244	0.966761	0.925819
A0A452EV37	Uncharacterized protein OS=Capra hircus OX=9925 GN=OGN PE=4 SV=1	13	299	34.1	5.49	43	122	2	High	1.365461	1.173114	1.044883	1.184168	0.540802	0.550751	0.712866	0.735507	0.530896	0.498192	2.402583	0.70448
A0A452FP41	Acyl-CoA synthetase long chain family member 1 OS=Capra hircus OX=9925 GN=ACSL1 PE=4 SV=1	25	719	80.4	7.77	40	74	24	High	0.949148	1.02885	1.107517	1.065079	0.871517	0.872552	0.90279	0.982981	0.983843	1.313227	1.007124	1.00195
A0A452EY56	Proteasome 26S subunit, ATPase 1 OS=Capra hircus OX=9925 GN=PSMC1 PE=3 SV=1	21	440	49.2	6.21	60	45	19	High	0.921123	0.82875	0.9571	1.091285	0.930847	1.01058	0.951301	0.939429	1.090111	1.014313	0.807926	0.992396
A0A452DXK5	Bleomycin hydrolase OS=Capra hircus OX=9925 GN=BLMH PE=3 SV=1	19	469	54	6.54	46	86	19	High	1.142078	1.151212	1.057839	0.9736	0.819331	0.970555	1.214231	1.15675	1.075393	0.900297	0.83132	0.894107
A0A452FND3	High density lipoprotein binding protein OS=Capra hircus OX=9925 GN=HDLBP PE=4 SV=1	27	1268	141.4	6.95	25	62	27	High	1.01481	0.91844	0.965642	0.934174	0.973509	0.962691	0.949559	0.925446	1.019219	0.985282	0.959383	1.019219
A0A452E480	L-lactate dehydrogenase OS=Capra hircus OX=9925 GN=LDHB PE=3 SV=1	16	334	36.5	6.44	49	67	13	High	1.189223	0.938298	1.051443	0.99487	0.980271	0.983921	1.087401	0.959446	1.032563	1.030639	0.874784	1.009473
A0A452EUD9	Carbonic anhydrase 2 OS=Capra hircus OX=9925 GN=CA2 PE=3 SV=1	12	260	29.1	6.92	57	84	12	High	1.14309	1.169705	0.825931	0.895795	1.281709	0.909102	1.832507	0.816004	1.093156	0.928205	0.856195	0.804282
A0A452F3M1	Importin 5 OS=Capra hircus OX=9925 GN=IPO5 PE=4 SV=1	23	1097	123.5	4.94	30	48	23	High	0.922078	0.898483	1.100112	0.941383	0.986428	0.985355	0.926491	0.86516	1.150521	1.055969	0.863456	1.068746
A0A452DR39	Uncharacterized protein OS=Capra hircus OX=9925 GN=LOC108633281 PE=3 SV=1	16	277	30.4	8.07	69	61	7	High	1.167949	0.871669	0.997421	1.039339	0.878337	1.041244	1.095258	0.852481	0.993868	1.148278	0.923175	0.965963
A0A452DT40	Actin beta like 2 OS=Capra hircus OX=9925 GN=ACTBL2 PE=3 SV=1	10	376	41.8	5.58	36	323	4	High	0.991416	0.924229	0.894253	1.047234	1.161969	1.01519	1.11126	1.164076	1.150223	1.067103	0.81428	0.965801
A0A452FJ27	Dynactin subunit 2 OS=Capra hircus OX=9925 GN=DCTN2 PE=4 SV=1	16	406	44.7	5.21	56	64	16	High	1.017947	0.914583	1.011429	1.092444	0.933207	1.00491	0.987079	1.048817	1.025072	1.012724	0.891147	1.03362
A0A452G2D9	Acyl-CoA dehydrogenase very long chain OS=Capra hircus OX=9925 GN=ACADVL PE=3 SV=1	23	655	70.6	8.76	42	57	23	High	0.992839	0.962514	1.004968	1.028217	0.931179	1.051466	1.005348	0.911363	1.022194	1.05766	0.960129	1.037267
A0A452G0A7	Amine oxidase OS=Capra hircus OX=9925 GN=LOC102170459 PE=3 SV=1	18	787	87.1	5.92	29	88	8	High	0.956211	1.449021	0.670954	0.689358	1.329397	0.717986	0.750342	0.850652	0.636833	0.752102	1.852874	0.928964
A0A452F3P4	Poly [ADP-ribose] polymerase OS=Capra hircus OX=9925 GN=PARP1 PE=4 SV=1	27	1020	113.8	8.69	30	59	27	High	1.017649	0.920839	1.057059	0.945684	1.048491	0.994518	1.039057	0.983626	1.004544	0.97526	0.956434	0.995131
A0A452FQ19	Uncharacterized protein OS=Capra hircus OX=9925 GN=C4BPA PE=4 SV=1	24	599	67.2	6.67	48	109	24	High	0.770229	1.753869	0.527996	0.567224	1.619513	0.610375	0.791111	0.859184	0.631365	0.711238	2.231547	0.716684
A0A452G0H9	ATP-dependent 6-phosphofructokinase OS=Capra hircus OX=9925 GN=PFKP PE=3 SV=1	21	791	85.8	6.9	36	57	19	High	0.945503	1.03905	0.911485	0.91621	1.0948	0.935109	1.093994	0.907911	0.940639	0.920067	0.993939	0.917261
A0A452FPL3	Uncharacterized protein OS=Capra hircus OX=9925 GN=SSB PE=4 SV=1	22	405	46.6	8.28	50	59	22	High	1.026177	0.888259	1.063874	1.066632	0.83769	1.088699	1.028013	0.956059	1.03281	1.030891	0.805433	1.012663
A0A452DTQ8	Agrin OS=Capra hircus OX=9925 GN=AGRN PE=4 SV=1	26	2041	216.2	6.05	18	50	26	High	0.983341	0.97761	1.040647	0.876369	1.004353	0.93081	1.030601	0.955269	0.973422	0.921688	0.883568	0.869954
A0A452DQY2	DExD-box helicase 39B OS=Capra hircus OX=9925 GN=DDX39B PE=4 SV=1	20	428	48.9	5.67	57	59	11	High	0.938485	1.148932	0.998763	1.041064	1.032604	1.007223	0.951203	0.991646	0.990785	0.970994	1.237744	0.994227
A0A452E0A7	Glutathione S-transferase OS=Capra hircus OX=9925 GN=GSTM3 PE=3 SV=1	19	225	26.8	7.24	80	97	17	High	0.953491	0.922999	1.098778	0.885332	1.027031	1.101468	1.002779	1.046028	0.863421	0.969141	0.970102	0.870149
C6ZP52	II alpha globin OS=Capra hircus OX=9925 GN=HBAII PE=3 SV=1	9	142	15.2	8.68	87	255	1	High	1.064833	1.4667	0.633463	0.815575	1.384292	0.61922	1.813314	0.552822	0.584532	0.808267	1.067236	0.709612
A0A452F0S3	Pre-mRNA processing factor 8 OS=Capra hircus OX=9925 GN=PRPF8 PE=4 SV=1	34	2335	273.4	8.84	19	56	34	High	0.965687	0.91888	1.053569	1.393635	0.987657	1.107063	0.999307	0.886229	1.15224	1.246781	0.834325	1.187461
P0CH26	Hemoglobin subunit alpha-2 OS=Capra hircus OX=9925 GN=HBA2 PE=1 SV=1	9	142	15.2	8.68	87	245	1	High	0.636837	0.590021	0.684609	0.756267	1.659153	0.647347	1.819582	0.710166	0.965341	0.887599	0.683643	0.912294
A0A452F4J5	Calpain 2 OS=Capra hircus OX=9925 GN=CAPN2 PE=3 SV=1	19	700	79.9	5	40	52	19	High	0.98208	1.052045	1.093091	0.858942	1.039918	1.019395	0.985845	1.01525	1.143302	0.989639	0.929882	0.971617
A0A452F0K7	Tropomyosin 3 OS=Capra hircus OX=9925 GN=TPM3 PE=3 SV=1	19	248	29	4.78	56	181	10	High	1.067586	0.879744	1.083633	1.052483	0.961866	1.184633	1.005176	0.924603	1.128351	1.006102	0.848661	1.082971
A0A452FNW0	Uncharacterized protein OS=Capra hircus OX=9925 GN=EEF1G PE=4 SV=1	23	440	50.3	6.74	47	85	23	High	0.919124	0.980005	1.052844	1.105028	0.889771	1.075674	0.921908	0.974282	1.231087	1.133941	0.790971	1.115356
A0A452G6V0	Laminin subunit gamma 2 OS=Capra hircus OX=9925 GN=LAMC2 PE=4 SV=1	27	1187	130.7	6.4	28	62	27	High	0.900263	0.952981	1.030175	0.869197	1.008523	0.925681	0.960627	1.011389	1.003868	0.926786	0.881664	0.878844
A0A452DNY1	Ethylmalonyl-CoA decarboxylase 1 OS=Capra hircus OX=9925 GN=ECHDC1 PE=3 SV=1	13	301	33	7.36	60	50	13	High	1.153616	1.114469	1.128522	0.887618	0.891633	0.935799	1.06645	0.87712	1.186211	0.794344	1.033867	0.816359
A0A452EER4	von Willebrand factor OS=Capra hircus OX=9925 GN=VWF PE=4 SV=1	32	2819	308.3	5.63	14	56	32	High	0.935517	1.198181	0.874295	0.800236	1.076724	0.744938	0.978028	0.89408	0.872416	0.817354	1.317429	0.792982
A0A452F921	RuvB-like helicase OS=Capra hircus OX=9925 GN=RUVBL1 PE=3 SV=1	18	456	50.1	6.42	51	44	18	High	1.01978	0.862307	0.975611	0.993855	0.884391	0.984253	0.998695	0.837952	0.934028	1.019943	0.979295	0.947886
A0A452F4M2	L-lactate dehydrogenase OS=Capra hircus OX=9925 GN=LDH-A PE=3 SV=1	17	361	39.7	8.37	48	74	14	High	1.067799	0.95315	1.007457	1.007457	0.916945	1.143225	0.990354	1.177275	1.066903	0.961871	0.890663	1.04109
A0A452GAP9	KH-type splicing regulatory protein OS=Capra hircus OX=9925 GN=KHSRP PE=4 SV=1	23	750	76.9	7.33	36	70	20	High	1.126558	0.908979	1.054031	1.049322	1.031426	1.01353	1.103061	1.098362	0.995924	1.045733	0.927319	1.029757
A0A452FMT2	S5 DRBM domain-containing protein OS=Capra hircus OX=9925 GN=LOC108634081 PE=3 SV=1	17	293	31.2	10.24	57	73	17	High	0.957284	0.82585	1.166344	1.185751	0.862898	1.261612	0.939561	0.937545	1.164267	1.104815	0.894216	1.159228
A0A452FBS9	RNA helicase OS=Capra hircus OX=9925 GN=DDX31 PE=3 SV=1	22	733	80.8	9.69	37	69	22	High	1.086549	0.904386	1.109681	0.922699	0.945831	1.060526	1.084634	0.939144	1.138041	1.022939	0.895866	0.955719
A0A452ECC0	Ribos_L4_asso_C domain-containing protein OS=Capra hircus OX=9925 GN=RPL4 PE=4 SV=1	19	434	49	10.92	40	96	19	High	1.038102	0.964212	1.239879	1.139464	0.970843	1.224722	1.012505	1.026525	1.27421	1.148031	0.974184	1.186352
A0A452E668	Integrin beta OS=Capra hircus OX=9925 GN=ITGB1 PE=3 SV=1	21	798	88.1	5.47	29	74	21	High	1.077739	0.947163	1.030693	0.912598	1.027813	1.036454	1.02833	1.088794	0.954124	0.986188	0.944963	0.912898
A0A452EBN6	Eukaryotic translation initiation factor 4A2 OS=Capra hircus OX=9925 GN=EIF4A2 PE=3 SV=1	18	407	46.4	5.48	51	103	8	High	0.976109	1.042923	0.968197	0.885558	0.970834	0.870613	0.962686	0.938401	0.983935	1.00822	0.954591	0.886796
A0A452F540	Uncharacterized protein OS=Capra hircus OX=9925 GN=HMGB1 PE=4 SV=1	12	215	24.9	5.74	40	92	11	High	1.072561	0.921698	1.092676	0.832095	1.028674	1.004901	1.099312	0.981223	1.051882	1.012197	0.898948	0.901852
A0A452FMD3	Coatomer subunit beta' OS=Capra hircus OX=9925 GN=COPB2 PE=3 SV=1	29	906	102.3	5.27	37	62	29	High	1.098861	0.942403	1.037903	1.039935	0.924116	1.058222	0.937345	0.9939	1.076966	1.107894	0.889626	1.071664
A0A452DNI3	Methylenetetrahydrofolate dehydrogenase, cyclohydrolase and formyltetrahydrofolate synthetase 1 OS=Capra hircus OX=9925 GN=MTHFD1 PE=3 SV=1	26	935	101.2	6.95	35	51	26	High	1.162344	1.071957	0.96116	0.994205	1.061266	0.8387	1.01516	0.870692	0.903608	1.102938	1.002359	1.181573
A0A452G707	MICOS complex subunit MIC60 OS=Capra hircus OX=9925 GN=IMMT PE=3 SV=1	26	813	89.1	7.02	38	82	26	High	1.051303	1.001498	1.020987	0.987423	0.908384	1.025318	1.039449	1.125731	1.019993	1.063134	0.863502	0.978544
A0A452E6Q6	DEAD-box helicase 1 OS=Capra hircus OX=9925 GN=DDX1 PE=4 SV=1	25	740	82.4	7.21	41	74	25	High	1.005539	0.938077	1.018827	0.928877	1.018827	1.005539	1.055205	0.965358	0.999378	0.971464	0.899935	0.925232
A0A452ENH1	Damage specific DNA binding protein 1 OS=Capra hircus OX=9925 GN=DDB1 PE=4 SV=1	27	1140	126.8	5.26	26	72	27	High	1.104514	0.955476	1.049964	1.047042	0.921383	1.092825	0.997828	0.936378	1.115305	1.066507	0.894809	1.001442
A0A452EGT7	A-kinase anchoring protein 12 OS=Capra hircus OX=9925 GN=AKAP12 PE=4 SV=1	27	1650	177.1	4.36	21	54	27	High	1.241667	0.919023	1.033061	0.882864	1.045113	0.917168	1.041493	0.920172	0.845875	0.864685	1.157171	0.908887
A0A452FUU1	Polyadenylate-binding protein OS=Capra hircus OX=9925 GN=PABPC1 PE=3 SV=1	22	636	70.6	9.5	36	73	16	High	0.962391	0.973795	1.058376	1.113496	0.865456	1.085936	0.923319	0.898233	1.093346	1.049678	0.910311	1.077552
A1YZ35	Osteoglycin OS=Capra hircus OX=9925 PE=2 SV=1	13	299	34.1	5.49	43	121	2	High	0.919053	0.952115	0.749391	0.810295	1.264466	0.753742	1.0607	0.857875	0.719632	0.84173	0.729722	0.848794
A0A452EWG8	Insulin degrading enzyme OS=Capra hircus OX=9925 GN=IDE PE=3 SV=1	28	1019	117.9	6.61	31	60	28	High	0.854209	1.001989	1.011489	0.88271	0.927044	0.998823	0.904652	1.078029	1.126236	1.037433	0.832764	0.981614
A0A452EUU0	Glucose-6-phosphate isomerase OS=Capra hircus OX=9925 GN=GPI PE=3 SV=1	18	557	62.8	7.94	38	71	18	High	0.965688	0.96126	1.027677	0.86739	1.000225	1.032991	0.989708	1.035898	1.034915	1.007397	0.916983	1.016242
A0A452ESB8	Uncharacterized protein OS=Capra hircus OX=9925 GN=ACTR3 PE=3 SV=1	16	405	46.1	5.88	51	86	16	High	1.038817	0.876026	1.05396	0.960261	0.941332	1.105069	0.988338	0.959398	1.137705	0.963132	0.941661	0.905252
A0A452ETE8	Uncharacterized protein OS=Capra hircus OX=9925 GN=CCT6A PE=3 SV=1	21	531	57.9	6.76	48	64	21	High	0.995943	0.849627	1.060641	1.01585	0.936222	1.053673	0.996758	0.888284	1.111508	1.055029	0.878422	1.035307
A0A452EH97	Sorbin and SH3 domain containing 1 OS=Capra hircus OX=9925 GN=SORBS1 PE=4 SV=1	23	1278	141.8	8.79	21	57	1	High	0.862859	1.181568	0.914591	0.927524	0.921982	0.659623	0.882249	1.179134	0.791268	0.912895	0.79031	0.887037
A0A452EI94	Microtubule associated protein 1B OS=Capra hircus OX=9925 GN=MAP1B PE=4 SV=1	28	2468	270.3	4.79	13	43	27	High	1.137001	0.934014	0.974219	1.048746	1.049726	1.022269	1.072398	1.017025	1.046981	1.041534	0.885402	1.108707
A0A452G8J5	Septin 2 OS=Capra hircus OX=9925 GN=SEPTIN2 PE=3 SV=1	17	361	41.4	6.65	63	60	16	High	1.144375	1.090757	0.993349	0.992456	0.983519	0.960284	1.113947	0.9665	0.999921	0.979279	1.003853	0.980262
A0A452FNL0	Heterogeneous nuclear ribonucleoprotein A2/B1 OS=Capra hircus OX=9925 GN=HNRNPA2B1 PE=4 SV=1	17	353	37.4	8.95	50	121	14	High	1.184609	0.802773	1.094922	1.169513	0.851613	1.157082	1.037398	0.881946	1.128491	1.075023	0.811646	1.044329
H9B8T8	Peroxiredoxin 2 OS=Capra hircus OX=9925 PE=2 SV=1	12	199	21.9	5.6	74	63	12	High	1.090162	1.084735	1.090162	1.176989	0.987055	1.081479	1.207108	1.028829	1.146273	1.098958	0.894486	1.021225
A0A452FP43	Glucosidase II alpha subunit OS=Capra hircus OX=9925 GN=GANAB PE=3 SV=1	23	966	109.5	6.19	32	47	23	High	0.975754	1.036615	1.06484	0.925478	1.030441	0.942236	0.995051	1.074268	1.052484	1.013865	0.969305	0.99406
A0A452FGT2	DNA topoisomerase 2 OS=Capra hircus OX=9925 GN=TOP2B PE=3 SV=1	30	1609	181.4	8.15	22	51	29	High	0.968328	0.976006	1.025362	0.934328	0.973812	0.988071	0.922491	0.883828	0.980484	0.966196	1.034275	1.02503
A0A452DVG8	Protein disulfide isomerase family A member 6 OS=Capra hircus OX=9925 GN=PDIA6 PE=3 SV=1	14	440	48.1	5.1	38	52	14	High	1.072873	0.930913	1.10964	1.009553	0.909466	1.108618	1.034448	1.158472	1.094261	1.080187	0.823343	1.024772
A0A452G587	Profilin OS=Capra hircus OX=9925 GN=PFN1 PE=3 SV=1	8	140	15	8.28	71	120	8	High	1.011197	0.994036	0.940533	0.964761	0.933466	1.001102	0.953974	1.014235	0.992966	0.987649	0.898143	0.963722
A0A452FLJ3	Caveolae associated protein 1 OS=Capra hircus OX=9925 GN=CAVIN1 PE=4 SV=1	13	389	43.4	5.68	34	93	13	High	1.160482	0.930622	1.092197	0.975824	0.921966	1.061421	1.107309	1.009459	1.11371	0.913439	0.917097	0.896064
A0A452ENB6	Complement C9 OS=Capra hircus OX=9925 GN=C9 PE=4 SV=1	16	548	61.9	5.88	30	55	16	High	0.947675	1.234788	0.848708	1.010753	1.057517	0.737778	0.828412	0.927393	0.691363	0.897783	1.595722	1.044139
A0A452F0G2	Hydroxysteroid 17-beta dehydrogenase 10 OS=Capra hircus OX=9925 GN=HSD17B10 PE=3 SV=1	11	261	27.2	8.28	67	43	11	High	0.946697	0.909098	1.062462	1.154481	0.871499	1.152502	1.047232	0.873434	1.067944	1.176906	0.84822	1.167901
A0A452FFG2	Small nuclear ribonucleoprotein U5 subunit 200 OS=Capra hircus OX=9925 GN=SNRNP200 PE=4 SV=1	30	2146	245.2	6.09	17	42	30	High	0.972463	0.947459	1.108598	1.02525	0.936346	1.10582	1.04279	0.971137	1.135462	1.00553	0.946297	0.998843
X2J1X8	Cathepsin D (Fragment) OS=Capra hircus OX=9925 GN=CTSD PE=2 SV=1	14	412	44.6	7.65	42	85	14	High	0.927022	0.870085	1.051164	1.210775	0.777679	1.034363	1.058107	0.912267	1.095501	1.264713	0.867393	1.017907
A0A452E2R9	Trichohyalin like 1 OS=Capra hircus OX=9925 GN=TCHHL1 PE=4 SV=1	26	867	95.4	4.77	36	63	26	High	0.779114	0.794688	0.987415	1.243411	0.893971	1.123686	0.818235	0.878503	1.010911	1.290337	0.764359	1.099487
A0A452F4D7	Galectin OS=Capra hircus OX=9925 GN=LGALS7 PE=4 SV=1	8	139	15.4	6.54	73	172	8	High	1.245655	0.856223	1.088366	1.090261	0.779473	1.13669	0.993794	1.011553	1.280734	1.131189	0.775085	0.962951
A0A452E0L8	NADH-cytochrome b5 reductase OS=Capra hircus OX=9925 GN=CYB5R3 PE=3 SV=1	15	304	34.4	7.28	58	67	15	High	1.081849	0.904637	1.058352	0.991775	0.993733	1.081849	1.044097	0.949172	1.127269	0.98895	0.911202	0.981717
A0A452FM54	Parkinsonism associated deglycase OS=Capra hircus OX=9925 GN=PARK7 PE=4 SV=1	13	189	20	7.33	77	81	13	High	1.193585	0.940382	1.029192	1.010296	0.929989	0.998014	1.142506	1.062053	0.934825	1.020891	0.897405	0.963826
A0A452DPQ1	Fumarate hydratase OS=Capra hircus OX=9925 GN=FH PE=3 SV=1	16	514	55.1	8.06	38	45	16	High	1.033403	0.862372	0.998823	1.026861	0.870783	1.024057	1.037883	0.938777	0.982195	1.040715	0.860435	1.041659
A0A452FAY7	Acyl-CoA synthetase long chain family member 5 OS=Capra hircus OX=9925 GN=ACSL5 PE=4 SV=1	26	683	75.5	7.58	43	70	25	High	0.99964	1.143183	1.049836	1.01285	0.891323	0.972341	1.019034	0.973578	1.007922	1.104895	0.943274	1.025095
A0A452GAG0	Alpha-1-microglobulin/bikunin precursor OS=Capra hircus OX=9925 GN=AMBP PE=4 SV=1	14	349	38.8	7.83	41	86	14	High	1.091253	1.143598	0.873499	0.84942	1.209552	0.80231	0.948629	0.961622	0.830832	0.812642	1.49171	0.902723
A0A452EHG9	Sorbin and SH3 domain containing 1 OS=Capra hircus OX=9925 GN=SORBS1 PE=4 SV=1	23	1291	142.5	6.92	21	52	1	High	1.024919	0.888337	0.975253	0.805242	1.193975	0.986714	1.020319	1.048159	1.12611	0.928448	0.97392	0.746562
A0A452E1V8	G protein subunit alpha i2 OS=Capra hircus OX=9925 GN=GNAI2 PE=4 SV=1	14	344	39.3	5.29	56	52	1	High	0.988972	0.912605	1.132613	0.974426	0.910787	1.141705	1.024035	0.880696	1.128635	0.94946	0.972704	0.971736
A0A452EBG5	Aldo_ket_red domain-containing protein OS=Capra hircus OX=9925 GN=LOC102187204 PE=4 SV=1	18	323	36.7	8.05	72	62	8	High	1.440373	0.878294	0.996348	0.748787	1.292364	0.882699	1.143727	0.730788	0.887219	0.685122	1.125267	0.784227
A0A452FAB7	Seryl-tRNA synthetase OS=Capra hircus OX=9925 GN=SARS PE=4 SV=1	17	514	58.8	5.86	44	60	17	High	1.005682	0.856772	1.069637	1.083001	0.909272	1.143138	0.944552	0.934357	1.098397	1.075227	0.830558	1.087275
A0A452FNM8	Chondroitin sulfate proteoglycan 4 OS=Capra hircus OX=9925 GN=CSPG4 PE=4 SV=1	25	2340	252.8	5.62	14	49	25	High	0.945937	1.069916	0.956115	0.988497	0.962591	0.921882	0.911957	0.925235	0.996364	0.996364	0.918596	1.009641
A0A452DLE1	ELFV_dehydrog domain-containing protein OS=Capra hircus OX=9925 GN=GLUD1 PE=3 SV=1	22	561	61.5	7.96	45	72	22	High	1.084798	0.899144	0.983083	0.957408	1.010734	1.08381	0.925186	0.93771	0.933237	0.924291	1.136313	1.006595
A0A452FTI8	Protein phosphatase 2 scaffold subunit Aalpha OS=Capra hircus OX=9925 GN=PPP2R1A PE=4 SV=1	21	598	66.2	5.12	43	67	17	High	0.967807	0.963374	1.044272	0.958942	1.029865	0.99662	0.93328	0.956632	1.018349	1.015013	1.159297	0.979151
A0A452FZ04	Apolipoprotein H OS=Capra hircus OX=9925 GN=APOH PE=4 SV=1	12	345	38.2	8.15	44	52	12	High	1.007112	1.076661	0.71957	1.066281	1.252093	0.774587	0.857656	0.88117	0.756634	0.845464	1.517784	1.08844
B9VR86	Proteasome subunit alpha type OS=Capra hircus OX=9925 GN=PSMA6 PE=2 SV=1	15	246	27.4	6.76	59	70	15	High	1.133676	0.9745	1.120568	1.161766	0.884613	1.162702	1.252651	1.05133	1.090082	1.088191	0.943581	0.999346
A0A452DM15	Calnexin OS=Capra hircus OX=9925 GN=CANX PE=3 SV=1	15	593	67.7	4.61	27	67	15	High	0.930644	0.902107	1.128503	1.0115	0.859301	1.14943	1.05142	1.094813	1.134513	1.123434	0.81599	0.988639
A0A452DND2	VWFA domain-containing protein OS=Capra hircus OX=9925 GN=LOC102185525 PE=4 SV=1	24	904	101.2	8.44	32	67	23	High	1.06382	0.987769	0.899594	1.030754	0.813623	1.081455	1.081684	0.863427	1.380526	0.817258	1.002776	0.854194
A0A452FFI1	Uncharacterized protein OS=Capra hircus OX=9925 GN=EHD1 PE=3 SV=1	19	534	60.6	6.83	43	57	12	High	1.027613	1.012192	1.015497	0.946105	1.039729	0.976945	1.0931	1.062395	1.006793	1.123806	0.927954	0.965299
A0A452EJN1	Uncharacterized protein OS=Capra hircus OX=9925 GN=RAB1A PE=4 SV=1	13	206	22.7	7.03	74	85	5	High	1.184236	0.84435	1.102394	1.219862	0.929081	1.235267	1.03153	1.003895	1.100617	1.298668	0.815056	1.190892
A0A452FF42	Elongation factor Tu OS=Capra hircus OX=9925 GN=TUFM PE=3 SV=1	18	452	49.4	7.2	47	51	18	High	0.958629	0.911181	0.994913	1.053526	0.905599	0.970724	0.966615	0.920292	0.957161	1.058314	0.956216	1.015773
A0A452FNI0	CAP-Gly domain containing linker protein 1 OS=Capra hircus OX=9925 GN=CLIP1 PE=4 SV=1	29	1392	156.1	5.26	23	56	25	High	1.003368	0.895997	1.007842	1.177848	0.94163	1.057949	1.106877	0.951482	0.976227	1.054419	1.022746	0.910901
A0A452DNL3	G protein subunit beta 2 OS=Capra hircus OX=9925 GN=GNB2 PE=4 SV=1	12	340	37.3	6	47	61	5	High	1.06673	1.021704	0.898986	0.974912	0.786862	0.955489	1.039381	0.897467	1.021264	0.984024	0.89948	0.89948
A0A452FKB0	Histone cluster 1 H1 family member c OS=Capra hircus OX=9925 GN=HIST1H1C PE=3 SV=1	14	227	22.8	11	41	174	3	High	1.520799	1.261823	1.068735	0.977224	1.14652	1.004678	1.455371	1.124453	1.07332	0.972018	1.128312	1.050165
A0A452FV97	Keratinocyte proline rich protein OS=Capra hircus OX=9925 GN=KPRP PE=4 SV=1	17	548	60.2	8.15	34	86	17	High	1.108776	1.09971	1.052366	0.902275	0.997971	0.795498	1.232421	1.17044	0.949962	1.003975	0.818915	0.973869
A0A452F1J2	Tubulin tyrosine ligase like 12 OS=Capra hircus OX=9925 GN=TTLL12 PE=4 SV=1	18	657	75.7	5.33	35	35	18	High	0.923176	0.994859	0.968112	0.9863	0.926386	0.922107	0.993446	0.887094	1.050843	0.944491	1.013704	0.952931
A0A452FXE3	Olfactomedin like 1 OS=Capra hircus OX=9925 GN=OLFML1 PE=4 SV=1	17	402	46.1	8.27	51	69	17	High	1.066297	1.25624	0.936955	0.928815	0.959568	1.024691	1.008563	1.15929	1.021204	0.887981	1.010508	0.906457
A0A452FLJ1	Uncharacterized protein OS=Capra hircus OX=9925 PE=4 SV=1	16	1966	206	8.7	35	100	10	High	1.037736	0.728285	1.024281	1.087413	0.892842	1.003582	1.097664	1.009925	1.207989	1.102007	0.691112	0.902207
A0A452FL39	Desmoglein 3 OS=Capra hircus OX=9925 GN=DSG3 PE=4 SV=1	21	987	106.7	4.79	24	58	21	High	0.972844	0.927533	0.994113	1.086584	0.909039	1.021854	1.022806	1.036174	0.995114	0.972197	0.893897	1.044768
A0A452E0A4	Tropomyosin 4 OS=Capra hircus OX=9925 GN=TPM4 PE=3 SV=1	19	248	28.5	4.69	59	176	4	High	1.19882	0.939237	1.113956	0.948223	0.996146	0.996146	1.105978	0.87008	0.988474	0.959989	0.901236	1.188765
A0A452DRZ8	Aldo-keto reductase family 1 member A1 OS=Capra hircus OX=9925 GN=AKR1A1 PE=4 SV=1	21	325	36.5	7.27	71	84	20	High	1.173778	1.000059	1.048048	1.024054	1.018295	1.027893	1.153291	1.062725	0.974007	1.055332	0.989717	1.049787
A0A452G1E3	AP-2 complex subunit alpha OS=Capra hircus OX=9925 GN=AP2A1 PE=3 SV=1	27	985	108.6	7.77	31	57	19	High	0.991086	0.967713	1.062223	0.970761	0.93316	1.015476	1.038825	0.990255	1.039708	0.935503	1.007917	0.900179
A0A452FZX1	Interleukin enhancer binding factor 3 OS=Capra hircus OX=9925 GN=ILF3 PE=4 SV=1	19	899	95.8	8.81	24	54	19	High	1.111633	0.961281	0.974056	1.048741	0.997641	0.984866	0.965769	0.930705	1.076354	1.052978	0.923512	1.017015
A0A452FY07	Acetyl-CoA acyltransferase 2 OS=Capra hircus OX=9925 GN=ACAA2 PE=3 SV=1	15	397	42.1	7.91	59	41	15	High	1.078269	1.13607	0.892258	1.14763	1.098237	0.922734	0.917453	1.080988	0.883024	0.888189	1.315102	0.994056
A0A452E6A2	SERPIN domain-containing protein OS=Capra hircus OX=9925 GN=LOC102174291 PE=3 SV=1	16	417	46.6	5.6	38	94	13	High	1.043974	1.103387	0.63198	0.938784	1.550445	0.648537	1.005345	0.919561	0.52076	0.977054	1.646894	0.950589
A0A452E4A8	WD_REPEATS_REGION domain-containing protein OS=Capra hircus OX=9925 GN=GNB1 PE=4 SV=1	11	325	35.5	6.16	47	57	6	High	1.111641	0.756096	0.952999	0.863413	0.763562	0.96793	0.924179	1.107815	0.87685	0.832361	0.800177	0.767047
A0A452ER37	Proteasome 26S subunit, ATPase 2 OS=Capra hircus OX=9925 GN=PSMC2 PE=3 SV=1	18	433	48.6	5.95	46	56	18	High	0.959109	0.872417	1.005165	1.064766	0.921181	1.046705	0.940488	0.982233	1.003591	0.984175	0.844376	0.983204
A0A452FNH4	Atlastin GTPase 3 OS=Capra hircus OX=9925 GN=ATL3 PE=4 SV=1	16	539	60	5.72	46	48	16	High	0.982762	1.074707	0.963518	0.957103	1.041564	1.016974	1.0719	1.136662	1.016511	1.014806	0.956861	0.923628
A0A452E6L6	UPF1 RNA helicase and ATPase OS=Capra hircus OX=9925 GN=UPF1 PE=4 SV=1	24	1126	124.2	6.58	27	40	24	High	0.936206	0.939529	1.020392	1.010423	0.941745	1.061377	0.963664	0.885269	1.093766	1.063743	0.886937	1.166323
A0A452DSE1	Histone cluster 1 H1 family member e OS=Capra hircus OX=9925 GN=HIST1H1E PE=3 SV=1	15	219	21.9	11.03	46	177	2	High	1.658459	1.07604	1.339158	1.238031	1.080721	1.275485	1.580374	1.091403	1.168122	1.114511	1.018381	1.071992
A0A452F1F7	Ribosomal protein lateral stalk subunit P2 OS=Capra hircus OX=9925 GN=RPLP2 PE=3 SV=1	8	115	11.7	4.54	77	54	8	High	1.00351	0.798284	1.121611	1.214544	0.896056	1.17679	0.932836	0.855886	1.198496	1.105973	0.800922	1.184755
A0A452G375	S-(hydroxymethyl)glutathione dehydrogenase OS=Capra hircus OX=9925 GN=ADH5 PE=3 SV=1	13	378	40.2	7.49	44	54	13	High	1.091104	0.850321	0.98977	1.002786	0.955373	1.020449	1.061551	0.851736	0.910747	0.925734	0.990364	0.979124
A0A452E1R5	Eukaryotic translation initiation factor 4 gamma 1 OS=Capra hircus OX=9925 GN=EIF4G1 PE=4 SV=1	26	1607	176.5	5.38	18	52	22	High	0.813125	0.850849	0.999589	0.962943	0.962943	0.943542	0.927995	0.870936	1.118471	1.062251	0.778635	1.071482
A0A452FZT2	Uncharacterized protein OS=Capra hircus OX=9925 GN=LOC108633298 PE=3 SV=1	15	231	27.2	6.79	70	88	4	High	1.022592	1.05921	0.989205	0.882581	1.029054	0.982743	1.038037	1.177586	0.929971	1.000597	0.991237	0.868705
A0A452F378	Amine oxidase OS=Capra hircus OX=9925 GN=LOC102169793 PE=3 SV=1	15	762	84.6	6.11	25	76	6	High	0.977816	1.199264	0.817195	0.87327	1.338025	0.901783	0.920376	0.978148	0.927831	0.893354	1.405849	0.898013
A0A452E1U1	Thioredoxin domain-containing protein OS=Capra hircus OX=9925 GN=PRDX1 PE=4 SV=1	13	206	22.9	8.22	69	118	10	High	1.171903	0.881215	1.125358	1.162243	0.868042	1.151704	1.060928	0.969707	1.122076	1.046894	0.849415	1.066943
A0A452G800	Keratin 4 OS=Capra hircus OX=9925 GN=KRT4 PE=3 SV=1	20	555	58.4	7.55	25	224	3	High	0.63149	0.71461	1.468881	1.567917	0.625301	0.872008	0.667401	0.874564	1.027683	1.153782	1.540085	1.071718
A0A452FHX1	Tropomodulin 3 OS=Capra hircus OX=9925 GN=TMOD3 PE=4 SV=1	18	352	39.7	5.03	58	43	17	High	0.962015	1.144297	0.796849	0.949178	1.071556	0.834503	0.978096	0.882681	0.956077	0.935107	1.086093	0.958174
A0A452EMA0	Proteasome subunit alpha type OS=Capra hircus OX=9925 GN=PSMA7 PE=3 SV=1	13	248	27.9	8.46	61	56	13	High	0.943735	0.801408	0.936515	0.989114	0.948891	0.940641	0.993445	1.096842	0.975792	1.061536	0.811869	0.994286
A0A452FK82	Rho GDP dissociation inhibitor alpha OS=Capra hircus OX=9925 GN=ARHGDIA PE=4 SV=1	10	204	23.4	5.2	50	68	10	High	1.211874	0.826739	1.099896	1.056632	0.886121	1.095655	1.06641	0.985409	1.001189	1.038007	0.867591	1.009604
A0A452EIY5	Fatty acid binding protein 9 OS=Capra hircus OX=9925 GN=FABP9 PE=3 SV=1	8	132	14.7	8.28	75	63	8	High	0.679002	1.271893	0.825428	1.22518	0.81375	1.409336	1.020964	0.892743	1.357297	1.201459	0.730002	1.126499
A0A452FM00	FABP domain-containing protein OS=Capra hircus OX=9925 GN=FABP5 PE=3 SV=1	9	135	15.1	7.69	63	82	9	High	0.894462	0.923249	0.931885	1.291724	0.689114	0.980823	0.862388	0.968584	0.982317	1.300906	0.78091	1.208442
A0A452FD23	Elastin microfibril interfacer 1 OS=Capra hircus OX=9925 GN=EMILIN1 PE=4 SV=1	19	1017	107.2	5.33	24	51	19	High	0.992252	1.004223	0.94779	0.86998	1.060657	0.888791	1.022484	0.955547	0.952409	1.008888	0.92417	0.969144
A0A452GA81	tRNA-splicing ligase RtcB homolog OS=Capra hircus OX=9925 GN=RTCB PE=3 SV=1	17	505	55.2	7.23	42	49	17	High	1.005765	1.016973	0.973159	1.014935	0.930365	0.974178	0.977986	1.046702	1.007058	0.98151	0.948915	0.924248
A0A452EHA4	Threonyl-tRNA synthetase OS=Capra hircus OX=9925 GN=TARS PE=3 SV=1	24	723	83.3	6.58	40	53	24	High	0.932564	0.894601	0.913007	0.948669	0.95097	0.947519	0.871238	0.806759	1.001014	0.993668	0.757787	0.988771
A0A452EYE1	Myoferlin OS=Capra hircus OX=9925 GN=MYOF PE=4 SV=1	33	2025	230.5	6.15	18	63	33	High	0.992072	0.933437	1.002543	0.942861	0.978461	0.971131	1.023681	0.923954	1.031352	0.98362	0.953787	1.004077
A0A452F7T4	Caspase 14 OS=Capra hircus OX=9925 GN=CASP14 PE=3 SV=1	13	242	27.5	5.07	58	60	13	High	1.42637	0.988648	0.927267	0.810541	1.012798	0.844753	1.469981	1.106236	0.898127	0.81097	0.847434	0.738043
A0A452FUJ9	Heat shock protein family A (Hsp70) member 4 like OS=Capra hircus OX=9925 GN=HSPA4L PE=4 SV=1	25	1023	115.4	5.43	31	48	23	High	0.857296	0.923698	0.966315	0.976225	0.874144	1.01686	0.922823	0.817498	0.965133	0.973235	0.90932	1.025447
A0A452ES52	Serpin family D member 1 OS=Capra hircus OX=9925 GN=SERPIND1 PE=3 SV=1	14	542	59.4	6.33	30	70	14	High	0.888476	1.14637	0.935983	0.944708	1.205511	0.930165	0.915079	0.937977	0.911415	0.928818	1.265886	1.041479
B6F238	p97Bcnt protein OS=Capra hircus OX=9925 GN=p97bcnt PE=2 SV=1	24	592	66.2	5.34	45	69	19	High	1.005916	0.855741	0.956529	0.945443	0.925285	0.914198	0.911153	0.887156	0.944038	1.005365	0.84805	0.992033
E7BKH6	40S ribosomal protein SA OS=Capra hircus OX=9925 GN=RPSA PE=2 SV=1	11	295	32.9	4.87	44	63	11	High	0.968905	0.865821	1.025132	1.04804	0.887687	1.061576	0.885884	0.880669	1.064927	1.070142	0.833735	1.102301
A0A452E5I0	Histone cluster 1 H1 family member d OS=Capra hircus OX=9925 GN=HIST1H1D PE=3 SV=1	16	221	22.2	10.96	46	179	5	High	1.56312	1.09865	1.079784	1.091463	0.956704	0.998928	1.407972	0.952617	1.120794	1.013593	1.088338	0.995891
A0A452DVL8	Poly(rC) binding protein 1 OS=Capra hircus OX=9925 GN=PCBP1 PE=4 SV=1	14	356	37.5	7.09	55	72	8	High	1.053262	0.827357	1.062298	1.065009	1.007178	1.14001	0.996165	0.911846	1.066111	1.016286	0.839026	1.043115
A0A0K0WZB8	Eukaryotic translation elongation factor 1 delta isoform X1 OS=Capra hircus OX=9925 PE=2 SV=1	13	280	31.1	5.06	51	47	11	High	0.916187	0.765364	0.939254	1.039506	0.829242	0.951674	0.892362	0.834373	1.028978	0.940521	0.989664	0.973939
A0A452E2U2	Peptidyl arginine deiminase 3 OS=Capra hircus OX=9925 GN=PADI3 PE=4 SV=1	16	664	74.7	5.54	28	45	1	High	0.82177	0.816958	1.253921	1.139387	0.811183	1.212535	0.87159	0.890928	1.216905	1.218747	0.756485	1.251897
A0A452E115	Anion exchange protein OS=Capra hircus OX=9925 GN=SLC4A1 PE=3 SV=1	21	978	108.9	5.91	28	51	21	High	0.925056	1.664551	0.744086	0.727551	1.506547	0.691725	1.717346	0.753185	0.765706	0.967015	1.106679	0.897665
A0A452E2V8	Erythrocyte membrane protein band 4.1 like 2 OS=Capra hircus OX=9925 GN=EPB41L2 PE=4 SV=1	23	1027	114.8	5.27	25	69	20	High	1.167764	1.119174	1.109258	0.884162	1.14099	0.991256	1.267982	0.983641	1.027731	0.98454	1.173501	0.962945
A0A452FKI3	UTP--glucose-1-phosphate uridylyltransferase OS=Capra hircus OX=9925 GN=UGP2 PE=3 SV=1	20	504	56.3	7.9	48	66	20	High	1.049064	0.959878	1.005533	1.093657	0.949261	1.024644	1.06939	1.098487	1.089073	1.057409	0.870843	0.9898
A0A452ESX0	Alanyl-tRNA synthetase OS=Capra hircus OX=9925 GN=AARS PE=3 SV=1	21	968	106.6	5.53	29	44	21	High	1.043215	0.969743	1.077125	1.034737	0.91511	1.072415	1.133269	0.987769	1.025318	1.018747	0.957731	1.032827
A0A452E2T9	Peptidyl arginine deiminase 3 OS=Capra hircus OX=9925 GN=PADI3 PE=4 SV=1	16	664	74.8	5.44	28	43	1	High	1.125479	0.918227	0.758883	0.70681	0.943222	0.78492	0.853151	0.757648	0.859229	0.8245	0.743757	1.332402
A0A452EGD9	Voltage dependent anion channel 2 OS=Capra hircus OX=9925 GN=VDAC2 PE=4 SV=1	13	294	31.6	7.55	58	45	13	High	0.950131	0.835332	1.08739	1.266243	0.817862	1.195534	0.979703	1.016799	1.058259	1.051712	0.92406	0.972066
A0A452ECK7	Tripartite motif containing 28 OS=Capra hircus OX=9925 GN=TRIM28 PE=4 SV=1	22	837	88.6	5.72	34	55	22	High	1.121705	0.844304	1.017353	1.047789	0.913872	1.020832	1.065241	0.920851	1.04476	0.950548	0.936212	0.974101
A0A452E108	Aminoadipate-semialdehyde synthase OS=Capra hircus OX=9925 GN=AASS PE=4 SV=1	18	926	102.2	6.76	25	39	18	High	0.98552	0.94435	1.038125	0.932914	1.035838	0.969509	0.95507	0.846272	0.943531	1.046559	0.83226	1.236131
A0A452F0G8	Leukotriene A(4) hydrolase OS=Capra hircus OX=9925 GN=LTA4H PE=3 SV=1	22	611	69.2	6.32	45	54	22	High	1.055032	1.107087	0.997084	0.923422	1.063872	0.982352	1.102501	0.889056	1.042809	1.012058	1.042809	0.968646
A0A452DL52	6-phosphofructokinase OS=Capra hircus OX=9925 GN=PFKL PE=3 SV=1	23	750	81.9	7.49	36	58	20	High	1.017322	1.116095	1.048827	0.897261	1.051382	0.933024	1.05106	0.971474	1.003515	0.933231	0.9415	0.982844
A0A452DMR1	Uncharacterized protein OS=Capra hircus OX=9925 GN=RAB7A PE=4 SV=1	13	207	23.5	6.7	71	47	13	High	1.061003	0.980437	1.008635	1.075102	0.936126	1.122435	0.996648	0.920365	0.985117	1.074705	0.968263	1.153648
A0A452EA78	IF rod domain-containing protein OS=Capra hircus OX=9925 GN=KRT26 PE=3 SV=1	20	468	51.6	5.16	48	74	18	High	0.687592	0.813629	1.273355	1.183476	0.91074	1.135954	0.744838	0.85199	1.431309	1.340709	0.723059	1.24314
A0A452F9B9	Prolyl endopeptidase OS=Capra hircus OX=9925 GN=PREP PE=4 SV=1	24	727	82.5	6.14	40	52	24	High	0.925395	0.902039	1.009921	0.947639	0.962097	0.994351	0.913549	0.91522	0.982904	1.05978	0.842523	1.072314
A0A452FG13	Transmembrane protein 43 OS=Capra hircus OX=9925 GN=TMEM43 PE=4 SV=1	15	400	44.8	8.7	42	55	15	High	1.044848	1.140999	0.973902	0.903889	0.922559	1.00284	1.051147	1.020821	1.110852	1.006606	0.919419	0.907099
A0A452FGH9	Myosin light chain 9 OS=Capra hircus OX=9925 GN=MYL9 PE=4 SV=1	9	172	19.8	4.92	65	67	3	High	1.061336	0.980408	1.126953	0.779183	0.890732	0.955255	1.065556	1.445129	0.983259	0.935392	0.966463	0.712855
A0A452DXC3	General transcription factor IIi OS=Capra hircus OX=9925 GN=GTF2I PE=4 SV=1	24	999	112.3	6.39	29	39	24	High	0.998844	0.853014	0.998844	0.954123	0.928845	1.02801	1.040955	0.886008	1.038237	1.027363	0.907755	0.9884
A0A452DRP4	Sterol carrier protein 2 OS=Capra hircus OX=9925 GN=SCP2 PE=3 SV=1	15	546	58.9	7.91	27	55	15	High	1.124883	0.979413	1.061451	1.2509	0.865236	1.123191	0.982218	0.975847	1.032127	1.094778	1.07354	1.113892
A0A452EY73	26S proteasome non-ATPase regulatory subunit 2 OS=Capra hircus OX=9925 GN=PSMD2 PE=3 SV=1	22	979	107.6	5.31	26	49	22	High	0.840985	0.944179	1.058611	0.943157	0.971765	1.015699	0.944911	0.882536	1.087233	1.05912	0.853544	1.031886
A0A452G837	Prostaglandin reductase 1 OS=Capra hircus OX=9925 GN=PTGR1 PE=4 SV=1	13	351	37.8	8.38	46	67	13	High	1.142203	0.850943	1.091138	1.239606	0.889714	0.943617	1.090757	0.834528	0.978016	1.026467	0.814961	1.197908
A0A452EHD3	Aspartic peptidase retroviral like 1 OS=Capra hircus OX=9925 GN=ASPRV1 PE=4 SV=1	8	331	35.9	6.54	40	41	8	High	0.978316	0.956672	1.041189	1.044281	1.051496	1.016452	1.018244	0.91373	1.067017	1.026083	0.970342	1.022599
A0A452EZ72	Tight junction protein 1 OS=Capra hircus OX=9925 GN=TJP1 PE=3 SV=1	25	1766	196.1	6.81	18	44	25	High	0.944761	0.900782	0.963171	0.928397	1.05113	0.881349	0.962182	1.013191	0.874862	0.960453	1.119532	0.945756
A0A452DZD6	Ig-like domain-containing protein OS=Capra hircus OX=9925 PE=4 SV=1	8	106	11.3	8.59	90	333	8	High	0.923189	1.706086	0.500172	0.788497	1.150481	0.482283	0.807849	0.731084	0.493889	0.684508	2.3742	0.863914
A0A452EMA2	SMB domain-containing protein OS=Capra hircus OX=9925 GN=VTN PE=4 SV=1	14	475	53.7	6.29	40	61	14	High	0.988944	1.316319	0.73372	0.872639	1.319549	0.791872	0.830609	0.978735	0.699508	0.774423	1.887926	0.895308
A0A452DU30	DNA-(apurinic or apyrimidinic site) lyase OS=Capra hircus OX=9925 GN=APEX1 PE=3 SV=1	11	318	35.6	8.1	47	35	11	High	1.064572	1.0116	1.084877	1.031906	0.823553	1.126371	1.065366	1.094558	0.97779	1.081472	0.926453	0.962691
A0A452E5E0	Cystathionine beta-synthase OS=Capra hircus OX=9925 GN=CBS PE=3 SV=1	20	586	63.6	6.02	44	57	20	High	0.858816	0.901451	1.141398	1.111653	0.896494	1.241542	0.868172	0.832253	1.263276	1.082785	0.818784	1.119602
A0A452EAJ9	Aldehyde dehydrogenase 6 family member A1 OS=Capra hircus OX=9925 GN=ALDH6A1 PE=4 SV=1	17	535	57.9	8.24	43	56	17	High	1.088026	0.858943	1.056929	0.959491	0.950161	1.062112	1.131813	0.940449	1.120505	1.063965	0.808233	1.021343
A0A452FDP5	Afamin OS=Capra hircus OX=9925 GN=AFM PE=4 SV=1	18	604	69.5	5.63	32	48	18	High	0.849311	0.982286	0.672012	0.817651	1.027666	0.620299	0.808808	0.893327	0.742037	0.804582	1.460453	0.955871
A0A452E7H9	Sad1 and UNC84 domain containing 2 OS=Capra hircus OX=9925 GN=SUN2 PE=4 SV=1	21	789	87.7	6.39	28	52	21	High	1.058219	1.052714	1.107759	0.893083	1.001339	0.967394	1.129615	1.012104	1.06508	0.978392	0.974539	0.971649
A0A452F571	D-3-phosphoglycerate dehydrogenase OS=Capra hircus OX=9925 GN=PHGDH PE=3 SV=1	16	533	56.5	5.91	33	48	16	High	1.011369	0.898598	1.096165	1.118894	0.89685	1.021859	0.982844	0.922781	0.976736	0.990988	1.012366	1.101952
A0A452E356	Proteasome 26S subunit, ATPase 3 OS=Capra hircus OX=9925 GN=PSMC3 PE=3 SV=1	19	442	49.5	5.24	51	55	19	High	1.017522	0.916453	1.140186	1.116863	0.908679	1.170421	0.958708	1.093299	1.029109	1.090193	0.997015	1.124358
A0A452DQI5	Dipeptidyl peptidase 3 OS=Capra hircus OX=9925 GN=DPP3 PE=3 SV=1	20	749	83.6	5.14	39	44	20	High	0.969442	0.938022	1.118435	0.980591	1.035323	1.09411	1.015562	0.975723	1.134195	1.082847	0.873026	1.045663
A0A452FLH3	Nicotinamide nucleotide transhydrogenase OS=Capra hircus OX=9925 GN=NNT PE=4 SV=1	22	1086	113.8	8.16	24	41	22	High	0.996975	0.947797	0.997903	0.988624	0.958004	1.150074	0.990806	0.977463	1.119463	1.026067	0.928859	1.028926
A0A452FHY4	Uncharacterized protein OS=Capra hircus OX=9925 GN=HNRNPL PE=4 SV=1	17	616	67.4	8.63	40	60	16	High	1.131064	0.859907	1.045389	1.088668	0.866973	1.111632	1.057067	0.925011	1.075075	1.037059	0.859983	0.995041
A0A452FSJ8	Extended synaptotagmin 1 OS=Capra hircus OX=9925 GN=ESYT1 PE=4 SV=1	24	1092	121.5	6.49	29	51	24	High	0.867858	0.946274	0.914245	0.867858	0.999287	0.885529	1.138987	1.138173	1.011964	0.90204	0.903669	0.820615
A0A452G3C9	Calumenin OS=Capra hircus OX=9925 GN=CALU PE=4 SV=1	14	315	37	4.59	53	46	3	High	1.154058	0.908782	0.895249	1.071172	0.965449	1.072018	0.976715	1.043929	1.075936	0.972447	0.973514	1.024725
A0A097C2Z0	60S acidic ribosomal protein P0 OS=Capra hircus OX=9925 GN=RPLP0 PE=2 SV=1	10	318	34.3	5.97	42	55	10	High	0.8328	0.853072	1.213139	0.953466	0.910992	1.194798	0.94154	0.884795	1.284762	1.146558	0.828964	1.112693
A0A452E1U2	Calmodulin like 5 OS=Capra hircus OX=9925 GN=CALML5 PE=4 SV=1	8	149	16.9	4.25	60	51	8	High	1.073924	0.903163	0.98805	1.352275	0.802482	1.302922	0.985343	1.11176	1.483789	1.031395	0.720769	1.044939
A0A452FNS1	Peptidyl-prolyl cis-trans isomerase OS=Capra hircus OX=9925 GN=PPIA PE=3 SV=1	13	164	17.9	8.16	68	130	11	High	1.163513	0.911404	1.058897	1.144648	0.880534	1.074332	1.049157	0.93671	1.07831	1.046033	0.942957	1.06061
A0A452E6C8	Coatomer subunit gamma OS=Capra hircus OX=9925 GN=COPG1 PE=3 SV=1	20	874	97.4	5.45	31	50	19	High	0.980264	0.983106	1.007736	0.852377	1.078785	0.965107	0.911803	1.046076	1.050707	1.061819	0.908099	1.03126
A0A452G2S5	AP-2 complex subunit alpha OS=Capra hircus OX=9925 GN=AP2A2 PE=3 SV=1	26	967	106.9	7.34	33	50	18	High	0.986102	0.967635	1.014288	0.899599	1.106622	0.955	1.000491	1.053264	1.128785	0.969555	0.949537	0.930429
A0A452FX49	Hemoglobin subunit beta-C OS=Capra hircus OX=9925 GN=HBBC PE=3 SV=1	11	142	15.8	6.96	80	147	7	High	0.899487	1.155056	0.886198	1.011937	1.150967	0.898465	1.267066	0.828134	1.087104	1.132753	0.877294	0.967714
A0A452EI05	Collagen type XVII alpha 1 chain OS=Capra hircus OX=9925 GN=COL17A1 PE=4 SV=1	12	1228	127.7	8.56	13	37	11	High	1.127546	0.978643	0.982485	0.985367	1.020912	1.028597	1.077144	0.975532	1.076228	0.951731	0.975532	0.959054
A0A452G3A0	Calumenin OS=Capra hircus OX=9925 GN=CALU PE=4 SV=1	14	315	37	4.64	58	47	3	High	0.468188	0.227861	0.371671	0.396766	0.329204	0.322448	0.456718	0.313752	0.482378	0.360491	0.335746	0.267013
A0A452E9Y3	DEAD-box helicase 5 OS=Capra hircus OX=9925 GN=DDX5 PE=3 SV=1	22	614	69.1	8.92	38	65	14	High	0.939428	0.977571	1.061275	1.104716	0.983928	1.078227	0.974071	0.908816	1.034174	1.066801	0.914826	1.178421
A0A452E7P1	PKS_ER domain-containing protein OS=Capra hircus OX=9925 GN=LOC102181374 PE=3 SV=1	14	375	39.8	7.64	50	43	14	High	0.776803	0.783221	1.145796	1.185369	0.792847	1.04205	0.789104	1.298852	0.909946	1.510751	0.670815	0.948241
A0A452FKM9	Calcium-transporting ATPase OS=Capra hircus OX=9925 GN=LOC102176524 PE=3 SV=1	20	1242	137.5	6.3	18	39	11	High	1.002358	1.037644	1.00122	1.021708	1.059271	1.04675	1.039342	1.03604	1.137561	1.014581	0.918837	0.975788
A0A452FGM9	Septin 11 OS=Capra hircus OX=9925 GN=SEPTIN11 PE=3 SV=1	15	429	49.4	6.81	39	63	6	High	0.99794	1.030495	0.892833	1.007241	1.06305	0.904925	0.930264	0.855169	0.943243	0.942316	1.056349	0.95715
A0A452EVX4	T-complex 1 OS=Capra hircus OX=9925 GN=TCP1 PE=3 SV=1	18	556	60.3	5.99	37	68	18	High	0.988071	0.937667	0.995578	1.067429	0.960188	0.999867	0.946313	0.8678	1.056403	1.040188	0.987277	1.046162
A0A452E2I0	Keratin 32 OS=Capra hircus OX=9925 GN=KRT32 PE=3 SV=1	16	412	47.4	4.88	45	187	9	High	0.724979	0.59658	1.12266	1.114635	0.907769	1.173484	1.082363	0.824804	1.048552	1.158935	0.709449	0.924248
A0A452FJ15	Nucleoside diphosphate kinase OS=Capra hircus OX=9925 GN=NME2 PE=3 SV=1	10	152	17.3	7.37	83	68	7	High	1.005922	0.782484	1.19016	1.072562	0.955943	1.18134	0.997963	0.889884	1.179608	1.133288	0.788162	1.198681
A0A452FTQ1	NSF attachment protein alpha OS=Capra hircus OX=9925 GN=NAPA PE=4 SV=1	15	295	33.2	5.36	63	40	15	High	0.968614	0.914275	1.109528	1.050584	0.888487	1.142684	1.023061	1.001944	1.141124	1.087371	0.881961	0.994265
A0A452FEJ8	T-complex protein 1 subunit delta OS=Capra hircus OX=9925 GN=LOC102170672 PE=3 SV=1	17	529	56.8	6.96	37	60	2	High	1.041745	0.908941	1.093635	1.180705	0.905423	1.200934	0.983706	0.96453	1.075552	1.115924	0.946362	1.144185
A0A452FHK1	Unc-45 myosin chaperone A OS=Capra hircus OX=9925 GN=UNC45A PE=4 SV=1	25	944	103.1	6.83	30	63	25	High	0.984335	0.980315	1.102924	0.951171	0.98735	0.9974	0.939255	1.041541	1.044209	1.056661	0.91524	1.054882
A0A452EKN2	Uncharacterized protein OS=Capra hircus OX=9925 PE=4 SV=1	9	329	35.9	6.54	41	69	3	High	0.601546	2.219901	0.475523	0.948112	0.921857	0.589994	0.540843	0.497634	0.463931	0.552941	2.900926	1.112932
A0A452EPE2	NADH:ubiquinone oxidoreductase core subunit S1 OS=Capra hircus OX=9925 GN=NDUFS1 PE=3 SV=1	19	727	79.3	6.27	37	41	19	High	1.014002	1.030791	0.980423	1.069307	0.900428	1.032766	0.998769	0.955548	1.013176	0.970856	1.142839	1.011375
A0A452G3B3	Tyrosine 3-monooxygenase/tryptophan 5-monooxygenase activation protein gamma OS=Capra hircus OX=9925 GN=YWHAG PE=3 SV=1	12	247	28.3	4.89	49	145	6	High	1.060921	0.869077	1.02308	1.0486	0.903397	1.107562	1.034419	0.889845	1.009144	1.067782	1.027342	0.981847
A0A452DT03	Phosphoglucomutase 5 OS=Capra hircus OX=9925 GN=PGM5 PE=3 SV=1	20	567	62.1	7.18	38	60	20	High	0.967189	1.169231	1.111504	0.782909	1.026025	0.993832	1.160225	1.651908	1.055577	0.987472	0.946776	0.752428
A0A452FVF2	Fermitin family member 2 OS=Capra hircus OX=9925 GN=FERMT2 PE=4 SV=1	24	680	77.8	6.7	33	57	24	High	1.056397	0.99732	1.090599	0.862583	0.966227	1.023231	1.071555	1.193322	1.043722	0.986318	0.917606	0.888034
A0A452FDX2	Proteasome 26S subunit, ATPase 5 OS=Capra hircus OX=9925 GN=PSMC5 PE=3 SV=1	19	406	45.6	7.55	54	43	17	High	0.96382	1.300614	1.036549	0.985079	0.975009	1.047739	1.000764	0.945547	1.036202	1.201029	0.974392	1.804296
A0A452FUE4	Uncharacterized protein OS=Capra hircus OX=9925 GN=LOC102189813 PE=3 SV=1	13	231	27	7.42	57	86	2	High	1.018404	0.97438	1.262984	0.829589	1.06732	1.08493	0.82288	1.251748	0.888723	1.05422	0.871817	0.877156
A0A452FS13	Splicing factor proline and glutamine rich OS=Capra hircus OX=9925 GN=SFPQ PE=4 SV=1	21	711	76.7	9.44	31	68	20	High	1.041289	0.87344	0.972799	1.132931	0.962188	0.990162	0.985517	0.901464	1.03942	1.032111	0.821067	1.041247
A0A452F5T2	Uncharacterized protein OS=Capra hircus OX=9925 GN=CKMT1A PE=3 SV=1	12	416	46.9	8.34	42	49	12	High	0.96058	0.896279	0.928001	1.200637	0.860271	0.982871	1.039403	1.11413	1.066018	0.992315	0.952393	0.936015
A0A452E7H1	Cadherin 13 OS=Capra hircus OX=9925 GN=CDH13 PE=4 SV=1	16	663	72.7	5.2	30	53	16	High	1.192556	0.988934	1.057153	0.976531	0.919682	1.221497	1.06438	0.809299	0.946716	0.826476	1.288542	0.984506
A0A452E823	Alpha-1,4 glucan phosphorylase OS=Capra hircus OX=9925 GN=PYGM PE=3 SV=1	22	857	98.6	7.23	28	57	12	High	0.854954	1.058225	1.086337	0.885228	0.949021	0.989026	0.973007	1.272177	1.098221	1.092339	0.77384	0.941913
A0A452DTY2	Uncharacterized protein OS=Capra hircus OX=9925 GN=SLC25A5 PE=3 SV=1	18	298	32.9	9.77	60	69	3	High	1.065406	1.048933	1.006104	1.090665	0.867732	1.103843	0.796258	0.874518	1.179141	1.137907	1.052074	1.214484
A0A452DQC8	Isocitrate dehydrogenase [NADP] OS=Capra hircus OX=9925 GN=IDH2 PE=3 SV=1	19	452	50.7	8.69	44	69	18	High	0.947182	0.789996	1.14757	1.059326	0.868129	1.240411	0.873454	0.958999	1.166614	1.113749	0.873454	1.184877
A0A452ED13	Phosphoinositide phospholipase C OS=Capra hircus OX=9925 GN=PLCD1 PE=4 SV=1	19	765	86.7	6.76	31	42	19	High	0.936211	1.06431	1.124527	0.990954	1.039128	1.103725	1.022682	0.948603	1.228924	1.028574	0.823174	1.097602
A0A452EHU3	Uncharacterized protein OS=Capra hircus OX=9925 GN=LOC102171556 PE=4 SV=1	23	1318	145.8	6.67	21	45	22	High	1.236579	1.272732	0.848408	0.913103	1.201377	0.856971	1.345936	0.802993	0.822417	0.977808	1.081402	0.964858
A0A452DLQ9	Enoyl-CoA hydratase, short chain 1 OS=Capra hircus OX=9925 GN=ECHS1 PE=3 SV=1	13	290	31.1	8.13	51	64	13	High	1.056911	0.914427	1.132135	1.186119	0.866638	1.07638	1.014813	0.987767	1.051875	1.137019	0.88259	1.059889
A0A452DU05	Epoxide hydrolase 2 OS=Capra hircus OX=9925 GN=EPHX2 PE=4 SV=1	20	555	62.6	5.69	49	51	20	High	1.043399	0.888444	1.012844	0.866619	1.019392	0.974651	1.150306	0.937686	1.160431	0.941905	0.864282	0.847407
A0A452ELS1	SERPIN domain-containing protein OS=Capra hircus OX=9925 GN=LOC102186111 PE=3 SV=1	11	416	46.1	5.22	31	93	4	High	0.700219	1.451391	0.515721	1.057051	1.477748	0.65156	0.891523	0.765867	0.557916	0.726047	2.019767	1.09151
A0A452GAB1	IF rod domain-containing protein OS=Capra hircus OX=9925 GN=LOC102176161 PE=3 SV=1	17	435	48.3	5.06	36	130	7	High	0.551718	0.617978	0.946218	1.424307	0.640404	1.639396	0.59459	0.680935	0.946138	2.110915	0.554061	1.253632
A0A452E2Y0	Clusterin OS=Capra hircus OX=9925 GN=LOC102182127 PE=3 SV=1	14	439	50.9	6.07	33	50	14	High	0.920582	1.390959	0.83113	0.865303	1.075364	0.875354	0.91414	0.888309	0.855351	0.839318	1.514496	0.965803
A0A452EB00	Eukaryotic translation initiation factor 3 subunit M OS=Capra hircus OX=9925 GN=EIF3M PE=3 SV=1	15	374	42.5	5.63	52	34	15	High	0.91971	0.935818	1.175643	1.007407	0.834698	1.202489	1.039907	0.866546	1.157793	1.036935	0.893293	1.030001
A0A452EDZ9	LIM and cysteine rich domains 1 OS=Capra hircus OX=9925 GN=LMCD1 PE=4 SV=1	18	363	40.7	8.1	59	56	18	High	1.0746	1.025321	1.062773	0.985898	1.034191	1.010537	1.06296	0.993558	1.015802	1.021141	0.957077	1.048724
A0A452DKA2	Family with sequence similarity 83 member H OS=Capra hircus OX=9925 GN=FAM83H PE=4 SV=1	21	1187	127.8	6.8	26	46	21	High	0.952269	0.936415	1.015682	0.968122	0.91943	0.968122	1.012835	1.079308	1.188745	1.050125	0.822334	0.948794
A0A452F6I3	Phosphoglucomutase 1 OS=Capra hircus OX=9925 GN=PGM1 PE=3 SV=1	21	562	61.5	6.81	44	60	21	High	1.016163	1.030968	1.092036	0.881072	1.048548	0.960646	1.025724	1.080199	0.999921	1.03337	0.894795	0.963604
A0A452FXD6	Chloride intracellular channel protein OS=Capra hircus OX=9925 GN=CLIC1 PE=3 SV=1	12	241	27	5.27	65	53	12	High	1.094959	0.912635	0.933311	0.841209	1.084621	1.047029	1.057343	0.93659	1.092914	0.948759	0.855152	0.865449
A0A452E8X0	Annexin OS=Capra hircus OX=9925 GN=ANXA3 PE=3 SV=1	18	323	36	6.3	63	42	17	High	1.089199	0.973946	0.971158	0.999971	0.919108	0.977664	1.108586	0.974556	1.024232	0.991427	0.98018	0.983929
A0A452DLU0	Hexokinase 1 OS=Capra hircus OX=9925 GN=HK1 PE=3 SV=1	23	945	105	6.9	27	60	23	High	0.891619	0.9523	1.004312	0.763516	0.993717	0.94941	0.97703	0.977919	1.014385	0.904988	1.160247	0.883642
A0A452GAT4	Aspartate beta-hydroxylase OS=Capra hircus OX=9925 GN=ASPH PE=4 SV=1	19	752	84.5	5.15	30	37	19	High	1.036312	1.053152	0.925365	0.918431	1.085842	0.977867	1.114762	1.032095	1.089603	0.947631	0.968298	0.917979
A0A452E5S9	Extracellular matrix protein 1 OS=Capra hircus OX=9925 GN=ECM1 PE=4 SV=1	20	524	58.5	7.15	46	62	20	High	1.137708	1.041259	0.817424	1.007593	1.048538	0.877478	1.110807	0.982971	0.836735	0.921959	1.022678	0.913243
A0A452FMJ7	Afadin, adherens junction formation factor OS=Capra hircus OX=9925 GN=AFDN PE=4 SV=1	25	1837	205.7	6.24	17	49	25	High	0.945224	0.920391	0.958138	0.978998	0.955158	0.888604	0.957215	0.895477	0.96868	0.908707	0.8699	0.943985
A0A452FZ72	Hydroxyacyl-CoA dehydrogenase trifunctional multienzyme complex subunit beta OS=Capra hircus OX=9925 GN=HADHB PE=3 SV=1	17	475	51.3	9.38	42	57	17	High	0.953369	0.848557	1.045503	1.100444	0.856165	1.083539	0.921479	0.920411	1.033535	1.015392	0.985511	0.97057
A0A452E278	Eukaryotic translation initiation factor 3 subunit B OS=Capra hircus OX=9925 GN=EIF3B PE=3 SV=1	17	788	89.3	4.97	27	41	17	High	0.904828	0.923918	1.147546	0.939372	0.94119	1.092093	1.002033	0.942855	1.148522	1.049569	0.922482	0.994272
A0A452DZK5	Proteasome subunit alpha type OS=Capra hircus OX=9925 GN=PSMA5 PE=3 SV=1	10	241	26.4	4.79	55	49	10	High	1.100705	0.895816	1.092307	1.180477	0.85719	1.096506	1.076752	1.004948	0.99959	1.042458	0.928859	1.023167
A0A452G134	UDP-glucose 6-dehydrogenase OS=Capra hircus OX=9925 GN=UGDH PE=3 SV=1	18	494	55.1	7.58	51	31	18	High	1.030811	0.94747	0.951486	0.978597	1.053906	1.139256	0.985253	0.902865	1.068528	1.104849	0.878059	1.025119
A0A452FWC6	Dihydrolipoyl dehydrogenase OS=Capra hircus OX=9925 GN=DLD PE=3 SV=1	13	509	54.1	7.68	35	33	13	High	0.891211	0.71668	0.880842	0.950827	0.868746	0.84801	0.927547	0.916689	0.945643	1.027079	0.844302	1.008077
A0A452EAB1	Proteasome subunit alpha type OS=Capra hircus OX=9925 GN=PSMA4 PE=3 SV=1	12	284	32	7.69	52	52	12	High	0.922302	0.870863	0.966539	0.886295	0.794735	0.833828	0.953976	0.84769	0.980983	0.925226	0.755343	0.932196
A0A452EHZ3	F-actin-capping protein subunit alpha OS=Capra hircus OX=9925 GN=CAPZA2 PE=3 SV=1	11	286	33	5.85	63	38	9	High	1.065089	0.953052	0.897578	0.91063	1.012877	0.917157	0.915683	0.887862	0.898822	0.876902	1.182932	0.847396
A0A452DUF8	Cochlin OS=Capra hircus OX=9925 GN=COCH PE=4 SV=1	15	550	59.6	8.19	31	69	15	High	1.080193	1.013647	1.120745	0.863918	0.786973	1.119705	1.268994	0.901272	1.1725	1.009937	1.032539	0.706545
A0A452EIH8	Nucleobindin 1 OS=Capra hircus OX=9925 GN=NUCB1 PE=4 SV=1	18	471	54.6	5.24	44	47	18	High	1.052413	0.956711	0.935444	1.050479	1.005045	0.947044	0.99426	0.942976	0.999754	1.044627	0.892609	1.013491
A0A452DPN1	Serine hydroxymethyltransferase OS=Capra hircus OX=9925 GN=SHMT2 PE=3 SV=1	22	502	55.4	7.85	56	61	22	High	1.092977	0.986899	1.034295	1.065893	0.894363	1.001569	0.963532	0.932005	0.980954	0.947768	1.396612	0.916241
A0A452E1J8	NCK associated protein 1 OS=Capra hircus OX=9925 GN=NCKAP1 PE=4 SV=1	24	1134	129.5	6.68	23	50	24	High	0.983228	0.939021	1.106125	0.962893	0.980576	0.989417	1.026311	0.918863	1.011248	0.980118	0.97811	1.016269
A0A452FFQ6	Acyl-CoA dehydrogenase family member 9 OS=Capra hircus OX=9925 GN=ACAD9 PE=3 SV=1	21	620	68.1	8.43	33	51	21	High	0.958098	0.953806	1.04287	0.991363	1.024628	0.983851	0.975869	0.950684	1.074093	1.098439	0.959918	1.047229
A0A452FIK7	LIM domain containing preferred translocation partner in lipoma OS=Capra hircus OX=9925 GN=LPP PE=4 SV=1	13	614	65.6	7.47	37	43	13	High	1.046614	0.910498	1.060129	0.888295	1.110328	0.967455	1.063415	1.089969	1.078065	1.043271	0.844579	0.984671
A0A452EVV8	Tetratricopeptide repeat domain 38 OS=Capra hircus OX=9925 GN=TTC38 PE=4 SV=1	15	469	52.3	6.19	45	36	15	High	1.059604	1.1158	0.996273	0.987353	0.947213	0.983785	1.029836	0.960895	1.025952	1.012358	0.90749	0.990996
A0A452FR55	Glutaminyl-tRNA synthetase OS=Capra hircus OX=9925 GN=QARS PE=3 SV=1	23	775	87.3	6.92	36	45	22	High	0.971116	0.887071	0.985824	1.11084	0.880768	1.014189	0.888869	0.920803	1.088239	1.125352	0.823275	1.092555
A0A452EUK4	Pyrophosphatase (inorganic) 1 OS=Capra hircus OX=9925 GN=PPA1 PE=4 SV=1	15	289	32.8	5.47	69	37	5	High	1.020956	0.881716	1.119742	1.241107	0.841261	1.127268	0.915951	0.908432	1.042835	1.212014	0.881175	1.172539
A0A452EV89	Myosin light chain 12A OS=Capra hircus OX=9925 GN=MYL12A PE=4 SV=1	11	178	20.5	4.75	69	83	5	High	1.004132	0.86806	1.046	1.141155	0.829998	1.035533	1.059884	0.853165	1.120409	0.996564	0.851303	1.060815
A0A452DSP1	Ubiquitin carboxyl-terminal hydrolase OS=Capra hircus OX=9925 GN=USP14 PE=3 SV=1	19	494	55.9	5.3	48	36	19	High	0.956274	0.949935	1.01967	0.939973	0.934539	1.098462	1.000302	1.028583	1.044186	0.998352	0.899857	0.985674
A0A452DZ70	Fructose-bisphosphate aldolase OS=Capra hircus OX=9925 GN=ALDOC PE=3 SV=1	13	493	53.8	8.92	30	49	7	High	0.989383	0.909636	1.009106	1.08971	0.907064	1.080278	1.051765	1.012273	0.941603	0.950956	0.96031	0.972781
A0A452E7R8	Rab GDP dissociation inhibitor OS=Capra hircus OX=9925 GN=GDI1 PE=3 SV=1	15	406	45.9	4.92	46	41	10	High	1.008836	0.8495	1.105276	1.028962	0.916588	0.918266	1.028367	0.928941	0.968927	0.966766	0.95812	0.964604
A0A452FST7	Microtubule associated protein RP/EB family member 1 OS=Capra hircus OX=9925 GN=MAPRE1 PE=4 SV=1	11	268	30	5.31	50	38	9	High	1.033227	0.937526	1.037537	1.149619	0.862517	1.159103	0.993555	1.029818	1.131355	1.015313	0.937606	0.992519
A0A452EJ96	Serine/threonine-protein phosphatase OS=Capra hircus OX=9925 GN=PPP1CB PE=3 SV=1	12	327	37.2	6.19	50	41	3	High	0.988506	0.836349	0.835437	1.018573	1.211731	0.912883	0.931357	0.984786	1.1237	0.794385	1.037243	0.905128
A0A452ETA1	Tyrosine 3-monooxygenase/tryptophan 5-monooxygenase activation protein beta OS=Capra hircus OX=9925 GN=YWHAB PE=3 SV=1	11	246	28.1	4.83	46	130	4	High	1.428057	3.141049	0.621246	1.003227	1.328687	0.838219	2.644615	0.859753	0.656488	1.064954	1.430831	0.81426
A0A452G510	Vacuolar protein sorting-associated protein 35 OS=Capra hircus OX=9925 GN=VPS35 PE=3 SV=1	20	796	91.7	5.49	30	42	20	High	1.030783	0.915982	1.081067	0.919777	1.075375	1.074426	1.003502	1.001638	1.129287	1.019342	0.894488	0.979277
A0A452FB80	Splicing factor 3b subunit 3 OS=Capra hircus OX=9925 GN=SF3B3 PE=4 SV=1	19	1217	135.5	5.26	21	34	19	High	1.156469	0.966672	1.011485	1.024665	0.981609	1.017636	0.957365	0.963262	1.082177	1.013383	0.961296	0.987831
A0A452EL50	Actin-related protein 2 OS=Capra hircus OX=9925 GN=ACTR2 PE=3 SV=1	13	394	44.7	6.74	40	49	13	High	1.1036	0.84917	1.045942	0.961742	0.918727	1.006587	1.014155	0.972619	1.108818	1.008359	0.884718	0.949436
A0A452EUX2	Thioredoxin domain-containing protein OS=Capra hircus OX=9925 GN=PRDX6 PE=4 SV=1	14	224	25.1	6.38	65	80	14	High	1.041684	0.93787	0.976066	1.150395	0.924159	1.021117	0.995661	1.024737	0.902073	1.145583	0.915702	1.052904
A0A452EB34	Solute carrier family 25 member 6 OS=Capra hircus OX=9925 GN=SLC25A6 PE=3 SV=1	17	298	32.8	9.76	56	71	3	High	0.840808	0.908538	0.91887	0.782261	0.985452	0.891318	1.421584	0.653217	0.893999	0.883316	0.844692	0.812643
A0A452E739	Calmodulin 2 OS=Capra hircus OX=9925 GN=CALM2 PE=3 SV=1	8	150	17	4.26	49	79	8	High	1.281751	0.819578	1.062515	1.225037	0.900839	1.24112	1.095676	1.094623	1.070406	1.02408	0.860884	1.075671
A0A452DY60	PDZ and LIM domain 5 OS=Capra hircus OX=9925 GN=PDLIM5 PE=4 SV=1	16	601	64.4	8.41	32	42	16	High	0.939137	0.884452	1.104955	1.145527	0.959423	1.104955	1.03734	1.119707	0.944928	1.018255	0.912784	0.99917
A0A452ER52	Electron transfer flavoprotein subunit alpha OS=Capra hircus OX=9925 GN=ETFA PE=4 SV=1	12	333	35	8.56	54	39	12	High	1.041432	0.799632	1.012646	1.06542	0.906139	1.037594	0.906136	0.856699	1.023322	1.052618	0.792613	1.023322
A0A452G4M8	ATP-dependent 6-phosphofructokinase OS=Capra hircus OX=9925 GN=PFKM PE=3 SV=1	17	838	91.8	6.74	26	44	14	High	0.916358	0.801658	1.109437	0.954592	0.933563	0.958415	0.941006	1.1162	0.92154	0.879827	1.015162	0.84831
A0A452G8G7	SERPINE1 mRNA binding protein 1 OS=Capra hircus OX=9925 GN=SERBP1 PE=4 SV=1	15	401	44.1	8.54	41	74	15	High	1.014993	0.838622	1.054995	1.297732	0.869533	1.145907	0.948236	0.900589	1.101873	1.106735	0.850998	1.198139
A0A452DRH3	SEC31 homolog A, COPII coat complex component OS=Capra hircus OX=9925 GN=SEC31A PE=4 SV=1	22	1235	134.3	6.7	17	51	22	High	0.998689	0.978335	0.97037	1.044708	0.981875	1.042054	0.93875	0.951704	1.016474	0.989641	0.982238	0.968359
A0A452F6A9	Papilin, proteoglycan like sulfated glycoprotein OS=Capra hircus OX=9925 GN=PAPLN PE=4 SV=1	21	1291	138.7	6.79	23	41	21	High	1.044409	0.935127	1.085389	0.875608	1.148812	0.926346	0.98537	0.926157	1.009055	1.026363	0.836883	1.180316
A0A452DTF2	Oxoglutarate dehydrogenase OS=Capra hircus OX=9925 GN=OGDH PE=4 SV=1	21	1023	115.9	6.8	27	40	21	High	0.984879	0.899181	1.061243	1.08585	0.876272	1.050213	0.953697	1.025189	1.094608	1.045911	1.027261	1.0169
A0A452EZL5	AAA domain-containing protein OS=Capra hircus OX=9925 GN=PSMC6 PE=3 SV=1	17	403	45.8	7.78	53	53	17	High	0.944464	0.976103	1.078717	0.911115	1.281379	0.959001	0.937961	0.941092	0.991177	1.039176	0.957787	1.120565
A0A452E836	Structural maintenance of chromosomes protein OS=Capra hircus OX=9925 GN=SMC3 PE=3 SV=1	26	1231	143	7.2	27	35	26	High	0.955378	1.13436	0.970823	0.900866	0.91086	0.952653	0.982	1.011222	1.019989	1.000508	0.841735	1.000508
A0A452EC09	Ubiquitin carboxyl-terminal hydrolase OS=Capra hircus OX=9925 GN=USP5 PE=3 SV=1	17	835	93.3	5.06	27	40	17	High	1.034937	0.945836	1.065972	1.014914	0.875756	1.09901	1.017709	0.994483	1.123124	1.072203	0.834575	0.994483
A0A452G7L4	S-adenosylmethionine synthase OS=Capra hircus OX=9925 GN=MAT2A PE=3 SV=1	13	413	45.6	6.64	40	37	10	High	0.995476	0.875873	1.117607	1.147087	0.861554	1.254056	1.019395	0.889566	0.997047	0.997047	1.071539	1.065154
A0A452FDR2	40S ribosomal protein S8 OS=Capra hircus OX=9925 GN=RPS8 PE=3 SV=1	9	208	24.1	10.32	46	64	9	High	0.895995	0.739739	1.135142	1.029384	0.919814	1.146576	0.912797	0.86631	1.201945	1.066203	0.799369	1.084798
A0A452EWL1	Ubiquinol-cytochrome c reductase core protein 2 OS=Capra hircus OX=9925 GN=UQCRC2 PE=3 SV=1	14	453	48.1	8.63	40	45	14	High	1.037355	0.904084	1.026325	1.082391	0.946363	1.082391	1.011782	1.037757	1.096443	1.04353	0.910765	1.012744
A0A452EKT9	Uncharacterized protein OS=Capra hircus OX=9925 PE=4 SV=1	7	329	35.9	6.43	30	51	1	High	0.664187	2.006509	0.800364	0.979773	0.626359	0.626359	0.573851	0.504205	0.499109	0.554316	2.870476	0.973043
A0A452EVI7	40S ribosomal protein S3a OS=Capra hircus OX=9925 GN=RPS3A PE=3 SV=1	18	264	29.9	9.73	58	77	9	High	0.967869	0.813788	1.111085	1.166396	0.848358	1.176273	0.938563	0.842924	1.208337	1.102773	0.762623	1.158713
A0A452FHJ5	Uncharacterized protein OS=Capra hircus OX=9925 GN=PDLIM1 PE=4 SV=1	16	329	36	7.2	58	48	15	High	0.939938	0.936386	0.960357	1.350988	0.865363	1.113058	0.901148	1.097191	0.941157	1.127197	0.899148	1.175208
A0A452FRT8	Methyl-CpG-binding protein 2 OS=Capra hircus OX=9925 GN=MECP2 PE=4 SV=1	17	481	51.8	9.96	42	41	17	High	1.196587	1.067701	1.004153	0.911964	1.140199	0.877057	1.205428	1.020451	0.938349	0.994733	1.091672	1.033311
A0A452F9F7	Zinc finger protein 185 with LIM domain OS=Capra hircus OX=9925 GN=ZNF185 PE=4 SV=1	18	683	73.4	5.82	35	38	2	High	0.973454	0.767362	1.112343	1.44209	0.747649	1.104278	1.03339	0.828551	1.263957	1.173907	0.782042	1.07792
A0A452DWU1	Histone H4 OS=Capra hircus OX=9925 GN=LOC106503502 PE=3 SV=1	7	103	11.4	11.36	52	140	4	High	1.109886	0.980778	1.033198	0.878851	1.002135	0.975925	1.10862	0.906363	1.08574	0.976833	0.948462	0.972257
A0A452FJU7	Heterogeneous nuclear ribonucleoprotein A/B OS=Capra hircus OX=9925 GN=HNRNPAB PE=4 SV=1	10	285	30.6	7.91	41	42	8	High	1.228178	1.210003	1.036906	1.10528	0.883715	1.066333	1.035448	0.897296	1.095513	1.057472	0.976383	1.115535
A0A452DQH4	Ribosomal_L7Ae domain-containing protein OS=Capra hircus OX=9925 GN=RPL7A PE=4 SV=1	14	246	28	10.52	52	46	2	High	1.009377	0.828846	1.054801	0.923188	1.019859	1.058295	0.738166	0.640332	0.56451	0.744688	3.016887	1.067541
A0A452EU44	Tyrosine 3-monooxygenase/tryptophan 5-monooxygenase activation protein eta OS=Capra hircus OX=9925 GN=YWHAH PE=3 SV=1	14	246	28.2	4.89	54	113	9	High	1.255854	0.991694	1.085891	1.00398	0.964049	1.031625	1.269987	1.168017	0.957924	1.042313	0.903423	0.978142
A0A452F548	Serpin family B member 1 OS=Capra hircus OX=9925 GN=SERPINB1 PE=3 SV=1	17	390	43.6	6.38	45	39	16	High	1.190377	1.123005	0.948962	0.927441	1.241842	0.878783	1.052447	0.921047	0.87	1.005181	1.219769	1.178175
A0A452F2G7	Succinate dehydrogenase [ubiquinone] flavoprotein subunit, mitochondrial OS=Capra hircus OX=9925 GN=SDHA PE=3 SV=1	17	665	72.9	7.27	32	50	17	High	1.063428	0.929116	1.062526	1.1094	0.952553	1.108499	0.999284	1.060716	1.029512	0.922249	1.097771	0.996358
A0A452EW20	Complement C7 OS=Capra hircus OX=9925 GN=C7 PE=4 SV=1	20	843	93.4	6.99	28	46	20	High	0.835902	1.006083	0.686186	0.664645	1.131026	0.656028	0.880752	0.857936	0.674564	0.724421	1.626069	0.783573
A0A452E238	Ribosomal_L7Ae domain-containing protein OS=Capra hircus OX=9925 GN=LOC102175205 PE=4 SV=1	14	253	28.5	10.59	48	49	2	High	0.940219	1.08822	1.106849	1.220696	0.972303	1.153423	1.013019	0.926012	1.233147	1.14092	0.852056	1.161801
A0A452FLD6	SERPIN domain-containing protein OS=Capra hircus OX=9925 GN=LOC102170373 PE=3 SV=1	15	416	46.4	5.74	44	41	13	High	1.116944	0.9643	1.126939	0.840732	1.008821	0.890704	1.121711	1.001976	0.969146	0.894794	0.896725	0.868722
A0A452GAB9	Uncharacterized protein OS=Capra hircus OX=9925 GN=RAB14 PE=4 SV=1	13	215	23.9	6.21	80	64	12	High	1.141078	0.92036	1.081504	1.119592	1.018023	1.072714	1.05178	0.967414	1.183318	1.074459	0.93657	1.031822
A0A452GBB7	Aldehyde dehydrogenase OS=Capra hircus OX=9925 GN=ALDH3A2 PE=3 SV=1	11	500	55.7	7.69	26	44	8	High	1.167297	0.921296	1.056709	0.932581	1.022856	0.933709	1.031014	1.312477	1.088623	1.483659	0.813744	0.777532
A0A452E2C8	Transthyretin OS=Capra hircus OX=9925 GN=TTR PE=3 SV=1	11	147	15.8	5.86	73	74	11	High	0.9976	0.985618	0.846185	1.250322	1.318949	1.054245	0.914409	0.911872	0.816307	0.867049	1.658637	1.254386
A0A452G0W0	Ribosomal_L2_C domain-containing protein OS=Capra hircus OX=9925 GN=RPL8 PE=3 SV=1	11	257	28	11.03	45	39	11	High	1.000939	0.909359	1.053852	1.157643	0.87985	1.098624	0.978888	0.902095	1.174842	1.083926	0.810296	1.110407
A0A452DS03	Uncharacterized protein OS=Capra hircus OX=9925 GN=LOC108633910 PE=3 SV=1	9	180	20.5	6.19	61	53	5	High	1.16993	0.915096	0.944843	0.968641	0.989464	0.944843	1.117999	0.909869	1.065966	1.056995	0.843483	1.053407
A0A452DJZ5	Adenosine kinase OS=Capra hircus OX=9925 GN=ADK PE=4 SV=1	17	362	40.3	6.39	53	40	17	High	1.008061	1.101262	0.98904	1.048955	0.973824	1.078437	1.042619	1.05746	0.972124	1.069518	0.94708	1.043546
A0A452E8S4	Elongation factor Tu GTP binding domain containing 2 OS=Capra hircus OX=9925 GN=EFTUD2 PE=4 SV=1	17	972	109.4	5	25	38	16	High	0.898323	1.006406	0.950015	0.851331	0.992308	0.907722	0.96361	1.003321	1.124141	1.043876	0.917986	1.005855
A0A452FJE8	Aldedh domain-containing protein OS=Capra hircus OX=9925 GN=ALDH9A1 PE=3 SV=1	16	494	53.9	5.59	34	69	16	High	1.129078	0.916481	1.081835	0.902853	1.001884	0.996432	1.110587	0.952167	0.958847	0.9264	0.89777	0.953121
A0A452ER34	RAB1B, member RAS oncogene family OS=Capra hircus OX=9925 GN=RAB1B PE=4 SV=1	13	201	22.2	5.73	68	75	5	High	1.243172	1.137136	1.184852	1.043824	1.017315	1.122291	1.173863	1.142999	1.226159	1.160146	0.853226	1.072699
A0A452ET94	N-myc downstream regulated 1 OS=Capra hircus OX=9925 GN=NDRG1 PE=4 SV=1	9	384	41.6	5.59	36	39	9	High	1.00409	0.882627	1.06688	1.208931	0.919683	1.140994	1.023623	0.775811	1.242538	1.098054	0.894901	1.137459
A0A452EQS5	Uncharacterized protein OS=Capra hircus OX=9925 GN=HNRNPA3 PE=4 SV=1	14	361	38.4	9.23	30	78	12	High	1.305794	0.834515	1.104376	1.043755	0.931313	1.062333	1.131088	1.365121	1.053077	1.062148	0.820857	1.041284
A0A452FB89	Uncharacterized protein OS=Capra hircus OX=9925 GN=SRPX PE=4 SV=1	14	459	50.9	8.37	38	48	14	High	1.036996	0.990228	0.929228	1.105113	1.088847	0.975995	1.042186	0.981419	0.847554	0.999913	1.081817	1.080056
A0A452EUS1	Desmoglein 2 OS=Capra hircus OX=9925 GN=DSG2 PE=4 SV=1	22	1119	121.9	5.19	24	48	22	High	1.003226	1.048319	0.953231	0.977739	0.94931	0.927744	1.026947	0.911216	1.018935	0.999349	0.983325	1.057215
A0A452FZ28	Thioredoxin domain containing 5 OS=Capra hircus OX=9925 GN=TXNDC5 PE=4 SV=1	17	422	46.2	5.58	43	40	17	High	1.08425	0.86386	1.067151	1.202045	0.929407	1.105149	0.966908	0.923139	1.128948	1.087041	0.87937	1.173648
A0A452DM79	Histone cluster 1 H1 family member b OS=Capra hircus OX=9925 GN=HIST1H1B PE=3 SV=1	12	226	22.7	10.92	37	122	10	High	1.379069	0.931835	1.172372	1.202553	0.983967	1.136703	1.167997	0.977913	1.262557	1.130366	0.92002	1.195014
A0A452F8E0	Leucine zipper and EF-hand containing transmembrane protein 1 OS=Capra hircus OX=9925 GN=LETM1 PE=4 SV=1	17	732	81.5	6.47	33	34	17	High	0.968414	0.971679	0.92271	1.026089	0.929239	0.982561	0.937183	0.999804	0.91772	0.966801	1.086965	0.894872
A0A452G1G3	Uncharacterized protein OS=Capra hircus OX=9925 GN=HNRNPA1 PE=4 SV=1	12	320	34.2	9.23	37	75	9	High	1.121157	0.836525	1.003956	1.07616	0.907683	0.986166	0.923668	0.793045	1.113115	1.062077	0.796505	1.127821
A0A452EHN1	Procollagen C-endopeptidase enhancer OS=Capra hircus OX=9925 GN=PCOLCE PE=4 SV=1	12	451	48.3	7.71	37	42	12	High	1.248256	0.969027	0.875105	1.020642	1.08495	0.935182	0.978773	1.025428	0.9406	0.973471	0.96923	1.103894
A0A452G2Y4	Histidine rich glycoprotein OS=Capra hircus OX=9925 GN=HRG PE=4 SV=1	16	531	60.1	7.61	31	89	16	High	0.885621	1.260986	0.681999	0.923672	1.248645	0.750901	0.858827	0.956088	0.665182	0.791358	1.604495	0.970984
A0A452F283	Solute carrier family 3 member 2 OS=Capra hircus OX=9925 GN=SLC3A2 PE=4 SV=1	12	577	63.3	5.2	29	35	12	High	0.887338	1.007949	1.110796	1.203358	0.84059	1.162219	0.927143	0.843996	1.093436	1.087767	0.936591	1.205872
A0A452DZ57	Peptidase_M24 domain-containing protein OS=Capra hircus OX=9925 GN=PA2G4 PE=4 SV=1	19	394	43.8	6.55	56	70	18	High	1.050825	1.072939	0.95087	1.036672	1.039325	0.953523	1.044871	1.001858	0.946842	0.994856	1.021864	1.037869
A0A452DTF9	C-type lectin domain family 3 member B OS=Capra hircus OX=9925 GN=CLEC3B PE=4 SV=1	9	202	22.1	5.64	55	54	9	High	1.136455	0.986752	0.903473	1.021451	1.197923	0.939164	0.985231	0.910243	0.853109	0.895959	1.187877	1.118245
A0A452FK08	Biliverdin reductase B OS=Capra hircus OX=9925 GN=BLVRB PE=4 SV=1	9	206	22.1	6.86	60	44	9	High	1.227933	1.75123	0.831948	1.035648	1.116425	0.819656	1.394368	0.889833	0.775029	1.017729	1.233239	1.021757
A0A452FGV2	Capping actin protein, gelsolin like OS=Capra hircus OX=9925 GN=CAPG PE=4 SV=1	10	349	38.9	6.73	36	50	10	High	0.991816	0.99633	1.08435	1.045982	0.95232	1.13513	0.859223	0.938687	0.970141	1.104236	0.837702	1.321933
A0A452G6Q2	Palladin, cytoskeletal associated protein OS=Capra hircus OX=9925 GN=PALLD PE=4 SV=1	14	1345	144	7.12	13	40	14	High	0.964488	0.968669	1.051244	0.940447	1.077375	0.946719	0.954553	1.150277	1.013443	0.996989	0.898261	0.99006
A0A452G9H1	Uncharacterized protein OS=Capra hircus OX=9925 GN=EEF1B2 PE=3 SV=1	9	225	24.8	4.67	53	38	7	High	0.989065	0.842463	1.187466	1.13078	0.811188	1.2119	0.870225	0.870225	1.155963	1.130564	0.735067	1.19134
A0A452FFP3	Crystallin beta-gamma domain containing 1 OS=Capra hircus OX=9925 GN=CRYBG1 PE=3 SV=1	19	2116	229.9	5.88	13	40	19	High	1.046372	1.021484	1.108133	1.118273	0.895197	1.109977	1.022928	0.95191	1.119857	1.111219	0.977822	1.095864
A0A452FII2	Retinoic acid induced 14 OS=Capra hircus OX=9925 GN=RAI14 PE=4 SV=1	25	980	109.8	6.39	28	43	24	High	1.066194	0.911592	1.053826	1.096084	0.928083	1.017752	1.111874	0.98906	1.195767	1.077278	0.887004	1.032305
A0A452EQX0	LanC like 1 OS=Capra hircus OX=9925 GN=LANCL1 PE=4 SV=1	13	424	48.4	6.81	41	56	13	High	0.938409	0.990195	1.084837	0.933945	1.016087	1.009837	1.068824	1.01134	1.019269	0.997464	0.969714	0.953856
A0A452ELZ3	Aldo_ket_red domain-containing protein OS=Capra hircus OX=9925 GN=LOC102170282 PE=4 SV=1	12	299	32.9	9.36	50	55	6	High	0.985656	0.991327	0.92517	0.907213	1.079221	0.78813	1.14152	0.868977	0.960447	0.963247	0.907245	0.953913
A0A452DMP9	Histone H2B OS=Capra hircus OX=9925 GN=HIST1H2BK PE=3 SV=1	9	126	13.9	10.32	58	189	2	High	1.186194	0.899247	1.068673	1.007954	0.923731	1.042231	1.162234	0.84293	1.0942	0.995325	0.926385	1.01256
I1VE57	Ras-like protein family member A OS=Capra hircus OX=9925 GN=RHOA PE=2 SV=1	10	193	21.8	6.1	56	66	4	High	1.235522	0.951794	1.095896	0.997441	0.996546	1.146913	1.130305	0.957566	1.076263	1.003887	0.89677	1.055998
A0A452EZU2	Cytoplasmic FMR1-interacting protein OS=Capra hircus OX=9925 GN=CYFIP1 PE=3 SV=1	23	1268	146.8	6.86	21	46	23	High	0.995334	1.036587	0.941313	0.933455	0.978637	0.911846	1.038744	0.899133	1.007014	0.968032	0.960779	0.928143
A0A452FW41	IF rod domain-containing protein OS=Capra hircus OX=9925 GN=LOC102185150 PE=3 SV=1	12	472	53	7.91	22	138	2	High	1.136306	0.626286	0.879602	0.821144	1.915739	0.925351	1.10234	1.342815	1.130006	1.053394	0.730988	1.031049
A0A452E633	ADP ribosylation factor 1 OS=Capra hircus OX=9925 GN=ARF1 PE=3 SV=1	8	181	20.7	6.8	55	55	4	High	0.981376	0.868165	1.052012	0.997826	0.8701	1.072332	1.077823	0.827859	0.988745	0.991472	0.8624	0.912392
A0A452DXH8	Inositol 1,4,5-trisphosphate receptor type 3 OS=Capra hircus OX=9925 GN=ITPR3 PE=4 SV=1	24	2653	301.8	6.54	11	37	20	High	0.906241	1.016417	0.999891	1.027435	0.924971	0.96794	0.962238	1.005097	1.110985	1.003416	0.804246	0.942909
A0A452FVJ7	Phospholipase B-like OS=Capra hircus OX=9925 GN=PLBD1 PE=3 SV=1	15	545	62.6	8.91	35	31	15	High	0.867447	0.989361	0.899397	1.312223	0.795139	0.892671	1.1669	0.985721	1.025983	0.963471	0.954995	0.992079
A0A452E6V7	Laminin subunit alpha 2 OS=Capra hircus OX=9925 GN=LAMA2 PE=4 SV=1	21	3116	342.7	6.2	9	53	21	High	0.979048	1.012339	0.903705	1.020224	0.922103	0.899325	0.992604	0.916895	0.88527	0.926478	0.874728	0.915937
A0A452EHB0	Aldehyde oxidase 1 OS=Capra hircus OX=9925 GN=AOX1 PE=4 SV=1	22	1339	147.6	7.12	20	44	21	High	1.062149	1.30092	1.103004	1.01494	1.063965	0.934139	1.198762	1.109713	0.923872	1.040991	1.052606	0.966461
A0A452EXW8	Glycyl-tRNA synthetase OS=Capra hircus OX=9925 GN=GARS PE=4 SV=1	20	836	93.6	8.88	25	44	20	High	0.989669	0.917001	1.103373	1.02472	1.032414	1.074306	0.951634	1.001227	1.022925	1.001227	0.981597	1.055987
A0A452FPC1	RRM domain-containing protein OS=Capra hircus OX=9925 GN=HNRNPC PE=4 SV=1	14	280	30.7	5.55	44	51	14	High	1.135545	0.962265	1.148286	1.046357	0.986048	1.030218	1.042498	0.992888	1.093142	1.001156	1.008391	0.988754
A0A452EVS9	Leucine rich repeat containing 15 OS=Capra hircus OX=9925 GN=LRRC15 PE=4 SV=1	12	575	63.5	7.18	24	47	12	High	0.809664	0.866692	1.168124	0.967169	1.090277	1.030533	0.856765	0.969971	1.170034	1.069514	0.968995	1.014863
A0A452FEU7	Aldo_ket_red domain-containing protein OS=Capra hircus OX=9925 GN=LOC106503221 PE=4 SV=1	12	363	40.5	7.72	44	59	6	High	1.069938	0.833701	1.10039	0.91583	1.01457	0.967507	1.015754	0.94975	1.042539	0.925835	0.82922	1.052105
A0A452EQW7	Malate dehydrogenase OS=Capra hircus OX=9925 GN=MDH1 PE=3 SV=1	15	334	36.4	6.58	47	65	15	High	1.073296	0.909644	1.111135	1.186813	0.849102	1.082756	0.981711	1.139882	1.012596	1.21382	0.865657	1.04161
A0A452DL82	Annexin OS=Capra hircus OX=9925 GN=ANXA11 PE=3 SV=1	16	503	53.9	7.68	35	55	15	High	1.090482	1.039817	1.007391	1.016511	0.93038	0.983072	1.092374	0.986125	1.101228	0.988782	0.934772	0.978157
A0A452E819	Kininogen 1 OS=Capra hircus OX=9925 GN=KNG1 PE=4 SV=1	19	619	68.8	6.52	31	71	19	High	0.910538	1.36859	0.676446	0.922699	1.364536	0.737249	0.83092	0.949551	0.679533	0.855708	1.750752	1.007096
A0A452EQ11	Ubiquinol-cytochrome c reductase core protein 1 OS=Capra hircus OX=9925 GN=UQCRC1 PE=4 SV=1	15	480	52.8	6.32	35	39	15	High	1.075565	0.844232	1.107695	1.145332	0.868099	1.122383	0.921673	0.95344	1.076656	1.068955	0.879317	1.174844
A0A452G5I4	Coatomer subunit delta OS=Capra hircus OX=9925 GN=ARCN1 PE=3 SV=1	22	510	57.1	6.21	45	58	22	High	1.056226	1.002548	0.961499	1.014125	0.943606	0.98255	0.93633	0.923581	1.04342	1.012823	0.881934	1.012823
A0A452ECQ2	Tripeptidyl peptidase 2 OS=Capra hircus OX=9925 GN=TPP2 PE=4 SV=1	19	1262	139.6	6.46	22	27	19	High	0.907434	1.068493	0.969597	0.971481	1.049656	0.906492	0.981633	0.957198	1.029565	1.035204	0.860395	0.993851
A0A452G8U8	Dimethylarginine dimethylaminohydrolase 2 OS=Capra hircus OX=9925 GN=DDAH2 PE=4 SV=1	11	285	29.7	6.01	51	49	10	High	1.172592	1.034508	1.039511	0.992482	1.092543	0.949456	1.193356	1.068277	1.037007	1.034326	0.905673	1.011097
A0A452G3W0	Olfactomedin like 3 OS=Capra hircus OX=9925 GN=OLFML3 PE=4 SV=1	15	406	45.8	6.8	45	66	15	High	1.218617	1.041451	0.962193	0.836312	1.06756	0.932354	1.104391	1.184095	0.883305	0.934544	1.049357	0.9298
A0A452E1H0	Golgi glycoprotein 1 OS=Capra hircus OX=9925 GN=GLG1 PE=4 SV=1	16	1234	139.9	7.11	16	26	16	High	1.155197	1.011563	0.967773	1.068491	0.872309	1.00806	1.043459	1.037374	1.040416	1.018104	0.88829	0.975509
A0A452DVV9	Leucine rich repeat containing 59 OS=Capra hircus OX=9925 GN=LRRC59 PE=4 SV=1	12	306	34.8	9.54	50	41	12	High	1.128001	0.81455	1.019312	1.049396	0.983406	1.011549	0.97428	0.870981	1.073922	1.100432	0.842642	1.059295
A0A452ECN4	Proteasome subunit alpha type OS=Capra hircus OX=9925 GN=PSMA2 PE=3 SV=1	7	234	25.9	7.43	41	19	7	High	0.850826	0.890248	0.994663	0.904099	0.979746	0.994663	0.977448	0.926904	1.032275	0.994582	0.751286	0.914054
A0A452F9H1	Serpin family G member 1 OS=Capra hircus OX=9925 GN=SERPING1 PE=3 SV=1	11	474	52.1	5.92	23	43	11	High	0.858847	1.340249	0.741582	0.76627	1.454428	0.778613	0.767033	0.865175	0.674149	0.813476	1.837831	0.944039
A0A452DU89	Protein phosphatase 1 regulatory subunit OS=Capra hircus OX=9925 GN=PPP1R12A PE=4 SV=1	22	1029	115.1	5.4	22	48	22	High	1.064053	0.887004	1.034545	1.005036	0.955856	1.040009	0.948535	1.062474	0.929123	0.862447	1.20933	0.940095
A0A452DU29	Reticulon OS=Capra hircus OX=9925 GN=RTN4 PE=4 SV=1	9	1194	129.2	4.51	15	64	4	High	0.848223	0.841556	1.020617	0.915847	0.984424	1.035856	0.998588	0.78285	0.975341	0.997658	0.943724	0.988359
A0A452EPL1	Splicing factor 3b subunit 1 OS=Capra hircus OX=9925 GN=SF3B1 PE=4 SV=1	22	1304	145.8	7.09	20	39	22	High	0.861947	0.834157	1.012809	0.897678	1.028689	0.959213	0.970539	0.915553	1.071642	1.007787	0.808242	1.038828
A0A452DW17	Serine/threonine-protein phosphatase OS=Capra hircus OX=9925 GN=PPP2CB PE=3 SV=1	14	309	35.5	5.43	61	37	2	High	1.095577	0.850667	1.112297	1.140821	0.926402	1.108363	1.086479	1.045954	1.127004	0.995523	0.746971	1.035147
A0A452FQE3	Malic enzyme OS=Capra hircus OX=9925 GN=ME1 PE=3 SV=1	18	571	64	6.55	37	37	18	High	0.906156	0.905032	1.021913	1.194987	0.894917	0.915147	0.904792	0.884212	1.062846	1.688473	0.792015	1.117176
A0A452E9R4	Peripherin OS=Capra hircus OX=9925 GN=PRPH PE=3 SV=1	16	475	54.1	5.35	35	78	12	High	1.278095	0.914469	0.979829	0.827935	1.177753	0.896057	1.189433	1.007623	0.90006	0.80392	1.053313	0.802968
A0A452E7G8	Thymopoietin OS=Capra hircus OX=9925 GN=TMPO PE=4 SV=1	13	454	50.6	9.41	43	37	6	High	1.0003	0.826277	0.941957	0.808171	1.161246	0.865508	1.121224	0.878529	0.918534	0.806521	1.185231	0.809188
D1MCA8	40S ribosomal protein S6 OS=Capra hircus OX=9925 GN=Rps6 PE=2 SV=1	13	249	28.6	10.84	42	71	13	High	0.988556	0.908391	1.141872	1.135859	0.926428	1.11682	0.986797	0.952011	1.166082	1.11078	0.819108	1.109889
A0A452G4C7	ATP-dependent (S)-NAD(P)H-hydrate dehydratase OS=Capra hircus OX=9925 GN=NAXD PE=3 SV=1	13	328	34.7	8.31	56	36	13	High	1.082294	0.946233	0.984662	0.953503	1.04698	0.893262	1.0621	0.945729	0.864964	0.979598	1.150682	0.997836
A0A452FMV1	Heterogeneous nuclear ribonucleoprotein D OS=Capra hircus OX=9925 GN=HNRNPD PE=4 SV=1	12	355	38.4	7.81	28	54	9	High	1.17776	0.848519	1.044797	1.102686	0.94892	1.09545	1.012722	0.873839	1.075412	1.018508	0.881555	1.099523
A0A452G2Z1	Uncharacterized protein OS=Capra hircus OX=9925 GN=RPL3 PE=3 SV=1	17	403	46	10.23	42	73	17	High	1.04519	0.984442	1.149758	1.104943	0.958549	1.130836	0.987569	1.018852	1.169013	1.093933	0.906232	1.092145
A0A452DYV8	Alpha-2-glycoprotein 1, zinc-binding OS=Capra hircus OX=9925 GN=AZGP1 PE=3 SV=1	11	299	33.8	5.83	37	43	11	High	0.920149	1.275644	0.683491	1.007499	1.229937	0.765763	0.839549	0.967722	0.648615	0.865183	1.536987	1.073796
A0A452DML7	Dolichyl-diphosphooligosaccharide--protein glycosyltransferase subunit 2 OS=Capra hircus OX=9925 GN=RPN2 PE=3 SV=1	9	520	56.7	6	28	29	9	High	1.20279	1.055851	0.989312	1.023505	0.952346	0.948649	1.09395	0.85557	0.923142	1.013239	0.998223	1.038578
A0A452DTW8	Uncharacterized protein OS=Capra hircus OX=9925 GN=LOC102172669 PE=3 SV=1	11	286	31.6	8.06	57	39	5	High	0.879636	0.669743	0.955684	0.904986	0.703204	1.030719	0.840664	1.064409	0.867888	1.343451	0.81259	0.97423
A0A452E7S2	Uncharacterized protein OS=Capra hircus OX=9925 GN=RPL9 PE=4 SV=1	7	192	21.9	9.95	54	29	1	High	1.013714	0.72009	1.187342	1.143708	0.701909	1.242794	0.944718	0.902842	1.292387	1.099562	0.742155	1.057686
A0A452FFI7	HECT, UBA and WWE domain containing E3 ubiquitin protein ligase 1 OS=Capra hircus OX=9925 GN=HUWE1 PE=4 SV=1	25	4346	478.8	5.21	7	33	25	High	0.974284	1.023926	1.043783	1.030545	1.040473	1.050401	1.342765	0.975637	1.058613	1.154113	1.212039	1.071137
A0A452G9C4	Cortactin OS=Capra hircus OX=9925 GN=CTTN PE=4 SV=1	19	538	60.1	5.34	35	53	19	High	1.097572	0.803277	1.081372	1.162371	0.946375	1.102972	0.974919	0.956296	1.107242	1.057253	0.844556	1.100381
A0A452G300	Proteasome 26S subunit, non-ATPase 12 OS=Capra hircus OX=9925 GN=PSMD12 PE=4 SV=1	18	456	53	7.12	38	41	18	High	0.990691	1.057679	1.143508	0.966617	0.96243	1.073379	0.950469	1.048754	1.211701	1.110829	0.927191	1.084103
A0A452FT24	40S ribosomal protein S4 OS=Capra hircus OX=9925 GN=RPS4X PE=3 SV=1	13	263	29.6	10.15	49	55	1	High	0.939279	0.859095	1.145467	1.267652	0.773183	1.23806	0.881167	0.820936	1.236064	1.184173	0.765339	1.144328
A0A452DRQ7	Histone H3 OS=Capra hircus OX=9925 GN=LOC108633408 PE=3 SV=1	7	136	15.4	11.12	51	59	1	High	1.007655	0.764441	0.931217	0.984823	0.731682	1.095014	0.834152	0.647203	1.149627	0.957286	0.938411	0.931221
A0A452G133	1,4-alpha-glucan branching enzyme 1 OS=Capra hircus OX=9925 GN=GBE1 PE=4 SV=1	13	705	81	6.4	26	28	13	High	0.943763	1.093337	1.109033	0.896675	1.052712	0.963152	0.987342	0.974899	1.129965	0.992128	0.901195	1.019887
A0A452FLL3	Amine oxidase OS=Capra hircus OX=9925 GN=LOC102182869 PE=3 SV=1	11	761	84.4	6.27	17	54	3	High	0.797956	0.684523	0.816221	1.467022	0.892164	0.796034	0.834445	0.748951	0.839961	1.409002	0.730565	1.250884
A0A452FMX5	Programmed cell death 4 OS=Capra hircus OX=9925 GN=PDCD4 PE=4 SV=1	15	513	56.7	5.22	37	38	15	High	0.937426	1.002728	1.068029	1.059867	0.911917	1.109863	1.005944	0.863539	1.098243	1.063082	0.884636	1.078025
A0A452F919	Asparaginyl-tRNA synthetase OS=Capra hircus OX=9925 GN=NARS PE=4 SV=1	13	559	64.3	6.49	30	30	13	High	0.965251	0.944011	1.157378	0.987456	0.93146	1.169929	0.999547	1.01701	1.167743	1.070318	0.825835	1.028958
A0A452FM02	BICD cargo adaptor 2 OS=Capra hircus OX=9925 GN=BICD2 PE=4 SV=1	20	808	91.5	5.4	26	38	20	High	1.041672	1.011966	0.972359	0.969059	0.909648	1.003715	0.994014	0.999505	0.990719	0.99621	1.008292	0.981932
A0A452FBG8	Smoothelin OS=Capra hircus OX=9925 GN=SMTN PE=4 SV=1	18	906	98.3	9.39	23	47	18	High	0.948474	0.872744	1.375877	0.909053	0.79909	1.075035	0.973121	1.617852	0.970514	1.027862	0.841916	0.841047
A0A452DSF5	Copine 3 OS=Capra hircus OX=9925 GN=CPNE3 PE=4 SV=1	17	533	59.6	6	37	48	15	High	1.021259	1.117777	0.825518	0.953607	1.139426	0.76869	1.181513	0.976307	0.904633	0.884014	1.037182	0.890887
A0A452EBE0	Complement C8 beta chain OS=Capra hircus OX=9925 GN=C8B PE=4 SV=1	16	598	67.6	7.97	34	29	16	High	0.902847	1.311669	0.72218	0.97821	1.170233	0.803738	0.877134	0.933065	0.739056	0.862278	1.596363	0.975012
A0A452EHZ1	Ubiquitin-like domain-containing protein OS=Capra hircus OX=9925 GN=RPS27A PE=4 SV=1	9	156	18	9.64	58	157	2	High	0.919398	0.767513	1.31395	1.21793	0.687206	1.180396	0.858733	1.064261	0.831396	0.875944	1.235365	0.837471
A0A452ETC4	Lipocln_cytosolic_FA-bd_dom domain-containing protein OS=Capra hircus OX=9925 GN=LOC102187755 PE=3 SV=1	10	172	19.3	4.59	65	55	10	High	0.797753	0.958029	0.73532	1.55627	0.86205	0.797753	1.54037	1.084593	0.760652	1.001724	0.808678	1.036567
A0A452FJ92	Carbonyl reductase 3 OS=Capra hircus OX=9925 GN=CBR3 PE=3 SV=1	13	277	30.7	5.74	64	48	9	High	1.267539	1.533265	1.344283	1.010446	0.964399	1.021957	1.202859	1.542037	1.323928	1.049443	0.979205	0.951479
A0A452FLZ7	Synaptopodin 2 OS=Capra hircus OX=9925 GN=SYNPO2 PE=4 SV=1	20	1259	134.9	8.72	18	47	20	High	0.939678	0.926573	1.045612	0.772586	1.011757	0.93531	1.038994	1.351531	1.009823	0.971486	0.858139	0.8123
A0A452EL27	Eukaryotic translation initiation factor 3 subunit L OS=Capra hircus OX=9925 GN=EIF3L PE=3 SV=1	19	564	66.7	6.34	34	52	19	High	0.919762	1.036949	1.027935	0.851653	1.08703	0.983864	1.114955	0.858696	1.075668	1.00513	0.889054	0.938163
A0A452G8Y9	Solute carrier family 25 member 4 OS=Capra hircus OX=9925 GN=SLC25A4 PE=3 SV=1	17	298	32.9	9.83	59	59	6	High	0.98154	0.846661	1.122976	0.943137	0.873824	1.0546	0.994074	1.157286	0.964828	0.995018	0.885581	0.904449
A0A452E605	Heterochromatin protein 1 binding protein 3 OS=Capra hircus OX=9925 GN=HP1BP3 PE=4 SV=1	17	551	60.9	9.77	28	50	17	High	1.136171	1.140789	1.081676	0.950518	1.046577	1.015173	1.10019	1.145036	0.996185	0.998093	1.052481	0.995231
A0A452EXC9	Vacuolar proton pump subunit B OS=Capra hircus OX=9925 GN=ATP6V1B2 PE=3 SV=1	15	511	56.5	5.81	40	29	10	High	0.992289	0.848165	0.997627	0.97841	0.948518	0.988019	0.960357	0.918626	1.07618	1.066812	0.833462	1.019972
A0A452EDQ1	Serine/threonine-protein phosphatase OS=Capra hircus OX=9925 GN=PPP1CA PE=3 SV=1	13	385	43.1	5.77	39	43	3	High	0.962192	0.876903	1.130763	1.054504	0.921053	1.168892	0.952262	0.847925	1.136859	1.138642	0.894297	1.169854
I1W1N3	Ras-related protein Rab-18 OS=Capra hircus OX=9925 GN=RAB18 PE=2 SV=1	10	206	23	5.24	62	41	10	High	0.8874	0.899001	0.930902	0.980204	0.913501	0.956037	0.986853	0.905615	1.03932	0.975006	0.949619	0.956389
A0A452F014	Serpin family A member 5 OS=Capra hircus OX=9925 GN=SERPINA5 PE=3 SV=1	12	404	45.5	8.92	36	38	10	High	1.073043	1.073043	0.921944	0.988605	1.115706	0.961052	1.048559	1.018595	0.930702	1.031579	1.026585	1.092505
A0A452EQ37	Ribosomal_L18_c domain-containing protein OS=Capra hircus OX=9925 GN=RPL5 PE=3 SV=1	11	296	34.2	9.72	41	57	5	High	0.958026	0.904618	1.144956	1.090627	0.958026	1.181789	0.986719	0.949295	1.15657	1.089397	0.901315	1.079801
A0A452DXP3	Uncharacterized protein OS=Capra hircus OX=9925 GN=CTSV PE=3 SV=1	11	334	37.2	7.64	40	59	11	High	0.895299	0.85222	1.027409	1.134629	0.983372	0.96997	0.985199	0.880568	1.028718	1.099089	0.849086	1.056496
A0A452E8M2	Uncharacterized protein OS=Capra hircus OX=9925 GN=PKP3 PE=4 SV=1	14	412	46.1	8.82	35	48	14	High	0.892601	0.784754	1.09555	1.038685	0.914171	1.129865	0.974578	0.933753	1.231325	1.00361	0.777708	1.012682
A0A452EVH8	Proteasome 26S subunit, ATPase 4 OS=Capra hircus OX=9925 GN=PSMC4 PE=3 SV=1	14	418	47.3	5.21	39	40	13	High	0.998112	0.817674	1.053146	1.096451	0.912404	1.114495	0.951156	0.98742	1.083471	1.099152	0.879608	1.07759
A0A452FV15	Proteasome activator subunit 2 OS=Capra hircus OX=9925 GN=PSME2 PE=4 SV=1	9	239	27.4	5.43	49	27	9	High	0.956215	0.940498	1.05052	0.905133	1.011226	0.97488	1.077353	0.958551	1.044952	0.959451	0.928851	0.965751
A0A452FFR1	Short chain dehydrogenase/reductase family 16C member 5 OS=Capra hircus OX=9925 GN=SDR16C5 PE=3 SV=1	12	309	33.6	8.63	44	35	12	High	1.054377	1.218004	0.944087	0.963976	0.887134	0.871766	0.903251	1.174919	1.095523	1.073522	1.108915	0.936731
A0A452E036	Sarcolemma associated protein OS=Capra hircus OX=9925 GN=SLMAP PE=4 SV=1	19	845	96.9	5.41	22	46	19	High	1.022411	1.09267	0.959279	0.788214	1.10998	0.8656	1.104739	1.337157	0.96024	1.028137	0.865358	0.921939
A0A452F1Q3	Nucleoside diphosphate kinase OS=Capra hircus OX=9925 GN=NME1 PE=3 SV=1	11	152	17.2	7.44	84	64	8	High	0.897196	0.706004	1.024338	0.875209	0.873297	0.97654	0.943666	0.830612	0.996487	0.92606	0.689758	0.904746
A0A452EG24	Aspartate aminotransferase OS=Capra hircus OX=9925 GN=GOT2 PE=4 SV=1	16	430	47.5	9.07	39	53	16	High	1.030877	1.273693	0.949306	0.968276	0.891447	1.001473	0.966133	1.078202	0.952125	0.932513	1.252841	0.924108
A0A452E1A4	Proteasome activator subunit 1 OS=Capra hircus OX=9925 GN=PSME1 PE=4 SV=1	15	241	27.6	6.58	47	51	15	High	1.081081	0.942979	1.079264	0.983864	1.017481	1.042013	1.067141	0.955441	1.039454	0.969761	1.010813	0.964988
A0A452EH95	Myosin IB OS=Capra hircus OX=9925 GN=MYO1B PE=3 SV=1	17	1140	132.2	9.31	19	32	17	High	1.025343	1.023305	0.99987	0.931605	0.881679	0.969304	1.100039	0.94888	1.056098	0.955032	0.928667	0.927788
A0A452FH59	Acetyl-CoA acetyltransferase 1 OS=Capra hircus OX=9925 GN=ACAT1 PE=3 SV=1	11	409	43.4	8.02	36	39	11	High	1.079907	0.83541	1.077743	1.002014	0.984705	1.042042	0.887224	0.965315	0.932212	0.957676	1.330307	1.000117
A0A452DTU9	Uncharacterized protein OS=Capra hircus OX=9925 GN=CFI PE=3 SV=1	15	653	72.5	7.61	25	56	15	High	0.911611	1.2434	0.719131	1.009446	1.255098	0.770176	0.788504	0.913689	0.689899	0.872532	1.699099	1.074887
A0A452E6J2	Aspartyl-tRNA synthetase OS=Capra hircus OX=9925 GN=DARS PE=3 SV=1	18	501	57.1	6.84	40	49	18	High	0.990263	0.894775	1.019284	1.034262	0.84984	1.050177	0.934477	0.923238	1.029066	0.974747	0.817411	1.008462
A0A452DTI0	Catechol O-methyltransferase OS=Capra hircus OX=9925 GN=COMT PE=3 SV=1	13	272	30.2	5.27	65	32	13	High	1.088318	0.814375	1.107494	1.063664	0.861859	1.060011	1.004093	0.887404	1.04809	1.028004	0.770716	0.995485
A0A452FYL8	G protein subunit alpha i3 OS=Capra hircus OX=9925 GN=GNAI3 PE=4 SV=1	12	354	40.5	5.69	42	49	5	High	1.13048	0.977344	1.244848	1.19348	0.965713	1.213833	1.03101	0.982555	1.004091	0.998707	1.328019	0.998707
A0A452EGJ1	Glutamate-cysteine ligase catalytic subunit OS=Capra hircus OX=9925 GN=GCLC PE=4 SV=1	16	618	71	6.67	34	34	16	High	0.997429	0.875078	1.027219	0.880398	0.886782	0.943169	1.077249	0.776592	0.931192	0.921796	0.953399	0.825278
A0A452ECC6	Prohibitin OS=Capra hircus OX=9925 GN=PHB PE=3 SV=1	12	272	29.8	5.76	51	50	12	High	0.982803	0.80786	1.134158	1.133175	0.893366	1.15578	0.971351	0.917897	1.188788	1.156172	0.779281	1.133523
A0A452ELE7	Complement C2 OS=Capra hircus OX=9925 GN=C2 PE=3 SV=1	18	749	82.7	8.4	27	40	18	High	1.056078	1.134676	0.855554	0.759826	1.164905	0.772926	0.942544	0.948762	0.856389	0.85106	1.429275	0.852837
A0A452G2G2	Eukaryotic translation initiation factor 5A OS=Capra hircus OX=9925 GN=EIF5A PE=3 SV=1	9	154	16.8	5.24	53	41	9	High	1.054767	0.889851	1.057766	1.129729	0.935828	1.074757	0.976119	0.919866	1.112736	1.082376	0.855575	1.109164
A0A452EEM6	Gp_dh_N domain-containing protein OS=Capra hircus OX=9925 GN=LOC102181016 PE=3 SV=1	11	318	34.5	8.28	40	77	2	High	1.064998	0.940744	0.958495	1.045028	0.860867	1.111593	0.886244	0.944683	0.79775	1.18512	0.730962	1.230202
A0A452G2P0	Dynein cytoplasmic 1 intermediate chain 2 OS=Capra hircus OX=9925 GN=DYNC1I2 PE=4 SV=1	11	632	70.6	5.24	25	29	11	High	1.006289	0.929611	1.04942	1.013956	1.052295	0.922902	0.998374	0.999299	1.027044	1.02057	0.89294	1.060339
A0A452E0H9	N-acylsphingosine amidohydrolase 1 OS=Capra hircus OX=9925 GN=ASAH1 PE=3 SV=1	14	400	45.3	7.61	38	40	14	High	1.057412	1.074202	0.96507	1.038524	0.862234	0.864333	1.208851	0.910135	0.867831	0.955028	1.13633	0.897185
A0A452ET92	Carnitine O-acetyltransferase OS=Capra hircus OX=9925 GN=CRAT PE=3 SV=1	18	626	70.9	8.5	31	46	18	High	1.022611	1.097009	1.062467	0.978327	0.84016	0.836617	0.934088	1.008886	1.078764	1.1201	1.037428	0.91342
A0A452F2R0	Fibulin-1 OS=Capra hircus OX=9925 GN=FBLN1 PE=3 SV=1	15	713	78.5	5.19	31	56	7	High	1.083524	0.989097	0.783344	0.877772	0.805212	0.816146	0.854752	0.907732	0.726343	0.834997	1.140305	0.847568
A0A452FAX2	LIM and SH3 protein 1 OS=Capra hircus OX=9925 GN=LASP1 PE=4 SV=1	15	260	29.7	7.05	49	53	14	High	1.131933	0.903001	1.016521	1.055307	1.027873	0.984357	1.008625	0.897434	0.974903	1.01865	0.883763	1.084271
A0A452G776	Signal recognition particle 54 kDa protein OS=Capra hircus OX=9925 GN=SRP54 PE=3 SV=1	15	504	55.7	8.75	39	26	15	High	1.071438	0.925779	1.011521	0.940242	0.961936	0.931978	0.986107	0.965205	1.135902	0.979139	0.899887	0.962592
A0A452DKZ8	Non-POU domain containing octamer binding OS=Capra hircus OX=9925 GN=NONO PE=4 SV=1	18	470	54.1	8.95	36	76	16	High	1.049551	0.853872	1.03046	1.073414	0.935962	1.010415	0.987126	0.946266	1.046558	1.039129	0.857118	1.078131
A0A452E5T3	Uncharacterized protein OS=Capra hircus OX=9925 GN=PPID PE=4 SV=1	18	370	40.6	6.87	54	55	17	High	1.059858	1.07303	1.035539	1.050738	0.915972	1.077084	1.020032	0.959928	1.08986	1.095163	0.91043	1.07395
A0A452DMC5	Cell division cycle 37 OS=Capra hircus OX=9925 GN=CDC37 PE=4 SV=1	11	380	44.6	5.21	33	28	11	High	1.017431	1.003383	0.979031	1.139189	1.141999	0.947187	1.118835	0.932205	1.111294	1.097155	0.985932	1.061338
A0A452FYI7	Calcium-transporting ATPase OS=Capra hircus OX=9925 GN=ATP2B1 PE=3 SV=1	15	1220	134.6	5.86	15	27	6	High	0.882573	1.390282	0.883419	0.948575	0.865649	0.86988	1.024207	0.959173	1.052993	0.925057	1.044464	0.82484
A0A452EJA3	USO1 vesicle transport factor OS=Capra hircus OX=9925 GN=USO1 PE=4 SV=1	17	972	108.8	4.89	19	43	17	High	0.984384	0.928647	1.044617	0.96101	0.975394	1.031132	1.021368	0.949534	1.027192	0.972832	1.033987	1.013602
A0A452EBK2	IF rod domain-containing protein OS=Capra hircus OX=9925 GN=KRT38 PE=3 SV=1	14	455	50.6	5.02	33	83	7	High	0.814521	0.855204	0.97404	1.175313	0.819874	1.222419	0.903724	0.785592	0.794091	1.311662	1.530929	0.949617
A0A452EAY9	Uncharacterized protein OS=Capra hircus OX=9925 PE=3 SV=1	15	246	28.2	4.79	44	150	5	High	0.875517	1.00731	1.126552	1.127598	1.019862	1.132828	0.975764	1.176771	1.089264	1.116122	0.770425	1.113523
A0A452FE38	ATPase H+ transporting V1 subunit A OS=Capra hircus OX=9925 GN=ATP6V1A PE=3 SV=1	15	618	68.4	5.58	31	51	15	High	1.041956	1.015285	1.021508	1.051736	0.891707	1.023286	0.99378	1.052693	1.029727	1.01375	0.932869	1.01375
A0A452FSR3	Calcium voltage-gated channel auxiliary subunit alpha2delta 1 OS=Capra hircus OX=9925 GN=CACNA2D1 PE=4 SV=1	18	1079	121.8	5.17	21	32	18	High	1.01382	0.928528	1.035143	1.032235	0.940158	1.149512	0.992986	0.917643	0.926613	1.001058	1.126629	0.880869
A0A452G1Q5	Ribosomal_L16 domain-containing protein OS=Capra hircus OX=9925 GN=RPL10 PE=4 SV=1	9	214	24.6	10.14	48	38	4	High	1.050572	1.137049	0.939773	1.016341	0.934368	1.022647	0.955801	1.059299	0.968494	0.975329	1.083709	0.947013
A0A452DT65	GTP-binding nuclear protein Ran OS=Capra hircus OX=9925 GN=LOC108637516 PE=3 SV=1	8	216	24.4	7.49	43	61	2	High	0.98089	0.737487	1.103015	1.064003	0.918131	1.186976	0.943175	0.860315	1.033376	1.023936	0.868706	0.995617
A0A452G819	Protein transport protein SEC23 OS=Capra hircus OX=9925 GN=SEC23A PE=3 SV=1	13	765	86.1	7.08	22	25	10	High	1.091447	0.973205	1.01653	0.952445	0.9714	0.896484	0.887878	0.950446	1.040386	0.991505	0.972931	0.987595
A0A452DQ55	Tr-type G domain-containing protein OS=Capra hircus OX=9925 GN=EIF2S3 PE=4 SV=1	17	472	51	8.4	44	44	17	High	0.971348	0.929409	1.042837	1.066666	0.934175	1.204877	0.94325	0.997175	1.080852	1.046452	0.889325	1.176616
A0A452DL96	Annexin OS=Capra hircus OX=9925 GN=ANXA7 PE=3 SV=1	14	485	52.4	5.68	29	50	14	High	0.884576	0.947215	0.856434	0.988975	0.831923	0.952662	0.953188	0.954145	0.97041	0.947448	0.83264	0.956059
A0A452EW94	Electron transfer flavoprotein subunit beta OS=Capra hircus OX=9925 GN=ETFB PE=4 SV=1	14	255	27.7	8.12	56	55	14	High	1.023619	0.836517	1.100609	1.118513	0.943944	1.109561	0.970405	0.907562	1.01778	1.065154	0.832149	1.037117
A0A452FEX5	PPR_long domain-containing protein OS=Capra hircus OX=9925 GN=LRPPRC PE=4 SV=1	20	1391	157.7	6.7	18	33	20	High	0.902006	0.971338	1.079993	0.951677	1.046879	1.048948	1.000188	0.934738	0.988843	1.031604	0.895468	1.169486
A0A452F6E5	Succinate--CoA ligase [ADP-forming] subunit beta, mitochondrial OS=Capra hircus OX=9925 GN=SUCLA2 PE=3 SV=1	17	463	50.2	6.95	43	32	17	High	1.136526	1.026573	1.061558	1.047564	0.932614	1.060559	1.02759	1.040961	1.07751	1.087315	0.875157	1.068595
A0A452G3I1	Enoyl-CoA hydratase 1 OS=Capra hircus OX=9925 GN=ECH1 PE=3 SV=1	14	326	35.9	8.29	51	50	14	High	0.941351	0.869425	1.030715	0.992572	0.927184	0.928274	0.930195	0.911718	1.014179	1.123359	0.824374	1.051972
A0A452FT60	J domain-containing protein OS=Capra hircus OX=9925 GN=DNAJB1 PE=4 SV=1	18	340	38.2	8.63	49	52	17	High	0.953114	0.896259	1.044263	1.184145	0.906186	1.124583	0.932524	0.948231	1.105295	1.027745	0.952157	1.14947
A0A452G4W1	Protein phosphatase 1 regulatory subunit 13 like OS=Capra hircus OX=9925 GN=PPP1R13L PE=4 SV=1	18	823	88.5	6.73	28	38	18	High	1.007731	0.816617	1.058874	1.058874	0.946718	0.979019	0.879842	0.8604	0.965386	0.969274	0.940111	1.054818
A0A452EKS9	Ubiquitin thioesterase OS=Capra hircus OX=9925 GN=OTUB1 PE=3 SV=1	10	271	31.3	5	50	32	10	High	0.939215	0.886724	1.093877	1.088253	1.011391	1.025451	0.921412	0.925138	1.096509	0.998716	0.893471	1.024794
A0A452FU62	Uncharacterized protein OS=Capra hircus OX=9925 GN=RPS17 PE=3 SV=1	8	135	15.5	9.85	57	31	8	High	1.006332	0.844642	0.959727	1.08147	1.061497	1.070057	0.940174	0.951353	1.092024	1.033333	0.893595	1.108792
A0A452EL91	Tyrosine--tRNA ligase OS=Capra hircus OX=9925 GN=YARS PE=3 SV=1	22	528	59.1	6.95	45	43	22	High	1.094937	0.877265	1.10703	1.006566	0.977729	1.073542	0.984638	0.899731	1.036888	1.050884	0.872673	1.061147
A0A452F4M9	Serpin family B member 12 OS=Capra hircus OX=9925 GN=SERPINB12 PE=3 SV=1	14	456	51.3	5.14	38	41	14	High	0.720887	0.825981	0.970716	1.104388	0.783575	1.037091	0.892193	0.999094	1.027728	1.029637	0.694618	1.005775
A0A452ED36	B cell receptor associated protein 31 OS=Capra hircus OX=9925 GN=BCAP31 PE=4 SV=1	12	254	29.1	9.04	43	55	12	High	1.087372	0.85348	1.042962	1.003487	0.938352	1.077503	1.019518	0.896416	1.086011	1.027605	0.809255	1.020417
A0A452EUG9	Multifunctional fusion protein OS=Capra hircus OX=9925 GN=ALDH4A1 PE=3 SV=1	16	576	62.6	6.76	34	29	16	High	0.977885	0.953526	1.069229	1.06111	0.964691	1.156514	0.995842	0.918178	1.094688	1.057621	0.885524	1.14058
A0A452FJL2	Serpin family B member 10 OS=Capra hircus OX=9925 GN=SERPINB10 PE=3 SV=1	13	397	45	5.9	44	33	13	High	1.046455	0.953382	0.825767	0.80082	0.947625	0.782589	1.028074	1.026279	1.075652	0.93651	0.908681	0.764153
A0A452DT26	PCI domain-containing protein OS=Capra hircus OX=9925 GN=PSMD13 PE=4 SV=1	16	376	42.7	5.58	49	38	16	High	0.930942	0.881598	1.124293	1.038695	0.893682	1.1253	1.001947	0.942361	1.229618	1.059754	0.816964	0.977045
A0A452GAM7	Eukaryotic translation initiation factor 5B OS=Capra hircus OX=9925 GN=EIF5B PE=4 SV=1	15	1220	138.1	5.47	15	27	15	High	0.845802	0.912479	0.972229	1.317737	0.878707	0.95924	0.958476	0.942045	1.164894	1.017012	0.898913	1.09198
A0A452G1K4	Regulator of chromosome condensation 2 OS=Capra hircus OX=9925 GN=RCC2 PE=4 SV=1	17	520	55.9	8.79	44	47	17	High	1.016171	0.882462	1.039313	1.04617	0.888461	1.070169	1.047487	0.929531	0.972329	1.003645	0.985899	0.939969
A0A452F3Q1	Cadherin 1 OS=Capra hircus OX=9925 GN=CDH1 PE=4 SV=1	15	903	99.9	4.89	19	46	15	High	0.994663	0.936175	1.109782	1.113495	0.941745	1.1627	1.032998	1.011112	1.139573	1.082479	0.88265	1.038707
A0A452EXB3	S100 calcium binding protein A14 OS=Capra hircus OX=9925 GN=S100A14 PE=3 SV=1	8	104	11.4	4.67	92	57	8	High	0.979529	0.845732	1.145183	1.138812	0.811145	1.164297	0.965191	0.942822	1.215142	1.084817	0.848482	1.010902
A0A452DJY2	VPS26, retromer complex component A OS=Capra hircus OX=9925 GN=VPS26A PE=4 SV=1	11	327	38.1	6.57	43	38	11	High	0.97231	0.961912	1.033656	0.930719	0.987906	0.989986	1.001536	0.861561	0.937911	0.959967	0.954029	1.004081
A0A452F6X6	AP-2 complex subunit mu OS=Capra hircus OX=9925 GN=AP2M1 PE=3 SV=1	16	433	49.4	9.54	41	43	15	High	1.037755	1.057126	1.079555	0.928667	0.970467	0.979643	1.010737	1.016013	1.101307	1.013375	0.871804	0.965012
A0A452FSI5	Fatty acyl-CoA reductase OS=Capra hircus OX=9925 GN=FAR2 PE=3 SV=1	13	515	58.8	9.06	31	41	13	High	0.900676	1.283676	0.898919	0.931421	0.856754	0.870809	0.912735	0.8847	0.983825	1.169059	1.095967	0.980821
A0A452DT07	Uncharacterized protein OS=Capra hircus OX=9925 PE=4 SV=1	11	414	45.7	5.49	40	36	9	High	0.95566	0.839161	0.930696	0.993106	1.035753	0.949419	0.952371	0.771352	0.916168	0.995471	0.859276	1.035985
A0A452EEF1	Uncharacterized protein OS=Capra hircus OX=9925 GN=RAB5C PE=4 SV=1	9	216	23.5	8.41	59	30	6	High	1.074299	0.974361	1.009678	0.998406	0.908988	0.996904	0.930068	0.908461	0.891552	0.96013	0.919735	0.895309
A0A452FWU3	Target of myb1 membrane trafficking protein OS=Capra hircus OX=9925 GN=TOM1 PE=3 SV=1	13	510	56	4.84	31	25	13	High	1.065674	0.954672	0.935026	1.032275	0.949761	0.987089	1.026157	0.836979	0.966876	0.963389	0.962517	0.928517
A0A452EHW1	Histone domain-containing protein OS=Capra hircus OX=9925 GN=LOC102172676 PE=3 SV=1	8	126	13.8	10.24	52	113	3	High	1.393275	0.905642	1.146688	0.8216	1.023856	0.953667	1.352009	0.922455	1.000729	0.916727	0.962546	0.866135
A0A452FAZ1	Proteasome subunit beta OS=Capra hircus OX=9925 GN=PSMB4 PE=3 SV=1	8	264	29	5.67	48	29	8	High	1.00137	1.138543	0.930003	1.015273	0.87532	0.917027	1.034613	1.039383	1.01935	1.021258	0.824747	0.984054
A0A452DVC4	Arp2/3 complex 34 kDa subunit OS=Capra hircus OX=9925 GN=ARPC2 PE=3 SV=1	13	300	34.3	7.36	46	54	13	High	1.067393	0.906844	1.046858	1.078594	0.907778	1.149534	1.005567	1.06074	1.123395	0.952264	0.894285	0.901766
A0A452EGB5	Actin binding LIM protein 1 OS=Capra hircus OX=9925 GN=ABLIM1 PE=4 SV=1	17	862	96.5	8.69	22	37	17	High	1.092679	0.952704	1.003695	1.068683	0.934708	1.081681	1.099335	0.972101	1.112681	0.97744	0.939181	0.920496
A0A452FUH2	IF rod domain-containing protein OS=Capra hircus OX=9925 GN=KRT18 PE=3 SV=1	19	439	49	5.82	47	85	15	High	1.452585	0.97597	1.048931	1.073567	1.039455	1.019557	1.179241	0.913784	0.970801	0.971736	1.326924	1.219433
A0A452FNA0	Coronin OS=Capra hircus OX=9925 GN=CORO1C PE=3 SV=1	16	474	53.1	6.93	35	53	15	High	0.914247	1.026004	0.875562	0.833438	0.944335	0.919405	0.902181	0.878194	0.861883	0.869559	0.911775	0.779369
A0A452DUI5	Scaffold attachment factor B OS=Capra hircus OX=9925 GN=SAFB PE=4 SV=1	15	913	102.5	5.55	18	43	15	High	0.997171	0.965265	0.922724	1.161535	1.032944	0.995237	1.006338	0.888846	1.024553	1.128383	0.918902	0.95169
P80601	2-iminobutanoate/2-iminopropanoate deaminase OS=Capra hircus OX=9925 GN=RIDA PE=1 SV=3	7	137	14.3	6.65	69	36	7	High	1.028853	0.977772	0.948582	1.070812	0.861927	0.988718	1.078444	1.004727	0.90676	0.983387	0.946529	0.982417
G9JNA8	Neuron-specific enolase OS=Capra hircus OX=9925 GN=NSE PE=2 SV=1	8	434	47.2	5	34	34	5	High	1.010852	1.127451	1.031177	1.012992	0.896393	0.941321	0.835037	0.972603	0.87605	1.023016	1.181944	1.089663
A0A452F5N3	Non-specific serine/threonine protein kinase OS=Capra hircus OX=9925 GN=PAK2 PE=4 SV=1	15	524	58	5.77	32	33	11	High	0.966973	0.848213	0.915956	1.350854	0.879157	0.89923	1.01077	0.94903	1.077927	1.038933	0.905703	0.996689
K9LQQ8	Fatty acid binding protein 4 OS=Capra hircus OX=9925 GN=FABP3 PE=2 SV=1	7	132	14.7	5.36	61	62	7	High	0.714059	0.712018	0.876358	2.004281	0.649752	1.056009	0.604061	0.699717	0.754127	2.184577	0.791863	1.772994
A0A452FXL9	Platelet-activating factor acetylhydrolase IB subunit alpha OS=Capra hircus OX=9925 GN=PAFAH1B1 PE=3 SV=1	17	410	46.6	7.37	45	60	16	High	1.06604	0.949029	1.043834	1.086539	0.947321	1.107037	1.062361	0.978894	1.041494	0.984111	1.043581	0.996631
A0A452FQK4	Abhydrolase domain containing 14B OS=Capra hircus OX=9925 GN=ABHD14B PE=4 SV=1	9	210	22.5	6.79	60	51	9	High	1.117604	0.956656	1.033674	1.048485	0.910247	0.914197	1.082317	0.887943	0.924838	1.048121	0.872645	1.05982
A0A452EMJ0	Serine/threonine-protein phosphatase OS=Capra hircus OX=9925 GN=PPP1CC PE=3 SV=1	11	314	35.9	7.01	42	36	1	High	0.948461	0.586882	0.889705	0.97558	0.939422	0.980099	0.839274	0.911905	1.036142	0.985491	0.823027	1.145088
A0A452E5B4	Peroxiredoxin OS=Capra hircus OX=9925 GN=PRDX5 PE=3 SV=1	10	212	22.4	8.46	57	32	10	High	1.077349	0.91811	0.951483	1.18319	0.899993	1.03444	1.100791	0.911665	1.058145	1.141583	0.880144	1.082249
A0A452E1B4	Nuclear distribution C, dynein complex regulator OS=Capra hircus OX=9925 GN=NUDC PE=4 SV=1	13	332	38.3	5.38	42	42	13	High	1.010333	0.982044	1.036527	0.99776	0.936991	1.019763	0.966686	0.901066	1.049575	0.99777	0.994316	1.023673
A0A452FBI7	Poly(rC) binding protein 2 OS=Capra hircus OX=9925 GN=PCBP2 PE=4 SV=1	11	331	34.9	8	37	60	5	High	0.975551	0.807002	0.908713	0.998799	0.937773	0.923243	0.975294	0.812038	0.963437	0.890474	0.841224	0.966173
A0A452EPE5	Glucosamine-6-phosphate isomerase OS=Capra hircus OX=9925 GN=GNPDA1 PE=3 SV=1	11	289	32.5	6.86	55	27	7	High	1.030643	1.097231	1.057067	0.971453	0.952428	0.973567	1.138989	1.03283	1.14327	1.002866	0.949787	0.941225
A0A452G729	Kinesin light chain 3 OS=Capra hircus OX=9925 GN=KLC3 PE=4 SV=1	12	505	55.6	6.77	33	22	11	High	1.027606	0.852025	1.045522	1.027606	0.956836	1.053585	1.013556	0.913109	1.046713	1.022332	1.090597	1.037936
A0A452EGN7	Uncharacterized protein OS=Capra hircus OX=9925 GN=FUBP1 PE=4 SV=1	17	674	71.1	7.31	27	68	13	High	1.098597	0.922276	1.012218	1.194772	0.9107	1.06921	0.94203	0.86435	0.960252	1.027382	0.93244	1.111776
A0A452DZN0	G1 to S phase transition 1 OS=Capra hircus OX=9925 GN=GSPT1 PE=4 SV=1	15	638	68.8	5.21	26	33	15	High	1.062501	0.903793	1.091711	1.119948	0.918398	1.160842	1.018018	0.938591	1.145831	1.162264	0.880163	1.09288
A0A452ELL1	Actin related protein 1A OS=Capra hircus OX=9925 GN=ACTR1A PE=3 SV=1	12	378	42.9	6.81	45	28	7	High	1.046058	0.955918	1.062614	1.092047	1.028582	1.1224	0.957907	1.070625	1.057583	1.047336	1.030568	0.950454
A0A452DWM3	Uncharacterized protein OS=Capra hircus OX=9925 GN=RPL7 PE=4 SV=1	14	254	29.8	10.86	45	63	14	High	1.026954	0.913202	1.146072	1.064514	1.034466	1.092416	1.007527	0.924796	1.201133	1.118403	0.889827	1.172135
A0A452F8Y4	Caveolin OS=Capra hircus OX=9925 GN=CAV1 PE=3 SV=1	9	178	20.6	6.02	52	54	9	High	0.970327	0.952447	1.071646	0.810402	1.05476	0.994167	1.122772	1.026446	1.14061	0.968473	0.888202	0.892661
A0A452G5D5	Ribosomal protein OS=Capra hircus OX=9925 GN=RPL10A PE=3 SV=1	7	217	24.8	9.94	34	47	7	High	0.971618	0.842027	1.1305	1.237901	0.858892	1.219261	0.985446	0.932418	1.195558	1.120518	0.890396	1.125521
A0A452FH10	Propionyl-CoA carboxylase subunit beta OS=Capra hircus OX=9925 GN=PCCB PE=4 SV=1	13	559	60.7	7.61	32	27	13	High	1.034703	0.939724	1.06087	1.023073	0.903865	0.981399	0.962748	0.980158	1.060793	1.055296	0.893109	1.011313
A0A452FYQ9	Ubiquitin A-52 residue ribosomal protein fusion product 1 OS=Capra hircus OX=9925 GN=UBA52 PE=4 SV=1	8	128	14.7	9.83	54	156	1	High	1.145617	1.04309	1.139813	1.190109	0.748084	1.190109	1.032737	1.24354	1.160135	1.083146	0.726614	1.066649
A0A452EAQ3	Aldo_ket_red domain-containing protein OS=Capra hircus OX=9925 GN=AKR1B1 PE=4 SV=1	14	316	35.9	6.24	57	35	1	High	1.174344	0.736518	0.961093	0.973359	0.932785	0.767657	1.050847	0.732643	0.889873	1.153795	1.007796	0.868348
A0A097C2Y8	Peptidyl-prolyl cis-trans isomerase (Fragment) OS=Capra hircus OX=9925 GN=PPIB PE=2 SV=1	11	216	23.7	9.32	50	69	9	High	1.017617	0.781754	0.989921	0.989921	1.048886	0.933635	0.956758	0.90838	1.087082	1.022907	0.90838	0.998225
A0A452FUM9	Isoleucyl-tRNA synthetase OS=Capra hircus OX=9925 GN=IARS PE=3 SV=1	19	1262	144.6	6.1	19	29	19	High	0.930795	1.071489	0.980718	0.893352	0.984122	0.985257	0.939234	0.896387	0.987026	0.963954	1.37513	0.908747
A0A452FJC1	Coronin OS=Capra hircus OX=9925 GN=CORO1A PE=3 SV=1	16	461	50.9	6.68	30	63	15	High	1.200316	0.998645	1.026398	0.879307	1.047675	1.124458	1.11526	0.916599	1.11621	0.891885	1.04302	1.035415
A0A452E8X3	Rho GDP dissociation inhibitor beta OS=Capra hircus OX=9925 GN=ARHGDIB PE=4 SV=1	7	200	22.8	5.2	51	27	7	High	1.265921	1.029984	0.859677	0.860508	0.910354	0.984292	0.993192	0.766388	0.803033	0.786196	0.917921	0.897122
A0A452F0A3	Integrin linked kinase OS=Capra hircus OX=9925 GN=ILK PE=4 SV=1	14	452	51.4	8.07	39	37	14	High	0.986882	1.008699	1.057292	0.844078	0.918455	0.964073	1.028855	1.059432	0.969499	0.972197	0.849887	0.862478
A0A452FNG8	LIM and senescent cell antigen-like-containing domain protein OS=Capra hircus OX=9925 GN=LIMS1 PE=4 SV=1	14	336	38.3	7.85	51	29	9	High	1.102677	1.02341	0.923592	0.926528	0.929464	0.957843	1.033925	1.105757	0.907538	0.969367	0.912084	0.934816
A0A452DU10	Sorting nexin 2 OS=Capra hircus OX=9925 GN=SNX2 PE=4 SV=1	13	523	58.9	5.05	28	25	11	High	0.95006	0.935742	0.990148	0.868929	1.033099	0.938606	0.994069	0.936183	1.004018	1.036579	0.893673	1.039292
A0A452G9K3	Solute carrier family 25 member 3 OS=Capra hircus OX=9925 GN=SLC25A3 PE=3 SV=1	11	361	40	9.35	37	49	11	High	0.97966	0.871202	1.122415	0.990783	0.877691	1.188231	0.986351	1.016892	1.187734	1.04457	0.84605	0.964399
A0A452FL98	Ubiquitin specific peptidase 9 X-linked OS=Capra hircus OX=9925 GN=USP9X PE=3 SV=1	19	2570	291.9	5.81	9	32	9	High	0.963019	0.903749	1.0571	0.971487	1.084383	0.852005	0.996546	1.067075	1.023817	0.940123	0.926957	0.83574
A0A452E401	Acetyl-CoA acyltransferase 1 OS=Capra hircus OX=9925 GN=ACAA1 PE=3 SV=1	11	424	44.2	8.37	41	23	11	High	0.720191	0.706264	0.804568	0.848805	0.750501	0.750501	0.889153	0.88699	0.951169	0.948285	0.801177	1.011022
A0A452G9T8	Septin 9 OS=Capra hircus OX=9925 GN=SEPTIN9 PE=3 SV=1	18	587	65.7	8.73	36	41	18	High	1.026001	0.911916	0.920264	1.101131	0.980553	1.001886	0.959759	0.997914	1.003637	1.078039	0.893942	1.017945
A0A452DQ02	Proteasome 26S subunit, non-ATPase 3 OS=Capra hircus OX=9925 GN=PSMD3 PE=4 SV=1	18	537	61.3	8.6	35	52	18	High	0.970206	1.027269	1.095937	1.038875	0.881228	1.116248	0.94125	0.966032	1.143176	1.058734	0.913714	1.075255
A0A452FZ41	Dynein light intermediate chain OS=Capra hircus OX=9925 GN=DYNC1LI1 PE=3 SV=1	15	524	56.5	6.29	44	32	15	High	1.002401	0.838879	0.956875	1.04514	0.87976	1.056289	1.052978	0.953946	1.032029	0.974895	0.84444	0.905383
A0A452FJT7	Fibrillarin OS=Capra hircus OX=9925 GN=FBL PE=3 SV=1	12	333	35	10.18	42	40	12	High	1.09395	0.918299	1.046398	1.136649	0.926062	1.047368	0.984653	0.94648	1.13462	1.046458	0.858317	1.038278
A0A452EVH7	Serine peptidase inhibitor, Kazal type 5 OS=Capra hircus OX=9925 GN=SPINK5 PE=4 SV=1	17	1011	114.6	7.58	19	35	3	High	1.146271	0.858123	1.065202	1.326033	0.827281	1.040529	1.117752	1.159035	1.086538	0.976785	0.832798	0.943557
A0A452EPL4	Aldo_ket_red domain-containing protein OS=Capra hircus OX=9925 GN=LOC102190498 PE=4 SV=1	14	323	36.8	8.35	53	45	7	High	0.709938	0.888901	0.676868	2.025902	0.801365	0.713828	0.723587	0.700811	0.711744	1.738505	0.707188	1.844187
A0A452G5E3	ATP synthase subunit d, mitochondrial OS=Capra hircus OX=9925 GN=ATP5PD PE=3 SV=1	11	162	18.8	6.24	65	44	9	High	1.06421	0.955034	1.068075	1.156961	0.882572	1.12218	1.031894	1.07963	1.132875	1.141137	0.84921	1.082384
A0A452FGP1	IQ motif containing GTPase activating protein 2 OS=Capra hircus OX=9925 GN=IQGAP2 PE=4 SV=1	18	1579	181.4	5.74	14	36	16	High	0.985735	0.890863	1.029783	0.980088	1.044465	1.038818	1.029098	0.883286	0.867545	1.253614	0.908969	1.132657
A0A452FD14	Glycerol-3-phosphate dehydrogenase [NAD(+)] OS=Capra hircus OX=9925 GN=GPD1 PE=3 SV=1	16	358	38.7	6.79	50	41	14	High	0.951775	0.954833	0.929346	1.232141	0.841667	0.880409	0.86426	1.139361	0.906918	1.312605	0.859907	1.103667
A0A452FP18	Protein kinase domain-containing protein OS=Capra hircus OX=9925 GN=CSNK2A1 PE=3 SV=1	13	391	45.1	7.74	43	29	13	High	0.994049	0.853702	1.026942	0.964444	0.976505	0.966637	0.963606	0.912242	1.100857	1.057071	0.784253	1.022548
A0A452EW54	Chromosome segregation 1 like OS=Capra hircus OX=9925 GN=CSE1L PE=4 SV=1	18	971	110.3	5.77	22	35	18	High	0.953736	1.272302	0.960756	0.887916	1.06168	0.935306	0.909331	0.94884	1.129166	0.929592	1.087631	0.984298
A0A452FYF6	GTP:AMP phosphotransferase AK3, mitochondrial OS=Capra hircus OX=9925 GN=AK3 PE=3 SV=1	13	227	25.7	9.04	62	40	13	High	1.185059	1.067711	0.990902	0.990902	0.958898	1.034641	1.271439	0.952906	0.897397	1.036595	0.985357	0.959738
A0A452FL08	Sorting nexin 1 OS=Capra hircus OX=9925 GN=SNX1 PE=4 SV=1	16	522	59	5.26	34	33	14	High	0.951207	1.105219	0.996621	0.843596	1.014391	0.975888	1.080019	1.007799	1.08363	0.987939	0.833569	0.920233
A0A452E1C8	40S ribosomal protein S4 OS=Capra hircus OX=9925 GN=LOC102180169 PE=3 SV=1	13	263	29.6	10.15	49	53	1	High	0.863318	0.816979	1.082928	1.1746	1.15143	1.007374	1.11753	0.714164	1.127303	1.188607	0.862539	0.981594
A0A452EDG1	Leucyl and cystinyl aminopeptidase OS=Capra hircus OX=9925 GN=LNPEP PE=4 SV=1	16	1022	116.4	5.86	20	26	16	High	0.867304	0.853999	0.964241	0.960439	0.948084	1.075433	0.881504	1.018184	0.981922	0.90196	0.815489	0.989361
A0A452F5V2	Splicing factor 3a subunit 1 OS=Capra hircus OX=9925 GN=SF3A1 PE=4 SV=1	16	793	88.7	5.22	28	32	16	High	1.121471	0.844814	1.011566	1.117681	1.02862	1.026725	1.000672	0.939151	1.097615	1.074311	0.852461	1.080836
A0A452DY79	Structural maintenance of chromosomes protein OS=Capra hircus OX=9925 GN=SMC1A PE=3 SV=1	21	1188	138	7.05	18	32	21	High	0.920697	0.879505	1.04619	0.857472	0.972427	0.959016	1.019911	0.893376	1.022662	1.016243	0.863118	0.956644
A0A452FUX8	Adducin 1 OS=Capra hircus OX=9925 GN=ADD1 PE=4 SV=1	13	736	80.7	6.01	24	38	1	High	1.059827	0.917239	1.065493	1.046607	1.328008	0.836973	1.084485	0.821928	1.02916	1.028223	0.993528	1.309533
A0A452FTN4	Phosphoserine aminotransferase OS=Capra hircus OX=9925 GN=PSAT1 PE=3 SV=1	14	370	40.4	7.65	42	48	14	High	0.75937	0.811304	1.140818	1.314529	0.760265	1.243791	0.828581	0.871089	1.039142	1.127123	0.9996	1.348558
A0A452ERW8	Dihydrolipoamide S-succinyltransferase OS=Capra hircus OX=9925 GN=DLST PE=4 SV=1	13	455	48.9	8.95	28	46	13	High	1.11744	1.091827	0.974739	1.109207	0.97108	1.041516	1.047657	1.142393	1.031223	1.088258	0.982888	1.04669
A0A452G8U2	ABI family member 3 binding protein OS=Capra hircus OX=9925 GN=ABI3BP PE=4 SV=1	11	1062	117.4	9.23	12	36	2	High	1.128722	0.914865	0.96143	0.809661	1.184773	0.931249	1.025998	0.884272	1.037378	0.866685	1.040481	0.952549
A0A452E9L6	Hydroxysteroid 17-beta dehydrogenase 12 OS=Capra hircus OX=9925 GN=HSD17B12 PE=3 SV=1	12	312	34.7	9.45	42	38	12	High	0.92645	1.051177	1.014068	0.871818	0.991391	0.87388	0.911734	0.842422	0.96805	1.046893	1.019168	1.139598
A0A452G5M5	Palmdelphin OS=Capra hircus OX=9925 GN=PALMD PE=4 SV=1	14	550	62.5	5.6	26	27	14	High	1.085121	0.989467	1.132517	1.214383	0.923113	1.123038	1.035895	1.015498	1.103206	1.115444	0.945127	1.031816
A0A452DLG1	Adipogenesis regulatory factor OS=Capra hircus OX=9925 GN=ADIRF PE=4 SV=1	5	81	8.5	6.71	81	34	5	High	1.304819	1.047973	0.932342	1.125743	0.96611	0.942575	0.977879	1.37871	0.8507	1.068219	0.912097	0.945426
A0A452FIG7	S-formylglutathione hydrolase OS=Capra hircus OX=9925 GN=ESD PE=3 SV=1	13	282	31.5	6.77	61	60	13	High	1.134719	1.342063	0.863239	0.858847	1.213791	0.811403	1.308352	0.895024	1.05914	0.981134	0.98316	0.9862
A0A452FCG5	Adducin 3 OS=Capra hircus OX=9925 GN=ADD3 PE=4 SV=1	14	674	75.3	6.92	25	31	14	High	1.153	1.145593	0.892806	0.915955	1.124296	0.88262	1.136729	0.835361	0.884953	1.062341	1.070924	1.016564
A0A452E622	Protein kinase C and casein kinase substrate in neurons 2 OS=Capra hircus OX=9925 GN=PACSIN2 PE=4 SV=1	17	496	56.9	5.11	39	61	16	High	1.073602	1.05754	1.020062	0.985797	0.99008	0.94939	1.089107	1.053537	1.07471	1.056925	0.874844	1.067088
A0A452F5I1	RNA transcription, translation and transport factor OS=Capra hircus OX=9925 GN=RTRAF PE=4 SV=1	11	245	28.2	6.44	54	28	11	High	1.040124	0.944682	1.000767	0.975184	1.01159	0.992895	1.050311	1.003343	1.04588	1.029042	0.995368	0.949287
A0A452FAP5	Succinate--CoA ligase [GDP-forming] subunit beta, mitochondrial OS=Capra hircus OX=9925 GN=SUCLG2 PE=3 SV=1	14	432	46.6	7.62	33	33	14	High	0.953466	1.017095	1.028384	0.969886	0.903179	1.004779	1.020231	0.997444	1.059671	0.987803	0.87299	0.983421
A0A452E3X0	Quinoid dihydropteridine reductase OS=Capra hircus OX=9925 GN=QDPR PE=4 SV=1	10	242	25.6	7.83	54	43	10	High	1.077107	0.940619	1.02172	0.937651	0.95941	0.987104	0.998233	0.987508	1.037557	1.005383	0.890091	0.890091
A0A452F498	Histidyl-tRNA synthetase OS=Capra hircus OX=9925 GN=HARS PE=3 SV=1	17	509	57.2	6.04	40	34	16	High	0.838177	0.881341	0.829368	0.854033	0.934194	1.075137	0.865451	0.926316	0.914343	0.908356	1.052036	0.910351
A0A452FIF7	Heterogeneous nuclear ribonucleoprotein H1 OS=Capra hircus OX=9925 GN=HNRNPH1 PE=4 SV=1	12	463	50.9	8.5	35	49	4	High	1.214681	0.799345	1.239365	1.13419	1.105213	1.233999	0.868177	0.911586	1.513359	1.286098	0.778804	1.120121
A0A452E6F8	Eukaryotic translation initiation factor 2 subunit alpha OS=Capra hircus OX=9925 GN=EIF2S1 PE=4 SV=1	14	315	36.1	5.08	45	45	14	High	1.032356	0.909069	1.122272	1.099098	0.894238	1.144519	0.992485	0.897057	1.176662	1.079325	0.986759	1.040199
A0A452FVM4	Tryptophanyl-tRNA synthetase OS=Capra hircus OX=9925 GN=WARS PE=3 SV=1	11	482	54.3	5.97	29	25	11	High	0.937057	1.126601	0.82649	1.000238	1.168346	0.865978	0.885356	0.901949	0.671304	0.860466	1.713357	1.031376
A0A452FHB5	EGF containing fibulin extracellular matrix protein 1 OS=Capra hircus OX=9925 GN=EFEMP1 PE=4 SV=1	12	498	54.8	5.02	32	48	12	High	1.066547	1.051928	1.022692	0.866386	1.012571	0.975463	0.96264	0.887878	0.872095	0.887878	1.348909	0.935227
A0A452DZ71	Glyoxalase domain containing 4 OS=Capra hircus OX=9925 GN=GLOD4 PE=4 SV=1	11	296	33.2	5.74	41	37	11	High	1.142058	1.053054	1.089464	1.153386	0.99156	1.142058	1.024756	1.040145	1.021678	1.057587	1.09247	1.030912
A0A452F044	Uncharacterized protein OS=Capra hircus OX=9925 GN=MPO PE=4 SV=1	14	729	82.4	9.6	25	29	14	High	1.266333	1.077699	0.800918	0.830887	0.968397	1.276029	1.13786	0.846529	1.00849	0.753698	1.078607	0.896895
A0A452FB11	Proteasome subunit alpha type OS=Capra hircus OX=9925 GN=PSMA1 PE=3 SV=1	14	263	29.6	6.61	60	48	14	High	1.001022	1.021279	1.103319	1.042548	0.917968	1.10737	1.054326	1.023362	1.1136	1.076443	0.858812	1.006554
A0A452ERV5	Ras suppressor protein 1 OS=Capra hircus OX=9925 GN=RSU1 PE=4 SV=1	9	277	31.5	8.63	45	24	9	High	1.01169	1.078257	0.955524	0.942002	1.004409	0.939922	1.079642	1.099316	0.977848	0.983836	1.08734	0.900006
A0A452FI84	Proteasome 26S subunit, non-ATPase 5 OS=Capra hircus OX=9925 GN=PSMD5 PE=4 SV=1	14	504	56	5.17	37	21	14	High	0.826643	1.147528	0.921065	0.811152	0.891558	0.818529	0.718739	0.607424	0.743374	0.691366	0.788994	0.655782
A0A452EHK0	Melanoma cell adhesion molecule OS=Capra hircus OX=9925 GN=MCAM PE=4 SV=1	12	637	70.5	6.3	22	39	12	High	1.039506	0.917643	1.054739	0.875209	0.956813	0.984015	1.003812	1.271401	0.900635	0.971936	0.939221	0.975291
A0A452EQV3	Peptidase D OS=Capra hircus OX=9925 GN=PEPD PE=3 SV=1	12	493	54.8	6.1	32	37	12	High	1.084753	0.781741	0.992609	1.121965	1.038681	0.984635	1.043555	0.934485	0.923477	0.963503	0.924478	1.126609
A0A452E1R1	Protein kinase domain-containing protein OS=Capra hircus OX=9925 GN=CAMK2D PE=4 SV=1	12	532	59.8	7.27	29	31	10	High	1.039135	0.949911	1.02301	0.948836	1.026235	0.961736	1.113949	1.050245	1.013721	0.9721	0.971251	0.905848
A0A452F1P8	TPR_REGION domain-containing protein OS=Capra hircus OX=9925 GN=ST13 PE=4 SV=1	11	374	41.9	5.47	30	65	5	High	1.036706	1.048885	1.145308	0.950433	0.986972	1.085424	1.109661	0.926792	0.966546	1.156483	1.06814	1.084042
A0A452FY80	RuvB-like helicase OS=Capra hircus OX=9925 GN=RUVBL2 PE=3 SV=1	14	471	52.2	6.15	39	33	14	High	1.054918	1.006793	1.08666	1.009865	1.01908	1.031367	1.050341	0.950544	1.057952	1.028352	0.986065	0.965767
A0A452DW82	Proteasome 26S subunit, non-ATPase 11 OS=Capra hircus OX=9925 GN=PSMD11 PE=4 SV=1	15	422	47.4	6.48	40	33	15	High	0.987062	1.144207	1.070445	0.992407	0.960337	1.037305	1.052525	1.031197	1.189881	1.090917	0.851184	1.074707
A0A452EYP4	Heparin binding growth factor OS=Capra hircus OX=9925 GN=HDGF PE=4 SV=1	12	239	26.5	4.73	53	51	11	High	1.147418	0.854112	1.015671	1.084911	0.937776	1.046444	1.118084	0.894865	1.013854	1.092257	0.863504	1.071042
A0A452G758	Copine 1 OS=Capra hircus OX=9925 GN=CPNE1 PE=4 SV=1	13	537	59	5.71	32	30	12	High	0.956035	1.090906	0.857948	0.968296	0.916423	0.892845	1.033086	1.014578	1.030309	0.984965	0.823946	0.986816
A0A452FZQ9	6-phosphogluconolactonase OS=Capra hircus OX=9925 GN=PGLS PE=3 SV=1	10	265	28.3	5.82	54	33	10	High	1.009127	0.986028	0.908738	1.060654	0.828782	0.96826	0.929968	0.907121	1.008442	1.05215	0.946855	1.022349
A0A452EVE2	Serine peptidase inhibitor, Kazal type 5 OS=Capra hircus OX=9925 GN=SPINK5 PE=4 SV=1	17	1091	123.9	7.8	18	36	3	High	1.089635	0.83367	1.06654	1.204145	0.832708	0.967426	0.92845	1.042459	0.990052	1.02499	0.865009	1.307255
A0A452EMB1	Twinfilin actin binding protein 2 OS=Capra hircus OX=9925 GN=TWF2 PE=4 SV=1	10	349	39.5	6.8	34	23	8	High	1.01523	1.020237	0.920091	0.872021	0.965157	1.018234	1.006606	1.031601	1.044992	0.906623	0.920906	0.86913
A0A452F0W1	Glycogen [starch] synthase OS=Capra hircus OX=9925 GN=GYS1 PE=3 SV=1	12	736	83.7	6.11	25	19	12	High	0.949993	1.016382	1.086676	0.812334	1.039813	0.931443	1.01852	1.112769	1.062926	0.91974	1.048426	0.825491
A0A452DTM9	Cysteine rich protein 2 OS=Capra hircus OX=9925 GN=CRIP2 PE=4 SV=1	6	210	22.4	8.97	35	27	6	High	1.222239	0.858148	1.073127	1.038364	0.908462	1.110633	1.063429	1.177163	1.047044	0.956443	0.854275	0.968009
A0A452E8A4	Galectin OS=Capra hircus OX=9925 GN=LGALS3 PE=4 SV=1	9	260	27.5	9.07	33	55	9	High	1.152575	0.948567	1.097019	1.252758	0.84383	1.323797	1.077733	1.029221	1.192222	1.138859	0.821589	1.22521
A0A452EFA5	Adipocyte plasma membrane associated protein OS=Capra hircus OX=9925 GN=APMAP PE=4 SV=1	14	412	46	7.44	43	29	14	High	1.300263	1.374644	0.928357	1.050814	1.230417	0.958291	1.333532	1.037162	1.019785	1.030404	1.176176	0.900078
A0A452DRX5	Prosaposin OS=Capra hircus OX=9925 GN=PSAP PE=4 SV=1	14	525	58.1	5.11	33	40	14	High	1.19026	0.794289	1.016754	1.261552	0.911105	1.174799	1.05641	1.050178	1.120812	1.067836	0.837237	1.030442
A0A452E613	Transaldolase OS=Capra hircus OX=9925 GN=TALDO1 PE=4 SV=1	14	283	31.7	8.19	46	55	6	High	1.178673	0.948343	1.116114	1.068721	0.906637	1.178673	1.204319	1.067887	1.107135	1.081904	0.865109	1.059477
A0A452FWA7	Sepiapterin reductase OS=Capra hircus OX=9925 GN=SPR PE=4 SV=1	9	267	28.8	7.02	50	22	9	High	1.221444	0.958426	1.102341	0.964215	0.998954	1.046925	1.055998	1.030692	0.9727	0.976917	0.998006	0.949503
A0A452F0R6	Carnitine O-octanoyltransferase OS=Capra hircus OX=9925 GN=CROT PE=3 SV=1	14	611	70.2	7.25	28	26	14	High	0.740998	0.873239	0.797395	1.777535	0.744888	0.779893	0.862198	1.066326	0.772779	1.840387	0.696909	1.428518
A0A452EEX0	N-ethylmaleimide sensitive factor, vesicle fusing ATPase OS=Capra hircus OX=9925 GN=NSF PE=4 SV=1	17	752	83.6	6.74	28	23	17	High	1.063915	1.299108	1.013582	1.038291	0.926643	0.998939	0.984837	1.005833	0.874129	1.029692	1.204343	0.978156
A0A452G9J7	40S ribosomal protein S7 OS=Capra hircus OX=9925 GN=RPS7 PE=3 SV=1	9	194	22.1	10.1	60	38	9	High	0.948427	0.860997	1.082424	1.152748	0.901861	1.106182	0.996953	0.941956	1.176856	1.078981	0.83942	1.04822
A0A452DK70	Mitogen-activated protein kinase OS=Capra hircus OX=9925 GN=MAPK1 PE=3 SV=1	14	396	45.1	7.96	45	32	10	High	1.021926	0.868677	1.092041	1.06099	0.891715	1.106063	1.028475	1.021331	1.21065	1.003471	0.840942	0.934709
A0A452FI89	Complement C6 OS=Capra hircus OX=9925 GN=C6 PE=4 SV=1	16	932	104.6	6.98	20	30	16	High	0.836123	1.317028	0.807075	0.75113	1.409551	0.825364	0.727533	0.858703	0.667059	0.81356	1.977057	0.828892
A0A452EL54	Scinderin OS=Capra hircus OX=9925 GN=SCIN PE=4 SV=1	13	715	80.5	5.53	24	29	13	High	1.025122	1.149546	0.836541	0.884172	1.1233	0.982351	1.046888	1.305589	0.887894	1.093598	1.008262	1.01994
A0A452F7Y8	Serpin family B member 8 OS=Capra hircus OX=9925 GN=SERPINB8 PE=3 SV=1	13	374	42.1	7.36	36	27	12	High	0.942581	1.197781	0.889307	0.921958	0.963203	0.802521	0.92338	1.018217	0.875441	0.927549	1.040103	0.876483
A0A452G6W6	NSFL1 cofactor OS=Capra hircus OX=9925 GN=NSFL1C PE=4 SV=1	16	372	40.9	5.25	47	39	16	High	0.967849	0.942553	1.107528	1.138323	1.011842	1.124025	0.940892	1.347362	1.136569	1.014796	0.86279	1.121452
A0A452E954	Myosin XVIIIA OS=Capra hircus OX=9925 GN=MYO18A PE=3 SV=1	13	2049	232	6.49	8	17	13	High	0.987917	0.865698	1.103604	1.077481	0.890888	1.102671	1.037751	0.933964	1.18777	1.081153	0.933964	0.999067
A0A452DQ87	Drebrin 1 OS=Capra hircus OX=9925 GN=DBN1 PE=4 SV=1	11	706	77	4.46	19	23	11	High	1.00834	0.926656	1.031838	1.028482	1.111285	1.047504	0.872152	0.897032	0.87547	1.115972	0.970841	1.2271
A0A452F509	ATP synthase subunit gamma OS=Capra hircus OX=9925 GN=ATP5F1C PE=3 SV=1	12	298	33.1	9.33	46	54	12	High	1.07528	0.859887	1.091554	1.155693	0.926898	1.153778	1.006292	1.047047	1.173945	1.126706	0.824746	1.083171
A0A452DUI2	Propionyl-CoA carboxylase subunit alpha OS=Capra hircus OX=9925 GN=PCCA PE=4 SV=1	14	730	80.3	7.71	24	26	14	High	1.006514	1.185486	1.101811	1.041378	1.136675	1.047189	1.380791	2.11982	0.712728	1.123028	0.855477	0.858739
A0A452F406	Destrin, actin depolymerizing factor OS=Capra hircus OX=9925 GN=DSTN PE=3 SV=1	9	165	18.5	7.85	59	53	8	High	0.937471	0.95328	0.899529	1.011247	1.06816	0.990168	0.986066	1.157401	0.912022	0.986066	0.981761	0.908578
A0A452E0V0	eRF1_1 domain-containing protein OS=Capra hircus OX=9925 GN=ETF1 PE=4 SV=1	12	437	49	5.71	30	25	12	High	0.932492	1.035281	0.911716	1.02872	0.962017	0.931399	0.938674	0.986736	1.092135	1.057564	0.804606	0.97746
A0A060INS8	Cathepsin H OS=Capra hircus OX=9925 GN=CTSH PE=2 SV=1	11	335	37.4	7.81	42	35	11	High	0.895085	0.84625	1.139264	1.252128	0.927642	1.022058	1.451655	0.686775	1.177213	0.913782	0.812984	1.167895
A0A452FJM2	Ribosomal_L23eN domain-containing protein OS=Capra hircus OX=9925 GN=RPL23A PE=3 SV=1	10	178	20.3	10.33	42	58	10	High	1.01652	0.801086	1.10404	1.284851	0.900147	1.157898	0.948468	0.913421	1.247288	1.179961	0.825804	1.207629
A0A452DLH9	Ubiquitin conjugating enzyme E2 L3 OS=Capra hircus OX=9925 GN=UBE2L3 PE=3 SV=1	7	146	16.9	7.24	72	19	7	High	1.13085	0.889395	1.096614	1.107425	0.856059	1.121841	1.12893	1.095524	1.11714	1.010042	0.873468	1.043449
A0A452F684	Histidine triad nucleotide binding protein 1 OS=Capra hircus OX=9925 GN=HINT1 PE=4 SV=1	4	126	13.8	6.79	66	15	4	High	1.623832	1.514313	1.560294	1.311159	2.101202	0.895656	1.160668	0.955521	1.120639	1.542943	1.075607	1.435866
A0A452EJN6	Crystallin alpha B OS=Capra hircus OX=9925 GN=CRYAB PE=3 SV=1	8	175	20	7.33	54	44	8	High	0.868705	0.87668	1.154912	1.074278	0.963517	1.087569	1.018737	1.002696	1.108963	1.05583	0.865352	0.990666
A0A452ERF7	Phosphoglucomutase 2 OS=Capra hircus OX=9925 GN=PGM2 PE=4 SV=1	15	629	69.8	6.27	25	37	15	High	0.919288	0.890357	1.045988	1.045988	0.889359	1.001094	0.906086	1.032211	1.056363	1.021477	0.830947	1.007165
A0A452EHS0	RRM domain-containing protein OS=Capra hircus OX=9925 GN=RBMX PE=4 SV=1	18	391	42.3	10.02	46	61	18	High	1.202736	0.844496	1.019979	1.179096	0.955423	1.011796	1.075853	0.96125	1.082652	1.047688	0.819453	1.106932
A0A452E6L4	Valyl-tRNA synthetase OS=Capra hircus OX=9925 GN=VARS PE=3 SV=1	19	1264	140	7.31	15	30	19	High	1.005921	1.975361	1.0845	1.041237	1.005038	0.954712	1.021228	1.650154	1.201353	1.059467	0.897456	1.074561
A0A452EPI6	Myosin ID OS=Capra hircus OX=9925 GN=MYO1D PE=3 SV=1	22	1006	115.9	9.33	24	35	22	High	0.899482	1.13587	0.953801	0.944748	1.017173	0.894453	1.142369	0.820984	0.981677	0.93995	0.978125	0.870701
A0A452DV73	Mannose receptor C type 2 OS=Capra hircus OX=9925 GN=MRC2 PE=4 SV=1	16	1482	166.7	5.88	14	25	16	High	1.112665	0.959562	0.8677	0.893217	1.152642	0.945102	0.89896	0.986257	0.974825	0.918706	0.880254	1.038219
A0A452G5J8	Dynamin 2 OS=Capra hircus OX=9925 GN=DNM2 PE=3 SV=1	17	870	98.2	7.44	23	33	11	High	1.026668	1.070113	0.904153	0.977141	1.061424	0.869397	1.083704	1.000911	1.016243	0.999889	0.967181	0.934472
A0A452G2R8	Uncharacterized protein OS=Capra hircus OX=9925 GN=RAB5A PE=4 SV=1	10	215	23.6	8.15	73	29	7	High	0.834897	0.954088	0.700585	0.74417	1.108858	1.36414	1.091493	1.094464	1.217296	1.078615	0.846819	0.737856
A0A452F3A7	Adaptor protein, phosphotyrosine interacting with PH domain and leucine zipper 1 OS=Capra hircus OX=9925 GN=APPL1 PE=4 SV=1	12	705	79.6	5.68	25	21	12	High	1.038819	0.957939	1.026941	1.047868	0.989047	1.016761	0.8953	0.897724	0.8638	0.885002	0.92559	0.845626
I1W1N1	Ras-related protein Rap-1B OS=Capra hircus OX=9925 GN=RAP1B PE=2 SV=1	9	184	20.8	5.78	60	40	4	High	0.597565	0.687268	0.887437	1.482132	0.801057	1.308541	1.103243	0.896225	1.099957	0.996996	0.926895	0.957564
A0A452G0P9	Parvin alpha OS=Capra hircus OX=9925 GN=PARVA PE=4 SV=1	11	412	46.5	8.05	25	42	11	High	0.898408	1.072746	0.937988	0.76365	1.048245	0.880503	1.081342	1.091608	0.978678	0.90308	0.911479	0.815348
A0A452F2Y4	Epoxide hydrolase OS=Capra hircus OX=9925 GN=EPHX1 PE=3 SV=1	12	461	53.1	7.83	31	33	12	High	1.09761	0.936696	1.015237	0.953937	1.087074	0.914666	1.043544	0.85049	1.030612	1.013986	0.939166	1.051857
A0A452FIK2	Signal recognition particle subunit SRP72 OS=Capra hircus OX=9925 GN=SRP72 PE=3 SV=1	16	670	74.7	9.48	28	27	16	High	1.013946	0.882781	1.078071	1.07127	0.957594	1.005202	1.000279	1.06774	1.06227	1.092354	0.877207	0.997544
A0A452EXP6	Ribosomal_L7Ae domain-containing protein OS=Capra hircus OX=9925 GN=RPL30 PE=3 SV=1	7	115	12.8	9.63	66	33	7	High	0.913379	0.799943	1.073097	1.093061	0.902489	1.115749	0.926368	0.982924	1.072633	1.064832	0.826908	1.080433
A0A452EKP2	Platelet activating factor acetylhydrolase 1b catalytic subunit 2 OS=Capra hircus OX=9925 GN=PAFAH1B2 PE=4 SV=1	5	229	25.5	5.92	48	11	5	High	0.999409	1.013035	0.998274	0.986919	0.946041	0.994867	1.01828	0.993217	0.994026	0.996451	0.766845	0.894584
A0A452EBU5	Potassium channel tetramerization domain containing 12 OS=Capra hircus OX=9925 GN=KCTD12 PE=4 SV=1	13	328	35.8	5.64	53	35	13	High	1.167289	0.92149	1.030845	0.916473	0.962623	0.91246	1.138557	0.841064	1.046201	0.84728	0.88369	0.999135
A0A452FGQ8	Thioredoxin reductase 1 OS=Capra hircus OX=9925 GN=TXNRD1 PE=3 SV=1	13	587	64	6.35	29	26	13	High	0.980398	0.902975	1.068881	1.11614	0.899959	1.156359	0.984747	0.950028	1.244695	1.054185	0.854773	1.079112
A0A452E5X4	Uncharacterized protein OS=Capra hircus OX=9925 GN=LOC102190016 PE=3 SV=1	12	241	27.1	7.12	43	54	7	High	1.193352	0.824743	1.044677	1.086904	0.862572	1.107138	1.084681	0.950849	1.066568	1.028331	0.821043	1.001162
A0A452DQM5	Heat shock protein family H (Hsp110) member 1 OS=Capra hircus OX=9925 GN=HSPH1 PE=4 SV=1	14	859	96.6	5.41	22	26	12	High	0.946967	0.821483	1.06666	1.005848	0.827275	1.207588	0.904131	1.047285	1.255592	1.030767	0.802271	0.978461
A0A452G0K4	RAS related OS=Capra hircus OX=9925 GN=RRAS PE=4 SV=1	10	218	23.7	7.4	53	41	8	High	1.072001	0.95086	1.049416	0.836904	0.982685	0.93546	1.145605	1.06582	1.016721	0.913263	0.88959	0.85715
A0A452EYD4	Nucleoporin 155 OS=Capra hircus OX=9925 GN=NUP155 PE=4 SV=1	15	1391	155.5	6.29	14	22	15	High	0.911175	0.924868	1.020723	1.044198	0.956168	1.031482	1.007234	0.888117	0.938128	1.041788	0.985411	1.05179
A0A452FXH3	Proteasome 26S subunit, non-ATPase 6 OS=Capra hircus OX=9925 GN=PSMD6 PE=4 SV=1	14	389	45.5	5.62	39	30	14	High	0.929371	0.958294	1.08748	1.023851	0.918766	1.071091	0.940985	1.002386	0.932737	1.006052	1.096779	1.111442
A0A452E5J1	Uncharacterized protein OS=Capra hircus OX=9925 GN=LOC102190481 PE=3 SV=1	11	218	25.8	7.88	50	57	3	High	0.967293	0.991396	1.105624	1.036458	1.049034	1.04065	0.991397	0.992263	1.021685	1.16966	0.986205	1.006108
A0A452E712	Adenylate kinase isoenzyme 1 OS=Capra hircus OX=9925 GN=AK1 PE=3 SV=1	8	194	21.6	8.32	47	26	8	High	1.165848	0.909284	0.973922	0.989833	0.999778	1.003755	1.088037	1.155378	0.90487	0.959641	1.012616	0.921032
A9LM14	RAB11B OS=Capra hircus OX=9925 GN=rab11b PE=2 SV=1	12	218	24.5	5.94	57	40	11	High	0.990985	1.079219	0.984683	1.007792	0.896449	0.946869	0.997014	0.881314	1.145281	1.081003	0.952448	1.011583
A0A452F6C0	Peptidyl arginine deiminase 1 OS=Capra hircus OX=9925 GN=PADI1 PE=4 SV=1	12	663	73.5	5.96	23	30	11	High	0.70529	0.849782	1.230216	1.017136	0.864414	1.20461	0.868069	0.88642	1.237989	1.078624	0.816879	1.148165
A0A452FTT1	Uncharacterized protein OS=Capra hircus OX=9925 GN=DNAJA2 PE=3 SV=1	11	412	45.7	6.48	32	33	11	High	0.867663	0.782426	0.913002	0.951993	0.870383	0.928417	0.823041	0.854216	0.896107	0.943844	0.937998	0.909746
A0A452GAJ2	Methionyl-tRNA synthetase OS=Capra hircus OX=9925 GN=MARS PE=3 SV=1	12	893	100.2	6.51	19	23	12	High	0.944736	0.946728	1.031407	0.9806	0.908872	1.021445	0.916283	1.056106	0.912698	0.990676	1.012187	0.967372
A0A452EQ87	Apoptosis inhibitor 5 OS=Capra hircus OX=9925 GN=API5 PE=4 SV=1	14	524	59	7.34	34	31	14	High	0.958856	1.006245	0.991081	0.896303	1.012879	0.984446	0.995524	0.988121	1.032538	1.031613	0.964062	0.922421
A0A452DKX4	SERPIN domain-containing protein OS=Capra hircus OX=9925 PE=3 SV=1	6	115	12.4	4.92	93	30	3	High	0.904575	1.098457	0.768218	1.100588	1.333886	0.913097	0.858817	0.828829	0.742289	0.941072	1.605967	1.160419
A0A452EA93	Peptidase inhibitor 16 OS=Capra hircus OX=9925 GN=PI16 PE=3 SV=1	9	464	49.6	6.48	25	31	9	High	1.407125	0.86926	0.884555	1.010312	1.079138	0.949133	1.036386	0.901745	1.081617	1.036386	0.843891	1.049008
A0A452FWQ6	Obg-like ATPase 1 OS=Capra hircus OX=9925 GN=OLA1 PE=3 SV=1	13	403	45.6	7.81	38	31	13	High	0.992397	0.861266	1.00735	0.896924	0.908427	1.010801	0.854931	0.858219	0.799857	0.837669	1.465675	0.924801
A0A452FTU7	Flotillin OS=Capra hircus OX=9925 GN=FLOT1 PE=3 SV=1	14	427	47.3	7.17	40	29	14	High	1.005738	0.919519	0.99782	0.946792	1.094596	0.969666	1.050207	0.986822	0.985816	0.968713	1.052219	0.960664
A0A452FSD2	Proteasome subunit beta OS=Capra hircus OX=9925 GN=PSMB6 PE=3 SV=1	8	239	25.6	4.92	47	33	8	High	1.062861	0.885089	0.992456	1.185189	0.863087	1.062861	1.06322	0.953061	0.898487	1.035932	1.121836	1.013699
A0A452F992	Biliverdin reductase A OS=Capra hircus OX=9925 GN=BLVRA PE=3 SV=1	10	295	33.4	6.37	37	28	10	High	0.985011	1.107835	1.01622	0.979977	0.919572	1.134011	1.03893	1.055834	1.074517	1.124338	0.834309	1.018468
A0A452E729	Spectrin beta chain OS=Capra hircus OX=9925 GN=SPTB PE=3 SV=1	19	2128	245.2	5.29	10	31	14	High	0.881131	1.20117	0.775685	0.779385	1.142897	0.757186	1.308042	0.865855	0.905623	0.898995	1.065644	0.863014
A0A452EHJ6	Uncharacterized protein OS=Capra hircus OX=9925 GN=HADH PE=4 SV=1	12	314	34.3	9.19	37	50	12	High	1.15493	0.928159	1.117579	1.01531	0.90237	1.074893	1.052768	0.981917	1.135593	1.053766	1.009858	0.926034
A0A452FVS1	Adenylate kinase 2, mitochondrial OS=Capra hircus OX=9925 GN=AK2 PE=3 SV=1	11	241	26.4	8.13	56	34	11	High	1.022316	0.98392	1.064284	1.106251	0.965168	1.104466	0.951759	1.046239	1.073512	0.989746	0.993642	1.047213
A0A452GAH2	Citrate synthase OS=Capra hircus OX=9925 GN=CS PE=3 SV=1	11	454	50.6	7.59	31	46	11	High	1.007615	0.875699	1.103555	1.175509	0.901682	1.14253	0.973561	1.098669	1.129052	1.171946	0.778751	1.146924
A0A452E9Y1	Pyr_redox_2 domain-containing protein OS=Capra hircus OX=9925 GN=SQOR PE=4 SV=1	17	450	49.9	9.32	40	39	17	High	0.938078	0.887912	1.092689	1.02114	0.896136	1.060616	0.938911	0.888658	0.968849	0.95388	0.938911	0.957088
A0A452F5J4	Uncharacterized protein OS=Capra hircus OX=9925 GN=PTGR2 PE=4 SV=1	11	351	38.4	5.52	43	36	11	High	1.063113	0.792511	1.097602	0.959647	0.949036	1.06665	1.053409	0.986075	0.98105	1.066474	0.850401	0.98507
A0A452F632	Translocase of outer mitochondrial membrane 70 OS=Capra hircus OX=9925 GN=TOMM70 PE=4 SV=1	16	609	67.4	7.12	29	39	16	High	1.011202	0.955374	1.011202	1.034709	0.939702	1.051359	1.07541	1.060325	1.016842	0.99022	1.066536	0.946737
A0A452FME4	Serine/threonine kinase receptor associated protein OS=Capra hircus OX=9925 GN=STRAP PE=4 SV=1	12	350	38.5	5.12	42	31	12	High	1.048733	0.956104	0.983587	1.144416	0.939817	1.099629	1.015847	0.933768	1.157941	1.091748	0.875519	1.076745
A0A452FD71	Fetuin B OS=Capra hircus OX=9925 GN=FETUB PE=4 SV=1	11	387	42.5	6.84	36	45	11	High	1.369636	0.944818	0.88413	0.671721	1.4763	0.875854	1.232386	0.905364	0.868181	0.643175	1.306752	0.717541
A0A452FI49	Uncharacterized protein OS=Capra hircus OX=9925 GN=LOC102169411 PE=4 SV=1	4	87	9.5	4.31	57	65	1	High	0.931679	1.380301	1.052066	1.43998	0.370902	1.105572	2.179198	1.055623	0.916921	0.684006	1.063474	1.03556
A0A452EDU6	Paraoxonase 1 OS=Capra hircus OX=9925 GN=PON1 PE=4 SV=1	12	357	39.8	5.2	45	34	12	High	1.018047	1.612983	0.618156	0.625997	1.222893	0.575031	0.958775	1.016845	0.667516	0.73103	1.876106	0.68657
A0A452EDZ4	Protein S100 OS=Capra hircus OX=9925 GN=S100A12 PE=3 SV=1	8	92	10.9	5.74	64	27	8	High	0.752211	1.062633	0.586215	1.564372	1.06357	0.673433	0.869051	0.860594	0.698046	1.154685	0.940459	1.636694
A0A452FS01	Calponin OS=Capra hircus OX=9925 GN=CNN2 PE=3 SV=1	10	309	33.4	7.65	35	40	8	High	0.932033	0.793087	1.234129	1.252058	0.860319	1.277158	1.031738	0.924976	1.176063	1.194845	0.786583	1.146407
A0A452EJB8	Septin 8 OS=Capra hircus OX=9925 GN=SEPTIN8 PE=3 SV=1	11	483	55.8	6.13	22	45	7	High	1.118916	0.878869	1.014185	1.007697	0.919649	1.043843	1.081706	0.99107	1.068349	1.050222	0.908066	0.922377
A0A452ENN3	Leucyl-tRNA synthetase OS=Capra hircus OX=9925 GN=LARS PE=3 SV=1	14	1176	134.8	7.02	15	22	14	High	0.918904	1.004485	1.053131	0.950434	0.938723	1.022502	0.997401	0.943897	1.0767	1.025107	1.006955	0.997401
A0A452EUG4	Dihydropyrimidine dehydrogenase [NADP(+)] OS=Capra hircus OX=9925 GN=DPYD PE=3 SV=1	14	1033	112.7	6.87	18	25	14	High	1.116156	1.004265	0.976766	0.944527	0.973922	0.924614	1.107078	1.019261	0.983953	1.037368	0.930539	1.107983
A0A452EFS7	Rho-associated protein kinase OS=Capra hircus OX=9925 GN=ROCK2 PE=3 SV=1	21	1384	160.3	6.11	16	34	18	High	0.91943	0.92507	1.075495	0.905327	1.030368	1.065153	1.069439	1.021616	1.082567	1.014114	0.907214	0.922218
A0A452DX94	Uncharacterized protein OS=Capra hircus OX=9925 GN=LOC102173702 PE=4 SV=1	8	223	25.4	8.78	36	35	2	High	1.111785	0.95579	1.076525	1.118195	0.916257	1.168413	1.092876	1.332186	0.963427	0.972795	0.941285	1.247874
A0A452DXG0	ATP synthase subunit alpha OS=Capra hircus OX=9925 GN=LOC102183240 PE=3 SV=1	11	547	59.1	9.09	22	65	1	High	1.069671	0.9735	1.119387	1.125092	0.869179	1.098196	0.950695	0.92834	0.886311	0.88184	0.776322	1.005243
A0A452FRH5	Electron transfer flavoprotein-ubiquinone oxidoreductase OS=Capra hircus OX=9925 GN=ETFDH PE=4 SV=1	15	617	68.5	7.4	31	24	15	High	1.02486	1.176898	0.98305	1.067621	1.087576	0.978299	1.04094	1.039077	1.060501	1.108938	0.912396	1.110801
A0A452FZX0	Eukaryotic translation initiation factor 3 subunit C OS=Capra hircus OX=9925 GN=LOC102182187 PE=3 SV=1	15	912	105.3	5.81	18	40	15	High	0.966457	1.20804	1.003393	0.990415	1.03434	0.978436	1.023488	1.03154	1.178272	1.062855	0.853493	1.082538
A0A452EHP3	Actin-related protein 2/3 complex subunit OS=Capra hircus OX=9925 GN=ARPC1A PE=3 SV=1	15	370	41.5	8.18	48	39	14	High	1.087053	0.991325	1.047079	1.078637	0.988169	0.995533	0.976045	1.004396	1.110068	1.043056	0.909893	1.050788
A0A452EVE9	V-type proton ATPase subunit H OS=Capra hircus OX=9925 GN=ATP6V1H PE=3 SV=1	10	483	55.8	6.61	30	18	10	High	0.932583	0.928188	1.08291	0.98533	0.994121	1.102251	1.069766	1.044024	1.099469	1.045014	0.976698	0.969767
A0A452G3U2	Cornulin OS=Capra hircus OX=9925 GN=CRNN PE=4 SV=1	9	575	61.9	6.95	24	24	9	High	0.614584	0.631639	1.194456	1.008857	0.810215	1.193452	0.660616	0.94698	1.268028	1.348957	0.55034	1.01279
A0A452FAC4	10-formyltetrahydrofolate dehydrogenase OS=Capra hircus OX=9925 GN=ALDH1L2 PE=3 SV=1	19	923	101.6	6.47	21	34	18	High	1.024518	0.971797	0.950352	0.936948	1.134427	0.894057	1.00611	0.921624	0.93636	0.882328	0.961902	1.058178
A0A452F924	AE binding protein 1 OS=Capra hircus OX=9925 GN=AEBP1 PE=4 SV=1	17	1161	130.9	5.16	18	39	16	High	1.119814	1.032368	0.911016	0.879785	1.109998	0.88157	0.982378	1.035865	0.88729	0.910071	1.091333	0.911062
A0A452EJ15	Carnitine palmitoyltransferase 2 OS=Capra hircus OX=9925 GN=CPT2 PE=3 SV=1	16	658	74.5	8.35	29	29	16	High	0.943435	0.836621	1.065084	1.128381	0.87816	1.084864	0.905756	0.947079	1.061164	1.189623	0.849163	1.147402
A0A452G270	Diaphanous related formin 1 OS=Capra hircus OX=9925 GN=DIAPH1 PE=4 SV=1	15	1258	139.6	5.48	14	27	15	High	1.046288	1.034603	0.848614	1.060894	0.972282	0.897302	0.966654	0.963919	1.145339	0.902837	0.898279	0.913777
A0A452F2R6	Sorting nexin OS=Capra hircus OX=9925 GN=SNX6 PE=3 SV=1	15	406	46.6	6.16	32	30	15	High	0.991392	0.939662	0.90552	0.966561	0.908624	0.967596	0.878728	0.870499	0.856508	0.918231	1.012873	0.874614
A0A452ELU5	SERPIN domain-containing protein OS=Capra hircus OX=9925 GN=LOC102178679 PE=3 SV=1	11	378	42.5	5.43	37	21	6	High	1.03737	0.972465	1.052437	1.030416	0.931899	0.979419	1.229053	0.679418	1.271647	0.739214	1.082429	1.047206
A0A452F104	ATP binding cassette subfamily F member 1 OS=Capra hircus OX=9925 GN=ABCF1 PE=4 SV=1	15	843	95.6	6.76	20	26	15	High	0.955606	0.840947	1.004998	1.102018	0.913271	1.03675	1.001946	0.928913	1.064975	1.023956	0.913906	1.051969
A0A452GB70	Endoplasmic reticulum protein 44 OS=Capra hircus OX=9925 GN=ERP44 PE=4 SV=1	10	406	46.8	5.31	32	34	9	High	1.135393	1.101023	1.033323	1.054154	0.955209	1.074984	0.993226	1.056605	1.077442	1.192913	0.928978	1.052264
A0A452F711	Peptidylprolyl isomerase OS=Capra hircus OX=9925 GN=FKBP3 PE=4 SV=1	10	224	25.2	9.28	52	28	10	High	1.132205	0.977016	1.094892	1.166126	0.938007	1.141533	1.029646	1.134835	1.055147	1.12421	1.067897	1.057272
A0A452FXC4	Eukaryotic translation initiation factor 4A3 OS=Capra hircus OX=9925 GN=EIF4A3 PE=3 SV=1	13	411	46.8	6.73	29	48	10	High	1.027527	0.900836	1.009428	0.999846	0.913612	1.038173	0.950017	1.160945	0.988445	1.043953	0.878285	0.978198
A0A452FSH7	Protein kinase cAMP-dependent type II regulatory subunit alpha OS=Capra hircus OX=9925 GN=PRKAR2A PE=4 SV=1	11	401	45.1	4.93	33	29	10	High	1.08703	0.976747	0.947672	0.973739	0.908571	0.869471	1.040887	0.852605	0.91596	0.9463	1.095319	0.925776
A0A452EKR4	OPA1 mitochondrial dynamin like GTPase OS=Capra hircus OX=9925 GN=OPA1 PE=3 SV=1	19	1015	117.5	7.65	21	26	19	High	0.911483	0.988433	0.929589	0.978248	0.989564	0.947695	0.886162	0.994188	0.932341	0.959553	1.158287	0.939762
A0A452ELX7	Epidermal growth factor receptor pathway substrate 15 OS=Capra hircus OX=9925 GN=EPS15 PE=4 SV=1	15	910	100.3	4.63	21	27	15	High	1.021221	1.32486	0.985499	1.769763	1.088606	1.194149	1.077435	1.016526	1.155746	1.087224	1.110064	1.074172
A0A452FU63	Integrin subunit alpha 7 OS=Capra hircus OX=9925 GN=ITGA7 PE=3 SV=1	13	1141	124.3	5.82	14	30	13	High	1.063248	1.135697	0.888309	0.883892	0.977546	0.796423	1.045909	1.042986	0.867604	1.048832	1.146266	0.971859
A0A452G734	eIF2B_5 domain-containing protein OS=Capra hircus OX=9925 GN=EIF2S2 PE=4 SV=1	13	340	39.1	6.35	42	29	13	High	1.115464	0.878132	1.1046	0.929108	1.436364	1.159755	1.072194	1.148019	1.0137	1.164267	1.019116	1.048363
Q6R646	Keratin associated protein 13.1 OS=Capra hircus OX=9925 GN=LOC100861175 PE=2 SV=1	4	163	17.5	8.5	45	48	4	High	0.940042	0.916497	0.951814	1.061693	1.02245	1.069541	0.96063	0.930839	0.983199	1.001254	0.882992	1.099656
A0A452EQB9	Ubiquilin 1 OS=Capra hircus OX=9925 GN=UBQLN1 PE=4 SV=1	8	589	62.3	5.11	21	26	5	High	1.003103	0.908454	1.076119	1.153641	0.833635	1.142824	1.006971	0.941121	0.980434	1.165208	0.924412	1.119997
A0A452FEX4	Transcription factor BTF3 OS=Capra hircus OX=9925 GN=BTF3 PE=3 SV=1	9	206	22.1	9.2	65	22	4	High	0.90529	0.703077	1.029314	1.325894	0.836088	1.01134	0.856441	0.751906	0.959005	1.004369	1.207524	1.055651
A0A452EWV0	PWWP domain-containing protein OS=Capra hircus OX=9925 GN=PSIP1 PE=4 SV=1	15	530	60.1	9.13	29	40	14	High	1.192958	0.976173	1.0215	1.051062	0.991939	1.01953	1.135938	0.977208	1.133232	1.012381	0.922194	0.983521
A0A452E6V0	Uncharacterized protein OS=Capra hircus OX=9925 GN=HMGB2 PE=4 SV=1	10	209	24	7.81	36	31	7	High	0.880393	0.603859	0.902739	0.673691	0.841287	0.795664	0.744428	0.491283	0.609945	0.620492	0.861332	0.668836
A0A452EJL0	SUMO-activating enzyme subunit 2 OS=Capra hircus OX=9925 GN=UBA2 PE=3 SV=1	15	640	71	5.25	25	30	15	High	1.028721	1.697507	1.218745	0.960444	0.930007	0.988413	1.052219	1.006989	1.119512	1.098552	1.063251	1.06987
A0A452DYF3	BPI1 domain-containing protein OS=Capra hircus OX=9925 GN=LOC102171351 PE=4 SV=1	3	162	17.6	8	28	54	3	High	1.026175	0.66832	0.836825	0.68048	1.677612	1.071342	1.009468	1.11991	0.813684	0.991395	0.567698	0.546614
A0A452FD38	TNF receptor associated protein 1 OS=Capra hircus OX=9925 GN=TRAP1 PE=3 SV=1	14	703	79.3	7.14	22	43	13	High	0.968088	0.960681	0.983961	0.972321	0.894014	0.969146	0.973467	0.884884	0.932186	1.000989	1.023349	0.951107
A0A068B4V9	Glutathione S-transferase OS=Capra hircus OX=9925 GN=GSTA3 PE=2 SV=1	8	222	25.4	8.32	34	40	1	High	0.657281	1.490319	0.756872	1.123077	0.848164	1.009999	0.685619	0.727226	0.5712	0.729826	0.856381	1.731864
B0LXL2	Tetraspanin OS=Capra hircus OX=9925 GN=CD9 PE=2 SV=1	4	226	25.2	6.73	23	35	4	High	0.994651	0.963519	1.216239	0.787714	0.918652	1.156722	1.068591	0.918023	1.107198	0.934431	1.11685	0.789655
A0A452FW76	Hydroxysteroid 17-beta dehydrogenase 14 OS=Capra hircus OX=9925 GN=HSD17B14 PE=4 SV=1	10	270	28.3	5.96	47	23	10	High	0.946183	0.837266	1.036795	0.98737	0.904996	1.029473	1.03037	0.917553	0.951972	0.912773	0.831506	0.951016
A0A452E6C1	G protein subunit beta 4 OS=Capra hircus OX=9925 GN=GNB4 PE=4 SV=1	11	340	37.6	6	43	46	6	High	1.060502	0.873639	0.859196	0.900721	0.998214	0.670528	0.996503	0.849536	0.767351	0.99457	1.011007	1.028411
A0A452EDN8	Uncharacterized protein OS=Capra hircus OX=9925 GN=LOC102185621 PE=4 SV=1	10	218	25.7	7.85	40	49	3	High	1.074615	0.996162	1.304804	0.889257	1.088409	1.128067	1.022047	1.137026	0.912202	1.116494	1.03334	1.034367
A0A452ECJ7	Endoplasmic reticulum protein 29 OS=Capra hircus OX=9925 GN=ERP29 PE=4 SV=1	10	269	29.9	5.82	47	33	10	High	1.021585	0.935529	1.004729	1.138693	0.991421	1.104093	1.033857	0.989838	1.052866	1.068873	0.941817	1.076876
A0A452E545	Angiotensinogen OS=Capra hircus OX=9925 GN=AGT PE=3 SV=1	9	476	51.3	6.96	29	18	9	High	0.87949	1.083365	0.91514	0.942992	1.03546	0.98087	0.950996	0.965959	0.87452	0.955153	1.368291	0.957646
A0A452EWF2	Carboxylic ester hydrolase OS=Capra hircus OX=9925 GN=LOC102188887 PE=3 SV=1	9	565	62.2	6.39	21	16	4	High	1.074051	0.697497	0.974624	0.81279	1.243289	1.19146	1.324418	0.681763	1.377545	0.776019	0.617497	0.802582
A0A452G9S1	Uncharacterized protein OS=Capra hircus OX=9925 GN=GGCT PE=4 SV=1	11	188	21.1	5.95	54	44	11	High	1.014972	1.233388	0.951395	1.157506	0.695039	0.971904	1.272323	1.422976	0.991162	0.92985	0.788831	0.86153
A0A452FTE9	G protein subunit alpha i1 OS=Capra hircus OX=9925 GN=GNAI1 PE=4 SV=1	11	354	40.3	5.97	36	45	4	High	1.019447	1.014305	1.013276	0.976256	1.064694	0.791152	1.159213	0.973104	0.815829	0.852526	1.04912	0.890971
A0A452FU56	Flavodoxin-like domain-containing protein OS=Capra hircus OX=9925 PE=4 SV=1	11	367	41.4	4.69	31	35	11	High	0.859702	0.873224	0.826347	0.967881	0.990418	0.771356	0.986493	0.917272	0.8658	1.100087	0.939458	1.00513
I1W1N0	Ras-related protein Rab-2A OS=Capra hircus OX=9925 GN=RAB2A PE=2 SV=1	9	212	23.5	6.54	51	36	5	High	1.148596	0.899714	1.078488	1.09251	0.904972	1.116171	1.036339	0.968424	1.131622	1.047489	0.929905	1.038366
A0A452EHX8	Uncharacterized protein OS=Capra hircus OX=9925 GN=PDLIM2 PE=4 SV=1	11	348	37.4	7.9	37	32	11	High	1.025835	0.984137	1.111785	1.164547	0.896484	1.150931	0.98414	1.077412	1.076387	0.999514	0.928791	0.987215
A0A452FP98	RAD23 homolog B, nucleotide excision repair protein OS=Capra hircus OX=9925 GN=RAD23B PE=4 SV=1	11	408	43.2	4.84	31	38	9	High	0.928968	0.913845	1.025756	0.924935	1.212275	0.852344	0.920678	0.908236	0.855801	1.03088	0.872687	1.272613
A0A452E5Q7	Putative hydroxypyruvate isomerase OS=Capra hircus OX=9925 GN=HYI PE=3 SV=1	7	277	30.4	5.52	40	16	7	High	1.162734	1.216583	0.980476	1.000151	0.97012	0.974262	0.984701	1.194276	1.00818	1.189058	0.7873	0.977744
A0A452E7Q2	Eukaryotic translation initiation factor 6 OS=Capra hircus OX=9925 GN=EIF6 PE=3 SV=1	7	245	26.5	4.72	47	21	7	High	1.002595	0.9282	1.007303	1.080756	0.867932	1.01672	1.007472	0.922859	1.078438	1.104823	0.96744	1.094815
A0A452FTL9	VAMP associated protein B and C OS=Capra hircus OX=9925 GN=VAPB PE=4 SV=1	8	243	27.1	7.3	42	25	7	High	1.161167	0.962788	1.060593	1.074434	0.959097	1.030144	1.069601	0.978465	1.047507	1.144166	1.160736	1.142325
A0A452E813	Proteasome subunit beta OS=Capra hircus OX=9925 GN=PSMB5 PE=3 SV=1	11	263	28.7	7.02	46	43	11	High	0.953016	1.047155	1.012324	1.101756	0.885235	1.005734	1.05187	1.087602	0.987928	1.016138	0.883553	0.99169
A0A452EA62	Interleukin enhancer binding factor 2 OS=Capra hircus OX=9925 GN=ILF2 PE=4 SV=1	10	390	43	5.26	37	25	10	High	0.931149	1.137003	1.014302	1.01633	0.943318	1.039654	0.981547	0.887471	1.116067	1.055401	0.873404	1.019353
A0A452G6C0	Testin LIM domain protein OS=Capra hircus OX=9925 GN=TES PE=4 SV=1	12	421	48	7.93	33	35	12	High	1.069922	1.055499	0.994478	0.922362	1.056608	1.016667	1.025384	1.22381	0.938311	0.986034	1.051339	0.876356
A0A452FUQ2	Perilipin OS=Capra hircus OX=9925 GN=PLIN3 PE=3 SV=1	12	438	47.6	6.81	32	25	12	High	1.000733	0.925129	0.943183	0.944312	1.107933	0.940927	1.299673	0.760654	0.867962	0.854755	0.969493	0.846501
A0A452E7Y3	Acyl-CoA synthetase bubblegum family member 1 OS=Capra hircus OX=9925 GN=ACSBG1 PE=4 SV=1	14	765	85.7	6.96	22	26	14	High	0.83452	0.880451	0.869701	1.07297	0.811066	0.864815	0.916758	0.897641	0.989753	1.148778	0.827252	1.026251
A0A452FHV2	W2 domain-containing protein OS=Capra hircus OX=9925 GN=EIF5 PE=4 SV=1	13	430	49.1	5.58	36	30	13	High	0.955152	1.085936	1.106473	0.995144	0.984335	1.183214	1.015179	0.960818	1.302272	1.13834	0.857193	1.070389
A0A452FGK9	BUB3 mitotic checkpoint protein OS=Capra hircus OX=9925 GN=BUB3 PE=4 SV=1	12	328	37.1	6.84	48	26	12	High	1.053881	1.000572	0.895966	0.92413	0.960339	0.878867	1.041618	0.924204	0.979353	0.955336	0.799674	0.967789
A0A452ESV0	Maltase-glucoamylase OS=Capra hircus OX=9925 GN=MGAM PE=4 SV=1	17	1821	205.7	5.49	12	28	17	High	0.777933	1.391228	0.703244	0.785297	1.060911	0.724283	0.771554	0.904145	0.785329	0.805993	1.801287	0.793078
A0A452FGE1	Inter-alpha-trypsin inhibitor heavy chain 5 OS=Capra hircus OX=9925 GN=ITIH5 PE=4 SV=1	9	955	105.7	8.92	12	13	9	High	1.036746	1.284702	0.858967	0.940371	0.960956	0.838382	0.973909	1.023068	0.893553	0.929477	1.233886	0.799016
A0A452F585	Serine/threonine-protein phosphatase 2A activator OS=Capra hircus OX=9925 GN=PTPA PE=3 SV=1	11	317	36.2	6.29	39	32	11	High	0.908268	1.038197	0.910782	0.964431	1.08933	0.866355	0.956376	0.920705	0.993128	1.003937	0.97259	0.958538
A0A452G6M3	Fibromodulin OS=Capra hircus OX=9925 GN=FMOD PE=4 SV=1	8	376	43	5.9	31	25	8	High	1.010593	0.975142	0.921964	1.093314	0.938705	1.028319	0.909842	0.866841	0.903699	0.945823	1.061663	1.023927
A0A452FN95	Carbamoyl-phosphate synthetase 2, aspartate transcarbamylase, and dihydroorotase OS=Capra hircus OX=9925 GN=CAD PE=3 SV=1	15	2242	244.6	6.48	8	18	15	High	0.909276	0.921975	1.037319	1.039436	0.86589	0.974885	0.947276	0.866654	1.065635	1.091365	0.834063	1.060489
A0A452DZV6	Uncharacterized protein OS=Capra hircus OX=9925 GN=LOC108637981 PE=4 SV=1	4	93	10.1	4.54	60	63	1	High	1.148235	1.239708	1.00271	0.7127	0.699187	1.074433	1.513716	0.80717	1.036885	0.682742	1.161313	0.723638
A0A452E7M2	Inosine-5'-monophosphate dehydrogenase OS=Capra hircus OX=9925 GN=IMPDH2 PE=3 SV=1	10	514	55.7	7.31	23	26	8	High	1.038885	0.92011	1.117766	1.147686	0.933711	1.1495	1.043211	0.987711	1.147396	1.093843	0.91079	1.024711
A0A452F8U9	ATP binding cassette subfamily E member 1 OS=Capra hircus OX=9925 GN=ABCE1 PE=4 SV=1	15	599	67.2	8.34	31	27	15	High	0.86219	0.790772	1.036872	1.001164	0.933607	1.006954	0.910102	0.867955	1.023717	1.087855	0.841384	1.023717
A0A452F285	Vanin 1 OS=Capra hircus OX=9925 GN=VNN1 PE=4 SV=1	9	529	58.9	5.66	21	24	9	High	0.960274	1.12049	0.848216	1.160313	1.09919	0.899152	0.905315	0.970276	0.929198	0.990338	1.130768	1.180445
A0A452ELW2	Dynein light intermediate chain OS=Capra hircus OX=9925 GN=DYNC1LI2 PE=3 SV=1	11	492	54.1	6.16	35	22	11	High	1.071108	1.118093	1.011128	1.032121	0.875174	1.025124	1.00421	1.185373	1.022058	0.991715	0.907827	0.9346
A0A452F8F4	tRNA-binding domain-containing protein OS=Capra hircus OX=9925 GN=AIMP1 PE=4 SV=1	13	352	38.8	8.48	49	28	13	High	1.088808	1.069493	0.942014	1.064664	1.089774	1.016377	0.959938	1.105963	1.009822	1.030683	0.952682	1.072404
A0A452EB37	Vasodilator stimulated phosphoprotein OS=Capra hircus OX=9925 GN=VASP PE=3 SV=1	9	383	40.4	8.68	26	30	9	High	1.04668	0.884847	1.001835	1.062278	0.885822	1.105174	1.014278	0.854364	1.134213	0.995197	0.881622	0.984294
A0A452EKA8	Phenylalanyl-tRNA synthetase subunit beta OS=Capra hircus OX=9925 GN=FARSB PE=4 SV=1	17	589	66.3	7.24	29	46	17	High	1.006744	1.133393	0.960691	1.038145	1.068499	0.980577	1.002346	1.205348	1.031716	1.070589	0.923736	1.048129
A0A452G457	Protein-L-isoaspartate O-methyltransferase OS=Capra hircus OX=9925 GN=PCMT1 PE=3 SV=1	11	298	31.6	6.35	41	27	11	High	1.039477	0.917576	0.919369	0.88979	0.932814	0.893375	0.964629	0.966604	0.873788	0.879712	0.925133	0.942906
A0A452E3Q7	RAB5B, member RAS oncogene family OS=Capra hircus OX=9925 GN=RAB5B PE=4 SV=1	7	216	23.8	8.41	47	25	4	High	1.072731	1.04457	0.992943	0.953518	0.853078	1.084934	1.002486	0.906565	0.980857	0.966751	1.134142	0.924432
A0A452EZU8	Glycine amidinotransferase OS=Capra hircus OX=9925 GN=GATM PE=4 SV=1	12	423	48.4	8.19	31	35	12	High	1.015157	0.897282	1.029025	1.087467	1.042893	1.098364	0.998689	0.952774	1.177844	1.039201	0.959977	1.012193
A0A452DUR7	Acylaminoacyl-peptide hydrolase OS=Capra hircus OX=9925 GN=APEH PE=4 SV=1	10	730	80.9	5.48	20	22	10	High	1.006758	1.187729	0.897816	0.966242	1.102195	0.879809	1.191295	0.953203	0.973864	0.97288	0.966977	1.022072
A0A452DUK4	Cell cycle and apoptosis regulator 2 OS=Capra hircus OX=9925 GN=CCAR2 PE=4 SV=1	14	927	103.2	5.36	18	26	14	High	1.032899	0.904585	1.114632	0.925678	0.999502	1.05487	1.077988	0.930328	1.030453	1.044612	0.980896	1.01326
A0A452FCS4	COP9 signalosome subunit 5 OS=Capra hircus OX=9925 GN=COPS5 PE=4 SV=1	12	334	37.5	6.54	48	24	12	High	1.048089	0.986921	0.972156	1.022778	0.942627	0.963719	1.012724	0.939803	1.071919	0.987845	0.908919	0.934656
A0A452EC58	Tripartite motif containing 25 OS=Capra hircus OX=9925 GN=TRIM25 PE=4 SV=1	14	633	70.6	8.22	26	20	14	High	1.081839	0.986322	1.10359	0.996725	0.938091	1.010911	1.0444	1.013719	0.919817	0.970022	1.089027	0.97746
A0A452EP12	ADP ribosylation factor interacting protein 1 OS=Capra hircus OX=9925 GN=ARFIP1 PE=4 SV=1	12	373	41.6	6.64	45	21	12	High	1.028752	0.878031	1.01505	1.10183	0.91731	1.001348	1.055945	0.882958	0.984431	0.970901	1.044348	0.931279
A0A452E9M3	PDZ and LIM domain 7 OS=Capra hircus OX=9925 GN=PDLIM7 PE=4 SV=1	13	508	54.9	8.81	34	43	2	High	0.873149	0.89023	1.01739	1.114184	0.908261	0.92724	0.990466	1.069594	1.026349	0.942621	1.087075	0.837731
A0A452E9C0	RPL17-C18orf32 readthrough OS=Capra hircus OX=9925 GN=RPL17-C18orf32 PE=3 SV=1	8	183	21	9.66	41	58	4	High	0.927382	0.839441	1.178641	1.134187	0.907088	1.190238	1.047601	0.906112	1.22584	1.08527	0.782079	1.132126
A0A452FGX5	Uncharacterized protein OS=Capra hircus OX=9925 GN=LOC106502806 PE=4 SV=1	14	474	50.6	5.16	24	61	1	High	0.867934	1.032812	1.081665	0.672524	1.276203	0.669034	1.01057	0.828866	0.991175	0.836012	0.859491	1.212691
A0A452EYS8	Prohibitin OS=Capra hircus OX=9925 GN=PHB2 PE=3 SV=1	16	289	32.3	9.8	56	50	16	High	0.98647	0.859971	1.045704	1.129032	0.953339	1.075822	1.027866	0.90042	1.147291	1.080449	0.84962	1.082231
A0A452F4D3	Cystatin domain-containing protein OS=Capra hircus OX=9925 GN=LOC102186806 PE=3 SV=1	5	101	11.4	6.3	48	47	4	High	1.107619	0.887762	1.03814	1.29797	0.841126	1.115233	1.08198	0.979568	1.249564	1.125739	0.770088	1.092222
A0A452F4Z5	Pre-mRNA processing factor 19 OS=Capra hircus OX=9925 GN=PRPF19 PE=4 SV=1	13	504	55.2	6.61	35	33	13	High	1.108966	1.021883	1.0478	1.028103	1.03225	1.076828	1.058799	0.952839	1.052017	1.035064	0.972335	1.081686
A0A452E189	Signal transducer and activator of transcription OS=Capra hircus OX=9925 GN=STAT1 PE=3 SV=1	14	834	96.7	6.9	23	23	14	High	0.986891	1.23119	0.999846	0.93507	0.892503	0.922115	1.117182	1.128655	0.998626	0.926918	0.934567	0.872421
A0A452DLP5	Uncharacterized protein OS=Capra hircus OX=9925 PE=4 SV=1	11	359	41.2	8.06	29	40	8	High	0.822472	1.482702	0.611828	0.761689	1.215466	0.598204	0.709765	0.924349	0.565268	0.705439	1.987747	0.798021
A0A452E9N0	Stomatin OS=Capra hircus OX=9925 GN=STOM PE=4 SV=1	12	284	31.4	7.08	51	30	12	High	1.113109	1.036262	0.984693	0.996827	0.914924	0.992782	1.090786	0.889511	1.032266	0.956012	1.089013	0.958672
A0A452GB36	SH3 domain containing GRB2 like 1, endophilin A2 OS=Capra hircus OX=9925 GN=SH3GL1 PE=4 SV=1	13	368	41.4	5.5	39	31	13	High	1.109188	1.252132	0.995013	0.999508	1.06154	0.957254	1.122741	1.218192	1.039098	1.011545	1.047954	1.013513
A0A452G9T7	SBDS ribosome maturation factor OS=Capra hircus OX=9925 GN=SBDS PE=4 SV=1	14	250	28.7	8.75	52	37	14	High	0.99852	0.91193	1.000557	0.976109	0.934342	1.004632	0.992621	1.031251	1.040031	0.945211	0.976818	0.907458
P02082	Hemoglobin fetal subunit beta OS=Capra hircus OX=9925 PE=1 SV=1	9	145	15.9	6.8	77	62	6	High	0.983967	1.249443	0.694453	0.786429	1.067582	0.628607	1.029112	1.648745	0.735195	0.763556	1.127944	0.742071
A0A452FN83	Serpin family F member 2 OS=Capra hircus OX=9925 GN=SERPINF2 PE=3 SV=1	12	476	52.9	7.09	31	62	12	High	0.970807	1.51039	0.625513	0.779536	1.472136	0.640614	0.899461	0.905688	0.57297	0.816726	1.975902	0.920811
A0A452EH27	Serine hydroxymethyltransferase OS=Capra hircus OX=9925 GN=SHMT1 PE=3 SV=1	12	484	52.9	7.69	33	23	12	High	0.977837	0.941291	1.018444	1.067173	0.878349	0.969716	1.015788	0.843446	0.934478	1.038767	0.990157	1.068816
A0A452DT18	Zyxin OS=Capra hircus OX=9925 GN=ZYX PE=4 SV=1	10	559	60	6.89	22	35	10	High	1.227291	1.144915	1.04698	1.198917	0.945384	1.134847	1.080199	1.197024	1.065002	1.051705	0.92728	1.124839
A0A452G915	Acyl-CoA synthetase family member 2 OS=Capra hircus OX=9925 GN=ACSF2 PE=4 SV=1	8	618	68.5	8.02	20	25	8	High	0.897384	0.96582	0.883322	0.910509	0.913322	0.943321	0.948845	0.991875	0.995249	0.932814	0.904128	0.975844
A0A452G2Y8	Isovaleryl-CoA dehydrogenase OS=Capra hircus OX=9925 GN=IVD PE=3 SV=1	12	426	46.5	7.65	39	26	12	High	0.820355	0.904963	0.896595	1.361471	0.859405	0.820355	0.952482	0.957173	0.898061	1.27244	0.809861	1.238661
I1X3V1	Galectin OS=Capra hircus OX=9925 GN=GAL1 PE=2 SV=1	7	136	14.8	5.1	57	97	7	High	1.137798	0.851773	1.044326	1.103214	0.915334	1.192947	1.165728	1.044624	1.085307	1.069223	0.810929	1.005832
A0A452F3E6	Ubiquitin like modifier activating enzyme 6 OS=Capra hircus OX=9925 GN=UBA6 PE=4 SV=1	17	1057	118.9	5.71	19	22	17	High	0.950303	1.05644	1.01793	0.894886	0.91555	0.963453	1.007196	0.891797	0.991246	0.92182	1.013763	0.894612
A0A452DXL2	NPL4 homolog, ubiquitin recognition factor OS=Capra hircus OX=9925 GN=NPLOC4 PE=4 SV=1	10	608	68	6.33	22	21	10	High	0.978721	0.897142	1.089435	1.08555	0.963182	1.05253	1.078897	0.942746	1.099	1.018589	0.884265	0.984779
A0A452FC46	Protein phosphatase 2 scaffold subunit Abeta OS=Capra hircus OX=9925 GN=PPP2R1B PE=4 SV=1	11	615	67.8	4.96	27	17	7	High	1.119353	0.85602	1.174214	1.128638	0.858552	1.114289	0.976856	0.87223	1.042118	1.014148	0.909523	1.050405
A0A452EZ92	Uncharacterized protein OS=Capra hircus OX=9925 GN=LOC102185363 PE=4 SV=1	10	355	40.8	6.28	30	48	10	High	0.526057	0.55006	0.553753	3.015066	0.539905	0.710701	0.46283	0.7739	0.459959	2.440278	0.525044	1.879395
A0A452E2I9	SEC22 homolog B, vesicle trafficking protein (gene/pseudogene) OS=Capra hircus OX=9925 GN=SEC22B PE=3 SV=1	7	215	24.7	8.5	43	20	7	High	1.057424	0.905295	1.025397	0.968349	1.037407	0.95834	1.019278	0.989045	1.058402	1.067294	0.877897	1.034394
A0A452FFG9	Desmocollin 2 OS=Capra hircus OX=9925 GN=DSC2 PE=4 SV=1	14	909	100.9	5.41	19	27	14	High	0.816795	0.807356	1.097145	1.15095	0.887591	1.015966	0.899207	0.821412	1.072604	1.022928	0.772674	1.106346
A0A452EH56	Endonuclease domain containing 1 OS=Capra hircus OX=9925 GN=ENDOD1 PE=4 SV=1	10	500	54.9	5.83	36	19	10	High	0.921516	1.411932	0.903971	1.074405	1.05519	0.934883	0.96866	0.932983	1.105961	1.016229	1.071366	1.006499
A0A452DQK8	ELKS/RAB6-interacting/CAST family member 1 OS=Capra hircus OX=9925 GN=ERC1 PE=4 SV=1	17	1116	127.7	5.95	17	23	12	High	1.060461	0.922972	1.057081	0.946638	1.013129	0.988336	0.99219	0.940793	1.259949	1.066798	0.81313	1.033638
A0A452EZ54	Cold shock domain containing E1 OS=Capra hircus OX=9925 GN=CSDE1 PE=4 SV=1	20	844	93.8	6.52	25	30	20	High	0.928205	1.124064	0.916684	0.93884	1.138243	0.873258	0.956176	0.936137	0.95317	0.966196	1.147556	0.997258
A0A452G7L1	Uncharacterized protein OS=Capra hircus OX=9925 GN=HNRNPH3 PE=4 SV=1	7	387	41.7	6.47	23	33	6	High	1.096179	0.885885	0.98925	1.114892	0.966082	0.932221	1.032992	0.905805	1.039894	0.993554	0.878198	0.981723
A0A452F344	Sorting nexin OS=Capra hircus OX=9925 GN=SNX5 PE=3 SV=1	13	404	46.8	6.76	31	26	13	High	1.123995	0.8707	1.13708	1.069784	0.941734	1.122125	1.153299	0.985803	1.102769	0.976446	0.876323	0.939953
A0A452EAP4	40S ribosomal protein S3a OS=Capra hircus OX=9925 GN=LOC102169830 PE=3 SV=1	10	264	29.7	9.28	33	49	1	High	0.913353	0.757384	1.049825	1.141149	1.033408	0.871282	0.928203	0.77022	1.064243	1.08794	0.711415	1.17132
A0A452FMT9	RB binding protein 7, chromatin remodeling factor OS=Capra hircus OX=9925 GN=RBBP7 PE=4 SV=1	10	469	52.2	5.22	33	33	6	High	0.962457	0.824571	0.978444	0.988435	0.928485	1.028402	0.8501	0.917061	1.013098	1.00605	1.077417	1.053628
A0A452G0Y9	NTF2 domain-containing protein OS=Capra hircus OX=9925 GN=NUTF2 PE=4 SV=1	5	127	14.5	5.38	69	24	5	High	1.085749	0.931066	1.020847	1.110628	0.938638	1.059788	1.17329	0.973016	0.969621	1.125767	0.828751	1.137648
A0A452ERY2	Cofilin 2 OS=Capra hircus OX=9925 GN=CFL2 PE=3 SV=1	10	166	18.7	7.88	60	39	8	High	0.966007	0.914435	1.086342	0.941738	0.93567	1.065106	0.959085	1.134674	1.035351	0.974161	0.930707	0.875725
A0A452DSA0	Septin-type G domain-containing protein OS=Capra hircus OX=9925 GN=SEPTIN6 PE=3 SV=1	11	437	49.9	6.43	28	39	3	High	1.129466	1.128496	1.163434	0.928571	1.052796	0.884898	1.094634	1.031837	0.930818	1.139228	1.283022	0.996344
A0A452FEH4	Eukaryotic translation initiation factor 3 subunit F OS=Capra hircus OX=9925 GN=EIF3F PE=3 SV=1	10	369	38.6	5.33	30	26	10	High	0.967126	0.85839	0.985713	1.085155	0.861179	1.017312	0.91474	0.909029	1.046096	0.995648	0.850965	1.034674
A0A452EP46	60S ribosomal protein L6 OS=Capra hircus OX=9925 GN=RPL6 PE=3 SV=1	11	287	32.7	10.65	37	53	11	High	1.149306	1.033103	1.313691	1.326917	1.13419	1.294796	1.200668	1.026595	1.331691	1.189437	1.112696	1.299871
A5JST4	Ribosomal protein S10 OS=Capra hircus OX=9925 GN=RPS10 PE=2 SV=1	9	165	18.9	10.15	52	61	8	High	1.095932	1.021962	1.120589	1.157038	1.03161	1.051979	1.099903	1.049568	1.070043	1.192894	0.942927	1.163035
A0A452EA30	PDZ and LIM domain 7 OS=Capra hircus OX=9925 GN=PDLIM7 PE=4 SV=1	12	474	51.6	8.75	35	43	1	High	1.121699	1.238043	1.117429	0.790811	0.941312	1.028837	1.14136	1.628285	1.223217	1.009713	0.929543	0.906758
A0A097ITJ2	Desmoglein 4 OS=Capra hircus OX=9925 GN=DSG4 PE=2 SV=1	12	1040	113.1	4.75	15	34	1	High	0.770143	1.061433	0.59953	1.459252	0.636149	0.714381	1.077172	0.819468	1.084565	0.906073	1.043375	1.192293
A0A452F537	EF-hand domain-containing protein OS=Capra hircus OX=9925 GN=RPTN PE=4 SV=1	13	1076	127.8	6.73	22	35	13	High	0.738273	0.92838	0.717336	1.733195	0.760047	0.946805	0.916098	1.051197	0.868543	1.156033	0.909613	1.172245
A0A452ECV2	Uncharacterized protein OS=Capra hircus OX=9925 GN=RPS14 PE=3 SV=1	5	151	16.3	10.05	36	35	5	High	0.894131	0.998085	1.03881	1.024878	1.136334	0.963791	0.971121	0.838796	1.140154	1.036002	0.882335	1.168327
A0A452E698	Uncharacterized protein OS=Capra hircus OX=9925 GN=CBX1 PE=4 SV=1	8	185	21.4	4.93	57	25	7	High	0.937166	0.765199	1.042532	0.852674	1.017682	0.86659	1.097843	0.853858	1.061334	0.990988	0.769264	0.933999
A0A452E486	Serrate, RNA effector molecule OS=Capra hircus OX=9925 GN=SRRT PE=4 SV=1	14	876	100.4	5.97	19	25	14	High	0.952495	0.870797	1.088956	0.979428	0.973143	1.02701	0.941359	0.90781	0.987735	0.963067	1.067659	0.991682
A0A452G161	Huntingtin interacting protein 1 related OS=Capra hircus OX=9925 GN=HIP1R PE=4 SV=1	16	1107	122.8	6.83	17	23	16	High	1.018188	0.965056	1.056283	0.996134	0.89388	0.902902	0.976882	0.844828	1.067892	0.972421	0.926916	1.021495
A0A097C2Z2	Hypoxanthine phosphoribosyltransferase (Fragment) OS=Capra hircus OX=9925 GN=HPRT1 PE=2 SV=1	9	236	26.7	7.55	44	29	9	High	1.085813	0.94932	1.059607	1.013745	1.002826	1.030124	1.12214	0.967641	1.129739	1.003944	0.907699	0.976928
A0A452FEC6	Receptor protein-tyrosine kinase OS=Capra hircus OX=9925 GN=EGFR PE=3 SV=1	15	1208	133.6	7.21	14	31	14	High	1.019143	0.87221	1.088553	1.008326	0.933507	1.067821	1.030219	0.917104	1.109205	0.992189	1.018518	1.047772
A0A452EIK9	Uncharacterized protein OS=Capra hircus OX=9925 GN=LOC102179380 PE=3 SV=1	12	466	51.6	8.29	29	38	12	High	0.95781	1.090784	0.864728	1.348548	0.867797	0.914849	0.845462	0.844583	0.810285	1.305408	0.850739	1.312443
A0A452FMK7	Calponin OS=Capra hircus OX=9925 GN=CNN3 PE=3 SV=1	10	329	36.3	6.05	35	34	8	High	1.255059	1.042961	0.97988	0.996336	1.116098	0.882059	1.044719	1.043759	0.929558	1.064872	1.234733	1.168516
A0A452FZT9	Uncharacterized protein OS=Capra hircus OX=9925 GN=LOC102186976 PE=3 SV=1	9	316	35.7	8.46	35	22	9	High	0.967684	0.93405	0.987865	0.985623	0.87575	0.890325	0.906497	1.017259	1.071825	1.26077	0.864148	0.926044
A0A452ERC4	Phosphatidylinositol binding clathrin assembly protein OS=Capra hircus OX=9925 GN=PICALM PE=4 SV=1	10	701	76.2	7.03	17	21	10	High	1.108678	0.878639	1.051643	1.003164	0.952784	1.06305	1.047643	0.970374	1.138877	0.969443	0.908931	0.965719
A0A452FDR4	Signal transducer and activator of transcription OS=Capra hircus OX=9925 GN=STAT3 PE=3 SV=1	14	770	88	6.3	24	25	14	High	1.041528	0.918597	0.966093	1.102993	0.925116	0.967956	0.969259	0.934413	0.937238	1.05402	0.876022	1.024824
A0A452G1I9	EH domain containing 4 OS=Capra hircus OX=9925 GN=EHD4 PE=3 SV=1	14	540	61	7.55	29	26	11	High	1.080844	1.130675	1.026222	0.92656	1.10576	0.988849	1.138576	1.017998	1.029043	0.909385	1.070463	0.978418
A0A452EU61	EPS8 like 2 OS=Capra hircus OX=9925 GN=EPS8L2 PE=4 SV=1	14	714	79.8	7.18	23	20	14	High	0.930636	0.890206	1.048737	1.017882	0.939148	1.06576	1.00452	0.967658	1.175115	0.973659	0.84507	0.892219
A0A452F5Q3	Uncharacterized protein OS=Capra hircus OX=9925 GN=STXBP2 PE=3 SV=1	14	588	66.1	6.42	29	23	7	High	0.995664	0.879138	1.036401	1.028822	0.834611	1.101769	1.089213	1.161557	0.955653	1.005738	0.947306	0.896294
H9TKZ8	Transaldolase (Fragment) OS=Capra hircus OX=9925 GN=TALDO PE=2 SV=1	9	225	25.2	6.38	35	38	1	High	1.180097	1.17548	1.048054	0.781198	1.121924	0.965873	1.235843	0.865986	1.056171	1.001696	1.063816	0.907081
A0A452DYD4	Uncharacterized protein OS=Capra hircus OX=9925 GN=LOC102176514 PE=4 SV=1	7	182	20.2	5.6	45	42	2	High	0.911827	0.881293	1.010215	0.995513	0.918612	1.062236	0.850974	0.941275	0.835233	0.833576	1.327335	0.898196
A0A452E2S8	Calcium/calmodulin dependent protein kinase II gamma OS=Capra hircus OX=9925 GN=CAMK2G PE=4 SV=1	9	577	64	7.55	21	22	7	High	1.032046	0.941558	1.043929	0.876663	1.057639	0.941558	1.079162	1.053121	0.927741	0.960533	1.000076	0.953781
A0A452F1G6	RAP1A, member of RAS oncogene family OS=Capra hircus OX=9925 GN=RAP1A PE=4 SV=1	8	184	21	6.67	46	39	3	High	1.096078	1.002099	1.079812	0.962339	0.972279	1.04457	1.067877	0.968481	0.92927	0.991278	0.92927	0.986719
A0A452FSZ5	tRNA-synt_1e domain-containing protein OS=Capra hircus OX=9925 GN=CARS PE=3 SV=1	15	818	92.1	6.83	22	29	3	High	0.675897	0.851909	1.153908	0.916755	0.812074	1.092767	0.91876	0.950847	1.185836	1.141481	0.755494	0.914985
A0A452F9K1	Polyadenylate-binding protein OS=Capra hircus OX=9925 GN=PABPC4 PE=3 SV=1	13	660	72.3	9.35	23	29	7	High	0.998386	0.909761	1.019843	1.016112	0.880841	1.020776	0.929843	0.974301	1.023488	0.995111	0.868358	0.993219
A0A452E7H8	Thymopoietin OS=Capra hircus OX=9925 GN=TMPO PE=4 SV=1	10	689	75	7.87	22	20	3	High	0.967375	0.958341	0.655709	0.926723	1.177862	0.961954	1.137821	0.82312	0.856349	1.102637	0.914012	0.978516
A0A452G5Y6	Activator of HSP90 ATPase activity 1 OS=Capra hircus OX=9925 GN=AHSA1 PE=4 SV=1	9	338	38.2	5.53	30	17	9	High	0.975702	0.812514	0.935141	0.976646	0.907786	1.070974	1.011022	0.81899	1.053176	0.98573	0.931399	0.952944
A0A452FYY0	Acyl-CoA dehydrogenase short/branched chain OS=Capra hircus OX=9925 GN=ACADSB PE=3 SV=1	10	434	47.6	8.41	33	19	9	High	0.897025	1.31267	0.880593	1.266273	0.884459	0.80713	0.819755	0.836289	1.009896	1.25607	0.819755	1.323125
A0A452G3P7	Proteasome 26S subunit, non-ATPase 4 OS=Capra hircus OX=9925 GN=PSMD4 PE=4 SV=1	8	377	40.8	4.79	31	18	8	High	0.933199	0.87979	1.048757	1.019625	0.937084	1.083716	0.836138	1.064617	0.977795	0.998815	1.037199	1.045425
A0A452G4H8	Stomatin like 2 OS=Capra hircus OX=9925 GN=STOML2 PE=4 SV=1	9	356	38.8	7.94	37	17	9	High	1.072395	0.824388	1.064793	1.062893	0.871899	1.076196	1.012895	0.897304	1.100521	1.070691	0.813407	1.044589
A0A452G4T3	Complement C8 alpha chain OS=Capra hircus OX=9925 GN=C8A PE=4 SV=1	13	585	66	6.8	26	28	13	High	0.825559	1.697004	0.682223	1.103436	1.071779	0.81061	0.904196	1.091406	0.793894	0.960865	1.473921	0.976044
A0A452DVM2	RAB10, member RAS oncogene family OS=Capra hircus OX=9925 GN=RAB10 PE=4 SV=1	12	200	22.5	8.38	59	56	10	High	1.025722	0.857558	0.958456	0.975272	0.906956	0.983681	0.989763	0.904969	1.071166	0.944822	1.138154	0.904969
A0A452FMP2	Rho GTPase activating protein 1 OS=Capra hircus OX=9925 GN=ARHGAP1 PE=4 SV=1	13	439	50.4	6.81	33	38	13	High	0.99791	0.875843	1.119976	0.955949	0.993142	1.106625	1.0192	0.999856	1.060653	0.984196	0.950113	1.210802
A0A452F093	Fructose-bisphosphatase 2 OS=Capra hircus OX=9925 GN=FBP2 PE=3 SV=1	8	349	38.2	6.57	31	15	8	High	0.914157	0.89199	1.125662	0.923393	0.864282	1.060086	1.000423	0.890272	1.133562	0.919007	0.936248	0.921881
A0A452EJ14	Cathepsin C OS=Capra hircus OX=9925 GN=CTSC PE=3 SV=1	6	463	51.8	7.46	19	16	6	High	0.867586	0.831419	0.831419	0.912364	0.769419	0.860697	0.993686	0.876464	0.889393	0.902322	0.930765	0.876464
A0A452FYG8	Importin 7 OS=Capra hircus OX=9925 GN=IPO7 PE=4 SV=1	12	1038	119.5	4.82	14	23	12	High	0.889559	1.099253	0.960689	0.960689	1.116804	0.910806	0.923816	1.122055	1.032895	1.070835	0.910537	1.051865
A0A452EJX4	Lysine--tRNA ligase OS=Capra hircus OX=9925 GN=KARS PE=3 SV=1	12	623	71.4	6.71	27	27	12	High	0.954156	0.879687	1.110636	0.96264	0.964526	1.070102	1.003463	0.930562	1.003463	1.082908	0.917477	1.118424
A0A452G5E2	Keratin 78 OS=Capra hircus OX=9925 GN=KRT78 PE=3 SV=1	12	541	58.9	8.44	23	86	8	High	1.059599	1.115143	0.861383	0.909303	0.766631	0.766631	1.266618	1.458259	1.05998	0.820013	0.847509	0.699196
A0A452E268	Uncharacterized protein OS=Capra hircus OX=9925 GN=CBX3 PE=4 SV=1	7	183	20.8	5.33	46	22	6	High	0.996576	1.184045	0.684841	0.904448	0.775898	0.698768	0.968972	0.730845	0.682195	0.59087	1.452055	0.678781
A0A452DY37	Beta-2-microglobulin OS=Capra hircus OX=9925 GN=B2M PE=3 SV=1	6	124	14	7.5	62	26	6	High	1.02762	1.058387	0.809175	0.895322	1.290163	0.86353	0.869229	0.967565	0.841133	0.873619	1.456609	0.978979
A0A452EBZ0	LRRcap domain-containing protein OS=Capra hircus OX=9925 GN=PPP1R7 PE=4 SV=1	11	362	41.5	4.98	37	23	11	High	1.054032	0.946139	1.033372	0.958765	1.009268	0.972538	1.198374	0.926236	0.906504	0.91637	1.236194	0.885128
A0A452G4V0	CD2 associated protein OS=Capra hircus OX=9925 GN=CD2AP PE=4 SV=1	14	644	72	6.07	27	23	13	High	1.075952	0.963545	0.9572	1.153911	0.871989	0.988928	1.031379	0.943628	1.120105	0.967028	0.895853	0.978729
A0A452E3K5	Histone H2A OS=Capra hircus OX=9925 GN=HIST2H2AC PE=3 SV=1	6	129	14	10.9	40	62	1	High	1.445056	1.045075	1.13396	0.917808	1.14305	1.060226	1.515005	0.988497	1.090259	1.020353	1.008849	0.889389
A0A452DU46	Leiomodin 1 OS=Capra hircus OX=9925 GN=LMOD1 PE=4 SV=1	18	574	62.8	9.19	34	32	18	High	0.991735	0.940354	1.08221	0.897909	0.935886	0.989501	1.081576	1.292108	0.967192	0.969679	0.896739	0.866071
A0A452DTT0	2',3'-cyclic-nucleotide 3'-phosphodiesterase OS=Capra hircus OX=9925 GN=CNP PE=3 SV=1	13	421	47.5	8.88	27	28	13	High	1.08277	0.936979	0.95507	0.875256	0.98061	0.950813	1.108893	1.025829	0.996714	0.857988	0.886247	0.834011
A0A452EJE8	G protein subunit alpha 13 OS=Capra hircus OX=9925 GN=GNA13 PE=4 SV=1	11	377	43.9	7.74	33	39	9	High	0.923454	1.020052	0.899305	0.834619	0.964853	0.866531	0.985765	0.978716	0.985765	0.893121	0.943471	0.904198
A0A452F6V7	Complement factor D OS=Capra hircus OX=9925 GN=CFD PE=3 SV=1	7	259	27.9	7.91	39	17	7	High	1.023481	0.898259	0.846083	0.950435	1.060479	0.802445	1.012618	0.8878	0.834706	0.909224	0.929717	1.104835
A0A452FG92	Tenascin C OS=Capra hircus OX=9925 GN=TNC PE=4 SV=1	12	2201	240.9	5.11	8	19	12	High	0.971712	0.962983	0.947706	1.028453	0.869142	0.947706	0.91194	1.039166	0.898459	0.903514	1.138587	0.933003
A0A452EMK0	EF-hand domain family member D2 OS=Capra hircus OX=9925 GN=EFHD2 PE=4 SV=1	11	240	26.7	5.15	43	42	9	High	0.915475	0.90411	0.898428	0.963209	0.967755	0.940479	0.986382	0.868174	0.973156	0.922732	0.81279	1.059953
A0A452E783	Splicing factor 3b subunit 2 OS=Capra hircus OX=9925 GN=SF3B2 PE=4 SV=1	18	895	100.2	5.71	24	32	18	High	1.018337	0.863034	0.954718	1.047339	0.96501	0.954718	0.996735	0.964663	1.012772	0.981642	0.853352	0.930704
A0A452F6I8	5-aminoimidazole-4-carboxamide ribonucleotide formyltransferase/IMP cyclohydrolase OS=Capra hircus OX=9925 GN=ATIC PE=3 SV=1	6	592	64.6	7.17	18	15	6	High	0.89891	1.239563	0.910473	1.128384	0.955834	0.910473	0.988584	1.070421	1.021519	1.007547	0.839882	1.140281
V5KXW5	Retinol-binding protein OS=Capra hircus OX=9925 PE=2 SV=1	7	201	22.9	5.69	45	27	7	High	0.947297	1.138997	0.779424	1.15416	1.224558	0.737185	0.837821	0.853937	0.672427	0.825947	1.636801	1.293291
A0A452E9C1	Eukaryotic translation initiation factor 3 subunit H OS=Capra hircus OX=9925 GN=EIF3H PE=3 SV=1	12	352	39.9	6.67	38	30	12	High	0.898884	0.785299	0.995797	1.01768	0.960366	0.946819	0.86595	0.851195	0.996141	1.044746	0.81127	1.105502
A0A452ED72	Uncharacterized protein OS=Capra hircus OX=9925 GN=LOC102179374 PE=4 SV=1	17	1663	186.6	7.02	11	29	17	High	0.9404	1.202077	0.771576	0.870056	1.223649	0.797837	0.96647	1.032481	0.850478	0.871224	1.326704	0.858022
A0A452G972	DEK proto-oncogene OS=Capra hircus OX=9925 GN=DEK PE=4 SV=1	12	378	43	7.99	32	34	12	High	1.085185	0.985731	1.064089	0.933493	0.967649	1.030938	1.052161	0.921173	1.122556	1.009389	0.956816	1.005825
A0A452FRH9	Inositol-3-phosphate synthase 1 OS=Capra hircus OX=9925 GN=ISYNA1 PE=4 SV=1	12	557	60.7	6	27	29	12	High	0.951572	0.950662	1.189087	1.171797	0.946112	1.205468	0.983103	0.96566	1.11974	1.16044	0.907517	1.135245
A0A452G2Q3	Glutamine synthetase OS=Capra hircus OX=9925 GN=GLUL PE=3 SV=1	12	373	42	6.84	35	43	12	High	0.878363	0.781746	1.105911	1.238647	0.881975	1.356936	0.871169	0.926984	1.142409	1.191369	0.776186	1.16493
A0A452EW35	Supervillin OS=Capra hircus OX=9925 GN=SVIL PE=4 SV=1	14	2147	240.1	7.65	9	20	14	High	1.004526	1.205677	0.947302	0.869269	0.948169	0.910886	1.045295	1.116701	0.937165	0.929005	1.043255	0.999391
A0A452EZS5	Crystallin zeta OS=Capra hircus OX=9925 GN=CRYZ PE=4 SV=1	8	330	35.3	8.46	28	24	8	High	1.076498	0.83803	1.09537	0.951259	0.929814	1.200021	0.992317	0.852395	1.057682	0.98721	0.892227	1.000487
A0A452EC18	Histone cluster 1 H1 family member a OS=Capra hircus OX=9925 GN=HIST1H1A PE=3 SV=1	8	218	22.1	10.87	35	69	5	High	1.205108	1.096542	1.05293	1.147577	0.987976	1.064993	1.090209	1.135024	1.105465	1.135977	0.960532	1.121674
A0A452EBI9	Histone H4 OS=Capra hircus OX=9925 PE=3 SV=1	4	102	11.3	11.22	23	45	1	High	1.482789	1.121577	0.691197	0.763248	1.161926	0.459676	1.572019	0.674991	0.609221	1.425864	1.13264	1.06961
A0A452E5C9	Uncharacterized protein OS=Capra hircus OX=9925 GN=SRSF1 PE=4 SV=1	10	248	27.7	10.36	34	50	10	High	1.147283	0.900223	1.055394	1.128211	0.948768	1.121276	1.040969	0.950447	1.043026	1.016281	1.137662	1.043026
A0A452END8	Uncharacterized protein OS=Capra hircus OX=9925 GN=RPS23 PE=3 SV=1	6	143	15.8	10.49	48	31	6	High	0.998628	0.909903	1.070778	1.101003	0.923553	1.069803	0.965927	0.970487	1.091771	1.060766	0.874736	1.093595
A0A452FR38	Uncharacterized protein OS=Capra hircus OX=9925 GN=RPL12 PE=3 SV=1	7	216	23.5	9.95	39	39	2	High	1.076231	0.859659	1.167892	1.145426	0.85876	1.166095	0.929893	0.946658	1.233629	1.064996	0.99991	1.064996
A0A452FKJ1	Ubiquitin associated protein 2 like OS=Capra hircus OX=9925 GN=UBAP2L PE=4 SV=1	10	1087	114.5	7.11	13	20	10	High	1.071937	0.946881	1.116599	1.252374	0.849516	1.180914	1.004248	1.049926	1.170077	1.1244	0.887075	1.153196
A0A452EHD0	X-prolyl aminopeptidase 1 OS=Capra hircus OX=9925 GN=XPNPEP1 PE=3 SV=1	14	666	74.6	5.78	24	23	14	High	0.939835	0.947627	0.976846	1.070348	0.949574	0.960288	0.972375	0.897485	0.989518	1.031925	1.031925	1.034632
A0A452G5X2	Glucosylceramidase OS=Capra hircus OX=9925 GN=GBA PE=3 SV=1	11	536	59.9	7.18	24	28	11	High	1.048908	0.97056	1.024259	1.194161	0.871083	0.983764	1.026804	0.94855	0.976641	1.057905	0.876315	1.059911
A0A452F1S0	NADH:ubiquinone oxidoreductase core subunit S3 OS=Capra hircus OX=9925 GN=NDUFS3 PE=3 SV=1	8	266	30.4	7.46	41	21	8	High	1.054895	0.944401	1.05395	1.064338	0.822575	1.049228	1.026523	0.976842	1.078077	1.068704	0.827802	0.979654
A0A452F550	Proteasome 26S subunit, non-ATPase 7 OS=Capra hircus OX=9925 GN=PSMD7 PE=4 SV=1	9	322	36.7	6.77	37	17	9	High	1.115378	0.855487	1.081106	1.085866	0.89071	1.100146	0.963248	0.928066	1.175262	1.058608	0.841964	0.991948
A0A452FNB8	SON DNA binding protein OS=Capra hircus OX=9925 GN=SON PE=4 SV=1	14	2420	262.5	5.54	10	16	14	High	0.925798	0.967411	1.000314	0.982895	0.998379	1.047733	0.97552	1.086733	1.019488	0.980693	1.012591	1.083285
A0A452EQI6	V-set and immunoglobulin domain containing 8 OS=Capra hircus OX=9925 GN=VSIG8 PE=4 SV=1	6	418	44.3	7.61	19	26	6	High	0.989964	0.963967	1.03221	1.163279	1.069039	1.021377	1.027821	1.191501	1.022732	1.089731	0.810712	1.049023
A0A452EBA0	Eukaryotic translation initiation factor 3 subunit D OS=Capra hircus OX=9925 GN=EIF3D PE=3 SV=1	10	548	63.9	6.05	26	28	10	High	0.935029	0.883201	1.165716	0.939094	0.969582	1.081368	1.031561	0.929365	1.225381	1.0483	0.821882	1.061515
A0A452EGN1	Ras homolog family member G OS=Capra hircus OX=9925 GN=RHOG PE=4 SV=1	8	191	21.3	8.12	61	38	7	High	1.093025	1.013912	0.97532	0.926116	1.04575	0.968567	1.095597	0.972875	0.96097	0.969212	1.092849	1.015004
A0A452E969	Uncharacterized protein OS=Capra hircus OX=9925 PE=4 SV=1	3	93	10.1	4.81	47	49	1	High	0.835382	0.591326	1.113844	1.09019	0.441881	0.814955	1.80888	0.662987	0.825477	0.491188	1.018434	0.803473
A0A452DXS5	ADP ribosylation factor 6 OS=Capra hircus OX=9925 GN=ARF6 PE=3 SV=1	6	175	20.1	8.95	49	25	6	High	1.010203	0.951539	0.989937	0.983538	1.00487	1.011269	1.007974	0.959433	1.085638	1.016873	1.079975	1.016064
A0A452EHN2	EMAP like 2 OS=Capra hircus OX=9925 GN=EML2 PE=4 SV=1	10	854	92.5	7.03	14	24	10	High	1.071697	0.977984	1.033225	0.976998	0.914851	0.991794	1.041893	0.978728	0.963388	0.982338	1.103253	0.939025
A0A452DZH9	NHL repeat containing 2 OS=Capra hircus OX=9925 GN=NHLRC2 PE=4 SV=1	12	726	79.1	5.68	23	20	12	High	0.750292	0.766633	0.948105	0.862959	0.907683	0.985088	1.007029	0.905177	0.950664	0.87749	0.983296	0.844858
A0A452FGS0	Dipeptidyl peptidase 4 OS=Capra hircus OX=9925 GN=DPP4 PE=3 SV=1	11	767	88.6	6.27	17	17	11	High	0.902537	0.767878	0.794605	0.764795	0.884034	0.693867	0.866039	0.804668	0.702384	0.838763	1.043332	0.918033
A0A452EQG3	Lipocln_cytosolic_FA-bd_dom domain-containing protein OS=Capra hircus OX=9925 GN=LOC102188300 PE=3 SV=1	3	175	20.3	5.27	31	7	3	High	1.547264	1.10079	0.940016	0.7032	0.702113	1.277859	2.153076	1.059576	0.881702	0.462428	1.19764	0.59541
A0A452DVZ8	Cullin 3 OS=Capra hircus OX=9925 GN=CUL3 PE=3 SV=1	13	768	88.9	8.48	21	30	13	High	0.938389	0.908212	1.134108	0.975464	0.941838	1.070305	0.900705	1.031297	1.011604	1.025078	0.976365	0.96911
A0A452EXA4	Glutathione S-transferase alpha 4 OS=Capra hircus OX=9925 GN=GSTA4 PE=4 SV=1	8	222	25.6	7.71	36	30	8	High	0.891519	0.9385	1.04323	1.168514	0.882709	1.064763	0.969001	1.022374	1.157164	1.092031	0.8125	1.108314
A0A452DKS0	Sushi domain containing 2 OS=Capra hircus OX=9925 GN=SUSD2 PE=4 SV=1	11	821	89.9	6.09	18	22	11	High	0.91331	0.897237	1.00691	1.05891	0.898183	1.128874	0.992246	0.94635	1.066241	1.027838	0.819901	1.055001
A0A452E834	Spectrin alpha, erythrocytic 1 OS=Capra hircus OX=9925 GN=SPTA1 PE=4 SV=1	16	2402	279.5	5.01	9	20	16	High	0.865882	1.192112	0.877781	1.017594	1.091962	0.975947	1.152132	0.834718	1.097282	1.075701	0.803246	0.981286
A0A452FJF7	Eukaryotic translation initiation factor 3 subunit I OS=Capra hircus OX=9925 GN=EIF3I PE=3 SV=1	11	325	36.5	5.64	42	30	11	High	0.95773	0.735313	1.0218	1.172824	0.782908	1.110584	0.940542	0.760414	1.063839	1.009897	0.747892	1.067692
A0A452G6X6	Cysteine sulfinic acid decarboxylase OS=Capra hircus OX=9925 GN=CSAD PE=3 SV=1	11	493	55.1	6.83	24	23	11	High	1.053792	0.8835	1.211847	1.080304	0.866165	1.083363	0.956198	0.942099	0.895396	1.035505	1.367713	1.049604
A0A452E631	GMP reductase OS=Capra hircus OX=9925 GN=GMPR2 PE=3 SV=1	10	348	38	7.24	41	22	10	High	1.041013	0.814125	1.021047	0.947535	0.989283	0.944813	1.052108	0.897151	0.896176	1.008252	0.932235	0.925413
A0A452FNX0	Emerin OS=Capra hircus OX=9925 GN=EMD PE=4 SV=1	10	261	29.5	5.27	41	38	10	High	1.052068	0.907853	1.113159	0.954923	0.990977	1.036044	1.008252	0.998428	1.027007	1.139537	0.865357	1.023435
A0A452FAW0	Protein tyrosine kinase 7 (inactive) OS=Capra hircus OX=9925 GN=PTK7 PE=3 SV=1	15	1070	118.1	6.9	17	24	15	High	1.01223	1.052432	1.073873	0.938081	1.16321	0.956842	1.023971	1.10729	0.97398	0.981822	0.924969	1.025932
A0A452EKB7	Isocitrate dehydrogenase [NAD] subunit, mitochondrial OS=Capra hircus OX=9925 GN=IDH3A PE=3 SV=1	11	366	39.7	7.2	34	34	11	High	0.967044	0.885622	1.004148	1.033007	0.970136	1.047436	1.05591	1.021316	1.082721	1.081857	0.876882	0.957315
A0A452EQX2	Calcium/calmodulin dependent serine protein kinase OS=Capra hircus OX=9925 GN=CASK PE=3 SV=1	13	926	105.1	6.46	17	24	13	High	1.145048	0.954913	0.976539	0.949506	1.083772	0.970232	1.055414	0.910379	1.052474	0.990736	1.046594	0.943698
A0A452GBN0	Uncharacterized protein OS=Capra hircus OX=9925 GN=GOLGB1 PE=4 SV=1	18	3258	375.4	5	5	21	17	High	0.956218	0.990236	0.942611	1.075768	0.938723	0.95233	0.921095	0.857943	0.982469	0.928211	1.031389	0.943332
A0A452G1R5	Four and a half LIM domains 2 OS=Capra hircus OX=9925 GN=FHL2 PE=4 SV=1	14	279	32	7.52	57	37	14	High	0.905008	0.876638	1.132854	1.260519	0.783549	1.174523	0.968265	0.890727	1.107437	1.046798	0.753544	1.086561
A0A452FB35	Lectin, mannose binding 2 OS=Capra hircus OX=9925 GN=LMAN2 PE=4 SV=1	9	361	40.5	7.36	33	18	9	High	1.042344	1.076545	0.879324	1.030944	0.930624	0.885024	0.921165	0.860961	0.794158	0.931061	1.5463	0.968998
A0A452F2B2	G protein subunit alpha o1 OS=Capra hircus OX=9925 GN=GNAO1 PE=4 SV=1	7	354	40.2	5.9	22	35	4	High	1.130351	1.265093	1.161305	0.833553	1.032936	0.991967	1.29225	1.047222	1.052084	1.084171	0.97527	0.955823
A0A1Q1N997	Proteasome subunit beta (Fragment) OS=Capra hircus OX=9925 GN=PSMB1 PE=2 SV=1	9	241	26.3	7.81	46	38	9	High	0.964746	0.895819	0.97691	1.02151	0.838043	0.984005	1.057564	0.944262	0.969047	0.98675	0.800863	0.941606
A0A452FTN3	3-hydroxyisobutyryl-CoA hydrolase, mitochondrial OS=Capra hircus OX=9925 GN=HIBCH PE=3 SV=1	10	386	43.3	7.01	29	21	10	High	0.972127	0.900589	0.968971	0.971075	0.838518	0.980544	1.145267	1.068498	1.002576	0.937489	0.910787	0.904946
A0A452F9Y6	Ribosomal protein S5 OS=Capra hircus OX=9925 GN=RPS5 PE=3 SV=1	9	204	22.9	9.72	47	29	9	High	0.993255	0.863583	1.145247	1.054902	1.01345	1.114424	0.939641	0.884757	1.220063	1.103435	0.82387	1.144598
A0A452DR77	Fibroblast activation protein alpha OS=Capra hircus OX=9925 GN=FAP PE=3 SV=1	13	760	87.5	7.65	19	26	13	High	0.871766	0.979351	0.832406	0.828032	1.016087	0.910252	0.980104	0.861234	0.925241	0.881553	0.967912	0.885617
A0A452ESM6	Actin-related protein 2/3 complex subunit 4 OS=Capra hircus OX=9925 GN=ARPC4 PE=3 SV=1	9	178	20.6	8.75	54	33	9	High	1.081551	0.968753	1.053927	0.980263	0.987169	1.048172	0.915021	1.272299	1.128566	1.154849	0.749934	0.991404
A0A452DNL2	Heterogeneous nuclear ribonucleoprotein A0 OS=Capra hircus OX=9925 GN=HNRNPA0 PE=4 SV=1	9	304	30.7	9.31	37	41	7	High	1.189614	0.921375	1.083212	1.127025	0.969658	1.069801	1.088785	1.080853	1.076886	1.070937	0.908326	1.0987
A0A452EPM3	Abl interactor 1 OS=Capra hircus OX=9925 GN=ABI1 PE=4 SV=1	7	508	55.1	7.31	18	19	7	High	1.136141	0.922177	1.063153	1.148139	0.825193	1.137141	1.154715	1.336788	1.019945	0.982459	0.885175	0.988707
A0A452F517	Cytoskeleton associated protein 5 OS=Capra hircus OX=9925 GN=CKAP5 PE=4 SV=1	16	2040	225.6	7.8	8	17	16	High	0.980347	1.038613	0.986527	0.895596	1.132193	0.879705	0.971268	0.873591	1.043771	0.981338	1.043771	0.985366
A0A452FQN0	Triokinase and FMN cyclase OS=Capra hircus OX=9925 GN=TKFC PE=4 SV=1	10	625	64.1	7.88	21	15	10	High	0.9235	0.854349	1.03783	0.839597	0.989885	1.008326	0.978234	1.030718	1.050758	0.925749	0.867539	0.913344
A0A452FNM9	Transmembrane p24 trafficking protein 10 OS=Capra hircus OX=9925 GN=TMED10 PE=3 SV=1	8	219	24.8	6.68	38	24	8	High	1.107382	0.917602	1.070852	1.086889	0.940768	1.075307	1.034468	0.959101	1.092977	1.063227	0.941251	1.01761
A0A452DXW0	Dehydrogenase/reductase 1 OS=Capra hircus OX=9925 GN=DHRS1 PE=4 SV=1	10	313	34.1	8.05	43	15	10	High	1.026659	1.085869	1.000226	0.983308	0.944187	0.97485	1.031777	0.981028	1.065323	1.053281	0.858887	0.986189
A0A452FTT6	NOP56 ribonucleoprotein OS=Capra hircus OX=9925 GN=NOP56 PE=4 SV=1	15	596	66.2	9.23	28	29	15	High	0.956557	1.05184	0.935041	0.973974	1.057987	0.981146	0.995794	0.887128	1.091315	1.007186	1.038734	1.002805
A0A452EZS4	STE20 like kinase OS=Capra hircus OX=9925 GN=SLK PE=4 SV=1	17	1238	142.2	5.08	16	26	16	High	0.992968	0.893733	1.014371	1.022155	0.940432	1.001724	0.954809	0.94206	1.008535	1.014909	0.877406	1.006714
A0A452EA17	LRRcap domain-containing protein OS=Capra hircus OX=9925 GN=ANP32A PE=4 SV=1	11	234	26.5	4.25	38	45	5	High	1.02408	1.218503	1.183939	0.907427	1.039634	1.067285	1.018757	1.014634	1.18163	1.027004	1.066176	1.02185
A0A452E0F9	Collagen type II alpha 1 chain OS=Capra hircus OX=9925 GN=COL2A1 PE=4 SV=1	7	1259	119.5	8.07	11	113	6	High	0.794064	0.873722	0.997529	0.747036	1.400621	0.891957	0.757802	0.922302	0.671855	1.101589	0.951875	1.331705
A0A452DUW8	Histone H2A OS=Capra hircus OX=9925 GN=H2AFJ PE=3 SV=1	6	129	14	10.9	40	63	1	High	1.232288	0.896159	1.039193	0.927831	0.979936	1.158728	1.317602	1.043824	1.131573	1.170183	0.83849	0.923607
A0A452EPJ0	Pentaxin OS=Capra hircus OX=9925 GN=CRP PE=3 SV=1	8	227	25.6	6.54	37	35	8	High	0.718343	1.518161	0.659697	0.773956	1.227961	0.668797	0.744855	0.72003	0.688998	0.837064	1.851364	0.863663
A0A452EWR7	Proteasome subunit alpha type OS=Capra hircus OX=9925 GN=PSMA3 PE=3 SV=1	12	255	28.4	5.33	38	44	12	High	0.957414	1.060529	1.101977	1.081759	0.843179	1.078726	1.082217	1.159774	1.107776	1.091031	0.801075	1.077811
A0A452G2W5	Aspartoacylase OS=Capra hircus OX=9925 GN=ASPA PE=3 SV=1	11	313	35.7	6.47	49	26	11	High	1.03558	1.053038	0.940021	1.043849	1.020879	0.931751	1.018882	1.056857	0.969514	1.004641	1.098629	0.994198
A0A452E1E7	PB1 domain-containing protein OS=Capra hircus OX=9925 GN=TFG PE=4 SV=1	8	401	43.3	5.1	31	27	8	High	1.238831	0.880014	0.989529	1.048293	0.978845	0.979735	1.040911	1.000212	1.038926	1.020065	0.826497	1.058779
A0A452DKT9	SEC24 homolog C, COPII coat complex component OS=Capra hircus OX=9925 GN=SEC24C PE=4 SV=1	13	1094	117.9	7.06	15	24	12	High	1.001791	1.135357	1.019087	0.964315	0.936449	1.006595	1.104208	1.000247	1.047168	0.961607	0.911006	0.957007
A0A452ED67	Extended synaptotagmin 2 OS=Capra hircus OX=9925 GN=ESYT2 PE=4 SV=1	12	864	96.1	7.77	17	26	12	High	1.017545	0.89938	1.049931	0.943145	0.938768	0.999164	0.968076	1.05536	0.974166	0.959957	0.968076	0.970106
A0A452G1J7	NOP58 ribonucleoprotein OS=Capra hircus OX=9925 GN=NOP58 PE=4 SV=1	11	553	62.5	7.81	26	20	11	High	0.92814	1.078924	0.988235	1.033033	1.037404	1.00681	1.046814	0.921153	1.104618	1.098754	0.913614	1.154882
A0A452DPQ7	Uncharacterized protein OS=Capra hircus OX=9925 GN=LAD1 PE=4 SV=1	13	460	50.4	9.8	30	38	13	High	1.09099	0.996981	1.03714	1.191388	0.861899	1.025275	0.978245	1.116915	1.06552	1.085884	0.879333	1.067459
A1E459	Ferritin OS=Capra hircus OX=9925 GN=FTH1 PE=2 SV=1	9	181	21	5.87	61	22	9	High	1.05274	0.967583	1.017113	0.905887	0.964976	1.000603	1.035633	1.037613	1.049491	0.965354	0.99109	0.98713
A0A452G6S4	Collagen type XV alpha 1 chain OS=Capra hircus OX=9925 GN=COL15A1 PE=4 SV=1	11	1375	140.3	4.91	10	31	11	High	1.061815	1.1138	1.017411	0.901527	0.926437	1.033656	0.993795	1.163484	0.940342	0.901314	1.21524	0.866527
A0A452EGA6	Sad1 and UNC84 domain containing 1 OS=Capra hircus OX=9925 GN=SUN1 PE=4 SV=1	14	889	97.1	7.91	21	20	14	High	0.927872	1.016661	0.972267	1.045119	0.869818	0.881201	0.889946	0.878438	0.843914	0.817609	1.35849	1.237655
A0A452EEQ6	Tumor associated calcium signal transducer 2 OS=Capra hircus OX=9925 GN=TACSTD2 PE=4 SV=1	7	315	35.2	8.56	24	23	7	High	0.940372	0.892448	1.107183	1.107183	0.869408	1.108104	0.959025	0.903345	1.110707	1.036786	0.907185	1.122227
A0A452EFL4	Transforming acidic coiled-coil containing protein 2 OS=Capra hircus OX=9925 GN=TACC2 PE=4 SV=1	19	2873	301.5	4.65	8	30	19	High	0.899331	0.884577	1.046008	1.054687	0.939255	1.079856	1.011624	0.975689	0.958234	0.939754	0.906899	1.048585
A0A452FCG2	Sciellin OS=Capra hircus OX=9925 GN=SCEL PE=4 SV=1	17	611	68.6	9.48	25	32	17	High	1.098203	0.903222	1.029848	1.108288	0.99511	1.025365	1.354985	0.843113	0.945985	0.917778	0.989125	0.89123
A0A452EU40	Uncharacterized protein OS=Capra hircus OX=9925 GN=RPL23 PE=3 SV=1	9	140	14.9	10.51	69	33	9	High	0.988674	0.966548	1.099308	1.176751	0.880052	1.142555	1.028216	1.023765	1.260572	1.081631	0.823458	1.057595
A0A452EP59	40S ribosomal protein S12 OS=Capra hircus OX=9925 GN=RPS12 PE=3 SV=1	7	153	16.8	8.84	46	38	7	High	1.046938	0.852478	1.148754	1.208376	0.914852	1.205624	0.952925	0.922147	1.18664	1.114505	0.900026	1.151053
A0A452FWB7	Annexin OS=Capra hircus OX=9925 GN=ANXA9 PE=3 SV=1	13	345	38.5	8.81	47	18	13	High	0.755678	0.925611	1.010578	0.990478	0.974947	1.016973	0.845328	0.828946	0.989871	0.921454	1.03998	0.921454
A0A452FAW4	Lipopolysaccharide binding protein OS=Capra hircus OX=9925 GN=LBP PE=4 SV=1	10	481	53.4	7.28	21	25	10	High	0.968311	1.033254	0.859436	0.993143	1.141175	0.718089	0.994157	0.759364	0.825254	0.965388	1.150068	1.055408
A0A452FF28	Uncharacterized protein OS=Capra hircus OX=9925 PE=4 SV=1	8	318	33.6	5.07	37	21	8	High	0.95806	1.084022	1.040753	0.904214	0.94556	0.997483	0.906598	0.922272	1.051354	1.004331	1.010785	1.071638
A0A452EZX3	KN motif and ankyrin repeat domains 2 OS=Capra hircus OX=9925 GN=KANK2 PE=4 SV=1	13	858	91.8	5.62	19	24	12	High	0.883067	1.492982	0.924346	0.893176	1.073455	0.915079	1.033125	1.158688	1.054588	0.961221	1.053515	0.887171
A0A452FGE9	Caveolae associated protein 3 OS=Capra hircus OX=9925 GN=CAVIN3 PE=4 SV=1	10	260	27.5	6.33	42	40	10	High	0.912237	0.753943	0.931542	0.819577	0.843707	0.856255	1.016873	0.972418	1.020229	0.912864	0.836534	0.842406
A0A452E294	Superoxide dismutase OS=Capra hircus OX=9925 GN=SOD2 PE=3 SV=1	5	222	24.6	8.75	26	27	5	High	1.20138	0.879161	1.033142	0.97326	1.008429	1.018884	1.165548	0.926695	1.082833	0.971306	0.900672	0.954577
A0A452FG48	Acetyltransferase component of pyruvate dehydrogenase complex OS=Capra hircus OX=9925 GN=DLAT PE=3 SV=1	11	647	68.9	7.84	23	18	11	High	1.046778	1.109869	1.017144	1.16818	0.862285	1.138547	0.98515	1.139731	1.045316	1.094375	0.849083	1.1314
A0A452F8M5	Coatomer protein complex subunit epsilon OS=Capra hircus OX=9925 GN=COPE PE=4 SV=1	8	335	37	5.57	32	25	8	High	1.107296	0.921565	0.892393	1.123827	0.941986	0.996441	0.916716	0.881153	0.93313	0.967781	1.172954	1.012463
A0A452FLA8	Uncharacterized protein OS=Capra hircus OX=9925 GN=LOC108638047 PE=3 SV=1	6	159	17	9.39	52	37	1	High	0.730979	0.812576	0.97577	0.821424	1.41128	0.745726	0.787268	0.745597	0.657725	0.992001	0.898694	1.453102
A0A452DT55	Oxysterol-binding protein OS=Capra hircus OX=9925 GN=OSBP PE=3 SV=1	12	804	88.7	7.23	17	20	12	High	1.070397	1.049842	1.084461	1.015222	0.956801	1.079052	1.049104	1.036378	1.112733	1.112733	0.876879	1.022803
A0A452F8M2	BCL2 associated athanogene 3 OS=Capra hircus OX=9925 GN=BAG3 PE=4 SV=1	11	576	61.3	6.6	23	25	11	High	0.997845	0.978958	0.93522	1.11713	0.948143	1.063452	1.075368	0.958723	1.051142	1.029607	0.851947	1.024224
A0A452FGQ3	Actin-related protein 2/3 complex subunit OS=Capra hircus OX=9925 GN=ARPC1B PE=3 SV=1	12	372	41.1	8.25	40	37	11	High	1.081003	1.067203	0.973789	0.996081	0.946189	1.005635	1.028699	1.191801	0.998812	1.02016	0.942452	1.006497
A0A452E399	FLII actin remodeling protein OS=Capra hircus OX=9925 GN=FLII PE=4 SV=1	15	1268	144.4	6.06	14	23	15	High	0.845827	0.855529	0.956856	0.877088	0.956856	0.952544	0.926081	0.997718	1.044072	0.986762	0.776065	0.889842
A0A452EZ97	Oxidative stress responsive kinase 1 OS=Capra hircus OX=9925 GN=OXSR1 PE=4 SV=1	11	527	57.9	6.29	26	20	10	High	1.005273	0.941597	1.045703	1.056821	0.960801	1.045703	1.086588	1.099801	1.037262	1.011718	0.940371	0.980008
A0A452ET76	Small nuclear ribonucleoprotein Sm D2 OS=Capra hircus OX=9925 GN=SNRPD2 PE=3 SV=1	8	119	13.6	9.91	61	36	8	High	1.031815	0.903858	0.96479	1.05111	0.885579	0.980023	0.969794	0.874315	1.048475	1.047591	0.857518	1.00604
A0A452DLF1	Uncharacterized protein OS=Capra hircus OX=9925 GN=FAM25A PE=4 SV=1	5	89	9.2	6.05	67	28	4	High	0.946376	0.733418	1.146134	1.440931	0.934936	1.224453	1.088163	1.020743	1.164639	1.289416	0.855715	1.284384
A0A452EQC6	LRRcap domain-containing protein OS=Capra hircus OX=9925 GN=ANP32B PE=4 SV=1	10	226	25.5	4.2	37	40	4	High	0.986183	0.899869	1.084563	0.869242	1.053007	1.106837	0.94571	0.923787	1.160181	1.027686	0.954289	1.008622
A0A452F0B0	Dyskerin pseudouridine synthase 1 OS=Capra hircus OX=9925 GN=DKC1 PE=4 SV=1	7	506	56.8	9.6	19	13	7	High	0.913853	0.939385	0.827799	0.964917	0.82118	0.857114	0.911773	0.901893	0.966562	1.007879	0.82914	0.96297
A0A452EEA1	Protein kinase domain-containing protein OS=Capra hircus OX=9925 GN=CSNK1A1 PE=3 SV=1	10	353	40.6	9.51	30	34	10	High	0.966631	0.952659	1.020659	1.149207	0.894906	1.099837	0.954269	0.934326	1.17649	1.024544	1.012198	1.011249
A0A452E7H3	H15 domain-containing protein OS=Capra hircus OX=9925 GN=LOC102181348 PE=3 SV=1	10	210	21.5	11.05	35	64	5	High	1.364513	1.070535	1.001049	1.049154	1.027774	1.072316	1.111244	1.122095	1.040222	1.026412	0.89423	1.169443
A0A452DMG1	Switching B cell complex subunit SWAP70 OS=Capra hircus OX=9925 GN=SWAP70 PE=4 SV=1	11	585	68.8	6.13	22	21	11	High	0.981608	0.877189	1.012825	1.037584	1.002061	1.002061	0.999273	0.909932	0.968642	1.082658	0.87845	1.12435
A0A452FRM6	ATPase ASNA1 OS=Capra hircus OX=9925 GN=ASNA1 PE=3 SV=1	8	348	38.8	4.91	32	18	8	High	0.94643	1.041194	0.898504	1.035747	0.993267	0.995446	0.969548	0.966172	1.106308	1.03624	0.802398	0.947599
A0A452DNV7	Acidic nuclear phosphoprotein 32 family member E OS=Capra hircus OX=9925 GN=ANP32E PE=4 SV=1	5	231	26.4	3.95	29	10	5	High	0.792683	1.08149	0.994201	0.821779	0.909067	1.078257	0.778264	0.760417	0.891295	0.946535	1.338319	0.814808
A0A452FJL5	Calcyclin binding protein OS=Capra hircus OX=9925 GN=CACYBP PE=4 SV=1	7	230	26.3	8.25	43	20	7	High	1.010058	0.853047	1.031381	1.025566	0.882123	1.078872	0.938946	0.83544	1.014306	1.055164	0.832716	1.018846
A0A452DQU4	Uncharacterized protein OS=Capra hircus OX=9925 GN=PPP3R1 PE=4 SV=1	5	170	19.3	4.81	39	19	5	High	1.088748	1.030461	1.020119	1.052084	0.847137	1.038922	0.983911	0.855747	1.031622	0.952104	1.067171	1.055945
A0A452DQH3	FUS RNA binding protein OS=Capra hircus OX=9925 GN=FUS PE=4 SV=1	9	522	53.3	9.45	17	40	9	High	1.284233	0.830248	1.159696	1.274517	0.975099	1.142915	1.124944	0.899645	1.050177	1.176783	0.940518	1.191737
A0A452DT02	Histone H3 OS=Capra hircus OX=9925 GN=LOC102182848 PE=3 SV=1	6	136	15.3	11.27	50	55	2	High	1.40154	0.96185	1.083343	0.897247	1.096843	0.9686	1.397885	0.919513	1.053568	0.953486	1.004904	0.893804
A0A452E9N1	PALM2-AKAP2 fusion OS=Capra hircus OX=9925 GN=PALM2-AKAP2 PE=4 SV=1	12	897	99	5.25	16	21	12	High	1.007753	1.11664	0.976643	1.09781	0.934889	1.089623	0.974738	1.033892	0.979927	1.014174	0.971625	0.948794
A0A452ELL8	Dermatopontin OS=Capra hircus OX=9925 GN=DPT PE=4 SV=1	7	201	24	5.11	49	64	7	High	1.114387	0.947032	0.884822	0.972442	1.0513	0.891831	1.005609	0.960887	0.895836	0.955805	0.989346	1.067611
A0A452FSF6	NRAS proto-oncogene, GTPase OS=Capra hircus OX=9925 GN=NRAS PE=4 SV=1	8	189	21.2	5.17	48	24	2	High	0.913098	1.064618	0.962267	1.061607	0.824795	0.957249	0.929798	0.831912	1.150487	0.976072	0.886194	0.909331
A0A452EH79	COP9 signalosome subunit 6 OS=Capra hircus OX=9925 GN=COPS6 PE=4 SV=1	8	328	36.3	5.62	36	16	8	High	1.070793	1.014249	1.103378	1.047792	0.870493	1.090919	1.074595	0.902593	1.124649	0.99633	0.915334	0.955377
A0A452G2G1	Protein S100 OS=Capra hircus OX=9925 GN=S100A4 PE=3 SV=1	5	101	11.8	6.11	37	73	5	High	1.464955	0.945626	1.128068	0.969108	0.923949	1.220193	0.984797	1.296974	1.182928	0.87655	0.957736	0.910377
A0A452EZJ4	Keratin 39 OS=Capra hircus OX=9925 GN=KRT39 PE=3 SV=1	13	483	54.4	5.24	25	36	12	High	0.677465	0.774163	1.091749	1.074685	0.874653	1.302209	0.74128	0.977601	0.967327	1.21112	0.654411	1.166285
A0A452E9T4	Uncharacterized protein OS=Capra hircus OX=9925 GN=LOC102188874 PE=4 SV=1	10	394	45.7	5.71	24	41	9	High	1.082345	0.936784	1.125511	0.907672	0.997016	1.044198	1.137955	1.06489	1.106769	1.026576	0.884903	0.919653
A0A452FZD1	Ribosomal protein L22 OS=Capra hircus OX=9925 GN=RPL22 PE=4 SV=1	3	128	14.8	9.19	39	14	3	High	0.969403	0.831515	1.162252	1.173823	0.8643	1.211429	0.968867	0.918258	1.195227	1.143698	0.757229	1.164861
A0A452EY47	Lactotransferrin OS=Capra hircus OX=9925 GN=LTF PE=3 SV=1	15	754	82.8	8.09	24	33	13	High	0.878738	1.12308	0.691341	0.831112	1.122044	0.672705	0.958328	0.700614	0.741986	1.060035	0.962638	1.493581
A0A452EVY8	SGT1 homolog, MIS12 kinetochore complex assembly cochaperone OS=Capra hircus OX=9925 GN=SUGT1 PE=4 SV=1	9	323	37.1	6.71	36	18	9	High	0.919677	0.952586	0.827119	1.010178	0.966984	0.927904	0.913252	0.919329	1.021778	1.083421	0.848136	0.974895
A0A452FBU0	Basic leucine zipper and W2 domains 1 OS=Capra hircus OX=9925 GN=BZW1 PE=4 SV=1	18	419	48	5.92	36	43	15	High	0.827858	0.856354	1.18026	0.906697	0.8858	1.160313	0.896925	0.9053	1.234709	1.068144	0.811316	1.050463
A0A452DNW2	H1 histone family member 0 OS=Capra hircus OX=9925 GN=H1F0 PE=3 SV=1	8	194	21	10.9	32	48	8	High	1.442371	1.133876	1.07474	0.986036	1.161473	1.00082	1.472607	1.018121	1.109199	0.99197	1.045174	0.974837
A0A452FXC0	Sec1 family domain containing 1 OS=Capra hircus OX=9925 GN=SCFD1 PE=3 SV=1	9	641	72.3	6.38	21	13	9	High	0.95812	0.946479	1.027961	1.063852	0.942599	1.097802	0.950805	0.941816	1.098222	1.005637	0.88249	0.961592
A0A452E955	Ribosomal protein L24 OS=Capra hircus OX=9925 GN=RPL24 PE=4 SV=1	9	158	18.2	10.76	46	30	7	High	0.915423	0.896273	1.02629	1.111961	0.979928	1.087771	0.884674	0.834032	1.045485	1.04282	1.056147	1.1059
A0A452EBH4	ATP synthase peripheral stalk-membrane subunit b OS=Capra hircus OX=9925 GN=ATP5PB PE=4 SV=1	8	256	28.8	9.32	25	39	8	High	1.027214	0.981982	0.980905	1.001367	1.016445	1.118756	1.017968	0.935437	0.934586	1.017968	1.115815	1.143042
A0A452E905	Regucalcin OS=Capra hircus OX=9925 GN=RGN PE=4 SV=1	7	301	33.6	5.81	32	20	7	High	1.033393	1.013434	1.034502	0.986822	0.992366	0.944687	1.115148	0.98997	0.993308	0.974114	0.883986	0.964934
A0A452G5N9	Carboxylic ester hydrolase OS=Capra hircus OX=9925 GN=LOC102188340 PE=3 SV=1	10	552	60.4	6.21	22	24	7	High	1.320042	0.922165	0.955775	0.987569	1.048432	0.97031	0.878433	0.925583	0.926546	0.915961	1.08628	1.179618
A0A452EW28	Protein kinase cAMP-activated catalytic subunit alpha OS=Capra hircus OX=9925 GN=PRKACA PE=3 SV=1	11	360	41.7	8.85	33	28	5	High	1.009951	0.781811	1.039111	0.950772	0.832413	1.099148	0.849864	0.984384	0.944639	0.919162	0.785661	0.926296
A0A452FKT4	Nuclear pore complex protein Nup93 OS=Capra hircus OX=9925 GN=NUP93 PE=3 SV=1	15	819	93.4	5.72	17	23	15	High	0.897814	1.139104	0.98178	0.898698	0.96587	0.93582	0.978474	0.900585	1.021313	1.084597	1.048574	1.056363
A0A452DUC4	Uncharacterized protein OS=Capra hircus OX=9925 GN=LOC102176008 PE=3 SV=1	6	391	45.4	4.48	17	17	5	High	0.770442	1.079441	0.975513	0.908703	1.029333	1.016342	0.926595	0.840029	1.052164	1.019821	0.827662	1.015064
A0A452G744	DEAH-box helicase 15 OS=Capra hircus OX=9925 GN=DHX15 PE=4 SV=1	14	795	90.9	7.46	19	32	14	High	0.840917	0.73545	0.942328	0.837875	0.850044	0.88351	0.872558	0.834732	0.820977	0.926717	0.864821	1.071142
A0A452EQ33	Charged multivesicular body protein 4B OS=Capra hircus OX=9925 GN=CHMP4B PE=4 SV=1	8	224	24.9	4.82	45	24	8	High	1.034161	1.027034	0.949649	1.083035	0.963904	1.015833	1.012919	0.961774	1.114328	1.049074	0.939729	1.028792
A0A452EF11	Spectrin repeat containing nuclear envelope family member 3 OS=Capra hircus OX=9925 GN=SYNE3 PE=4 SV=1	11	976	112.2	6.57	14	14	11	High	1.018887	1.242123	0.945939	0.791256	1.069862	0.891448	1.184996	1.04929	1.16005	0.970461	0.954495	0.946513
A0A452G1R6	Peptidase S1 domain-containing protein OS=Capra hircus OX=9925 GN=LOC102177855 PE=3 SV=1	8	273	30	6.04	52	29	8	High	1.479519	0.964168	1.325937	0.966728	0.915534	0.818266	1.07299	1.012218	1.104921	0.74235	0.875224	1.07299
A0A452ENP4	Protein arginine methyltransferase 1 OS=Capra hircus OX=9925 GN=PRMT1 PE=3 SV=1	10	371	42.4	5.35	30	28	10	High	0.935832	0.925926	1.059653	1.052719	0.886304	1.044794	1.005284	0.978611	1.145763	1.054185	0.874585	1.045294
A0A452E9Q9	COP9 signalosome subunit 3 OS=Capra hircus OX=9925 GN=COPS3 PE=4 SV=1	9	423	47.8	6.65	27	19	9	High	1.022849	0.92366	1.105034	0.961446	1.001122	1.040797	1.030012	1.013451	1.040132	0.992291	0.89109	0.91593
A0A452G8A9	SUMO1 activating enzyme subunit 1 OS=Capra hircus OX=9925 GN=SAE1 PE=4 SV=1	12	346	38.3	5.22	36	27	12	High	1.142496	0.962505	1.049929	1.055072	0.965591	1.051987	1.087718	0.927354	1.113864	1.07203	0.890749	1.006665
A0A452EXE8	EF-hand domain-containing protein OS=Capra hircus OX=9925 GN=S100A9 PE=3 SV=1	7	151	16.7	6.65	38	15	7	High	1.105564	1.146892	0.771566	1.359436	0.963868	0.748793	1.460387	1.010266	1.185204	1.203877	1.199946	1.118374
A0A452FMS3	Rho guanine nucleotide exchange factor 1 OS=Capra hircus OX=9925 GN=ARHGEF1 PE=4 SV=1	14	971	109.4	6.34	17	23	14	High	0.959358	0.962997	0.977554	0.941162	0.977554	1.03669	1.023271	1.026037	1.003907	0.99192	1.007596	0.944893
A0A452EZB2	BAI1 associated protein 2 OS=Capra hircus OX=9925 GN=BAIAP2 PE=4 SV=1	13	521	57.4	8.79	27	19	13	High	0.936771	0.910553	1.0163	0.928905	1.115055	0.905309	1.012536	0.971768	1.012536	0.937115	1.018651	0.89227
A0A452EI16	NAC-A/B domain-containing protein OS=Capra hircus OX=9925 GN=NACA PE=4 SV=1	5	217	23.7	4.51	32	27	5	High	0.892763	0.843936	1.05896	1.157552	0.789476	1.192293	0.914445	0.87204	1.160395	1.105739	0.754248	1.066161
A0A452FQL0	Guanine monophosphate synthase OS=Capra hircus OX=9925 GN=GMPS PE=4 SV=1	13	693	76.5	6.83	24	22	13	High	0.972236	0.991431	0.898198	0.924705	0.985947	0.879917	0.95537	0.947629	0.865383	0.939889	0.981496	0.940856
A0A452E7W8	Paraoxonase 3 OS=Capra hircus OX=9925 GN=PON3 PE=4 SV=1	9	354	39.8	5.26	38	18	9	High	1.131058	0.974994	1.158323	1.021061	0.824571	1.07747	1.008794	0.878883	1.198519	1.007859	0.892902	0.998513
A0A452EG05	Protein kinase C substrate 80K-H OS=Capra hircus OX=9925 GN=PRKCSH PE=4 SV=1	11	533	60.2	4.45	23	31	11	High	1.017535	0.838341	1.010933	0.993957	1.225966	0.952459	1.214711	0.973511	1.033576	0.959433	0.865581	0.950986
A0A452FCW6	Basal cell adhesion molecule (Lutheran blood group) OS=Capra hircus OX=9925 GN=BCAM PE=4 SV=1	11	628	68.2	6.4	23	19	11	High	1.346187	0.925133	1.096857	1.021728	0.963936	1.181893	1.099312	1.063274	1.006037	0.982718	0.967879	0.95198
A0A452ECI7	RRM domain-containing protein OS=Capra hircus OX=9925 GN=EIF4B PE=4 SV=1	12	615	69.3	5.73	19	25	12	High	1.077143	1.000652	0.934934	1.103	1.065293	0.969409	1.077897	0.860302	1.088904	1.01355	0.846755	1.104144
A0A452F3Y6	IlvB acetolactate synthase like OS=Capra hircus OX=9925 GN=ILVBL PE=3 SV=1	8	632	68.2	8.69	20	13	8	High	1.106855	0.993371	1.138224	1.048729	0.920484	1.061646	1.087949	0.969751	1.081277	1.038382	0.918278	1.062212
A0A452FSI0	Acyl-CoA synthetase short chain family member 3 OS=Capra hircus OX=9925 GN=ACSS3 PE=4 SV=1	10	686	74.7	8.66	18	21	10	High	0.842197	0.863558	0.992744	0.929677	0.904247	0.986641	0.999524	0.873439	1.104019	0.964116	0.895029	0.923527
A0A452E0C3	Uncharacterized protein OS=Capra hircus OX=9925 GN=HSPE1 PE=3 SV=1	8	101	10.8	8.92	70	44	8	High	1.179601	0.84894	1.022558	1.110676	0.923098	1.14034	1.018015	0.866083	1.013964	1.090943	0.963319	1.077775
A0A452F2L3	Uncharacterized protein OS=Capra hircus OX=9925 GN=LOC102178324 PE=4 SV=1	12	1222	133.9	5.83	14	17	11	High	1.026418	0.990813	0.950758	0.999715	0.927392	0.994151	1.057202	1.157987	1.084242	0.947403	0.980179	0.909711
A0A452FIR7	Glutaredoxin 3 OS=Capra hircus OX=9925 GN=GLRX3 PE=4 SV=1	11	335	37.2	6.13	39	32	11	High	0.87886	0.836977	0.939782	0.951966	0.910844	0.96872	0.787761	0.817089	0.810189	0.853319	0.825715	0.88696
A0A452DN77	Phosphatidylinositol transfer protein beta OS=Capra hircus OX=9925 GN=PITPNB PE=4 SV=1	13	272	31.6	6.25	52	32	10	High	0.999217	0.915026	0.896909	0.990691	0.881989	0.9438	0.938158	1.088165	1.014004	1.01569	0.857256	0.915405
A0A452EV97	Pyrroline-5-carboxylate reductase OS=Capra hircus OX=9925 GN=PYCR3 PE=3 SV=1	7	311	32.3	7.49	33	19	7	High	0.97227	0.945053	0.949746	0.885927	1.045474	0.872787	0.918566	0.893302	0.861488	0.918566	1.033656	0.939151
A0A452G6G9	ER lipid raft associated 2 OS=Capra hircus OX=9925 GN=ERLIN2 PE=4 SV=1	12	338	37.6	5.49	41	32	9	High	1.162544	0.929737	1.090569	1.032812	0.902192	1.027481	1.100437	0.989319	1.029996	1.006185	0.886138	0.997256
A0A452FWG9	DED domain-containing protein OS=Capra hircus OX=9925 GN=PEA15 PE=4 SV=1	7	130	15	5.02	53	17	7	High	0.988572	0.818422	0.954916	0.933413	1.057754	0.968939	1.06332	0.954358	1.027626	0.981598	0.851971	0.974084
A0A452G7A1	LIM domain and actin binding 1 OS=Capra hircus OX=9925 GN=LIMA1 PE=4 SV=1	13	760	84.9	7.31	18	26	13	High	0.995129	0.91069	1.078698	1.111778	0.869775	1.102202	0.943514	0.967981	0.972059	1.033227	0.93332	1.099491
A0A452FV07	Eukaryotic translation initiation factor 3 subunit J OS=Capra hircus OX=9925 GN=EIF3J PE=3 SV=1	9	242	27.1	5.08	40	20	9	High	0.861984	1.015433	1.020874	1.066582	1.040463	1.02958	1.024391	0.972405	1.170286	1.157709	0.814771	1.145971
A0A452GB27	Ribosomal_S17_N domain-containing protein OS=Capra hircus OX=9925 GN=RPS11 PE=3 SV=1	10	158	18.4	10.3	49	41	10	High	0.961642	0.879351	1.019353	1.046071	0.861183	1.011872	0.943646	0.786148	1.039848	1.065388	0.773378	1.009199
A0A452ED25	Acyl-CoA dehydrogenase long chain OS=Capra hircus OX=9925 GN=ACADL PE=3 SV=1	11	430	47.9	6.71	28	16	11	High	1.220365	0.99437	0.840904	0.94812	0.639085	0.722125	0.818901	0.761476	0.790617	1.561999	0.817187	1.15231
A0A452FSH2	Sperm associated antigen 9 OS=Capra hircus OX=9925 GN=SPAG9 PE=4 SV=1	15	1334	147.6	5.21	13	25	15	High	1.011658	1.031469	0.945971	1.018957	0.855259	0.965781	0.952519	1.114154	0.908437	0.987094	0.833238	0.909301
A0A452EXE5	Nucleosome assembly protein 1 like 4 OS=Capra hircus OX=9925 GN=NAP1L4 PE=3 SV=1	9	388	43.9	4.79	27	18	8	High	1.023294	1.031074	1.15889	1.003288	0.917707	1.108875	0.908012	0.92724	1.21566	1.105308	0.77258	1.230708
A0A452DL79	Peroxiredoxin like 2A OS=Capra hircus OX=9925 GN=PRXL2A PE=4 SV=1	8	229	25.6	8.34	36	23	8	High	1.074216	0.920489	0.987745	0.99415	0.909814	1.027244	1.005873	0.90233	1.171885	0.950251	0.98448	0.895484
A0A452EK93	TCTP domain-containing protein OS=Capra hircus OX=9925 GN=TPT1 PE=3 SV=1	6	192	21.8	5.14	32	36	6	High	0.891749	0.745717	1.17837	1.254561	0.792883	1.27633	0.89185	0.966886	1.239741	1.160808	0.80707	1.250461
A0A452E2H1	Uncharacterized protein OS=Capra hircus OX=9925 GN=ATP5PO PE=3 SV=1	7	196	21.4	9.7	45	22	7	High	1.089646	1.066099	0.959576	1.229807	1.019005	1.091888	1.05259	1.584205	1.057558	1.089853	0.938318	1.050934
A0A452ED39	Uncharacterized protein OS=Capra hircus OX=9925 GN=GATD3A PE=4 SV=1	6	274	28.6	8.48	32	21	6	High	1.087877	1.034246	0.948251	1.071233	0.926984	0.846537	0.996661	0.893398	1.028214	1.094188	0.901048	1.048293
A0A452F0Q2	Coronin OS=Capra hircus OX=9925 GN=CORO1B PE=3 SV=1	12	488	54.1	6.05	29	33	12	High	1.019924	0.972314	0.973448	1.004054	0.965513	1.048263	1.016959	0.973078	1.135356	1.016131	0.850541	0.973078
A0A452EYY1	Actin-related protein 2/3 complex subunit 5 OS=Capra hircus OX=9925 GN=ARPC5 PE=3 SV=1	8	151	16.3	5.67	66	25	8	High	1.202875	1.09948	1.065718	1.10581	1.00558	1.148012	1.224314	1.132478	1.330474	1.17292	1.045696	1.038956
A0A452G9Z7	WD_REPEATS_REGION domain-containing protein OS=Capra hircus OX=9925 GN=WDR61 PE=4 SV=1	8	305	33.5	5.47	45	15	8	High	1.026276	1.052709	0.84865	1.129892	0.921604	0.905744	1.019592	0.879424	1.186256	0.939252	0.681137	0.913611
A0A452EM32	Superoxide dismutase [Cu-Zn] OS=Capra hircus OX=9925 GN=SOD1 PE=3 SV=1	6	154	15.9	6.71	42	39	6	High	1.206785	0.877175	0.91106	1.027091	1.022984	0.916194	1.237003	0.88958	0.836941	1.031708	0.857997	1.118564
A0A452G427	UBIQUITIN_CONJUGAT_2 domain-containing protein OS=Capra hircus OX=9925 PE=3 SV=1	6	155	17.4	5.58	48	22	6	High	1.083983	0.946512	0.990124	1.102944	0.878251	1.084931	1.059055	0.994589	1.063727	1.06653	0.845101	1.056253
A0A452F756	Prenylcysteine oxidase 1 OS=Capra hircus OX=9925 GN=PCYOX1 PE=3 SV=1	10	508	56.9	6.48	22	29	10	High	1.11682	0.95047	1.121244	1.06019	0.875258	1.064614	1.129163	1.011136	1.005185	0.968487	0.929806	0.96452
A0A452E7M6	PITH domain-containing protein OS=Capra hircus OX=9925 GN=PITHD1 PE=4 SV=1	8	211	24.1	5.74	56	20	8	High	1.101765	0.92386	0.919746	0.943398	1.040064	0.985561	1.103568	1.000176	0.987033	1.028215	0.810917	1.015948
A0A452F5D9	Myosin VI OS=Capra hircus OX=9925 GN=MYO6 PE=3 SV=1	13	1289	148.9	8.37	12	17	13	High	0.934611	0.97759	1.006243	1.059455	0.850699	0.973497	0.922838	0.918496	1.132083	1.09909	0.925442	1.01053
A0A452FJL3	Thioredoxin like 1 OS=Capra hircus OX=9925 GN=TXNL1 PE=4 SV=1	5	294	32.9	4.79	25	15	5	High	1.143462	1.306273	0.89791	1.077625	0.881006	0.917483	0.919844	1.025444	0.91287	1.030425	1.24063	0.984599
A0A452F9C0	Uncharacterized protein OS=Capra hircus OX=9925 GN=LOC102189370 PE=4 SV=1	10	241	27.5	7.15	44	52	5	High	1.144442	1.024581	1.06422	1.017975	1.020806	1.046288	1.107562	0.985069	0.992437	1.037566	1.061512	1.00441
A0A452FU92	Uncharacterized protein OS=Capra hircus OX=9925 GN=SLC25A24 PE=3 SV=1	15	477	53.3	7.74	29	25	15	High	0.987455	1.007579	1.082038	0.918027	1.073989	1.000536	1.03611	0.950719	1.115274	1.011204	0.918698	1.072579
A0A452FRI8	Epithelial cell adhesion molecule OS=Capra hircus OX=9925 GN=EPCAM PE=4 SV=1	8	314	34.9	6.95	33	26	8	High	1.070522	0.844575	1.093211	1.084702	0.823777	1.015689	0.97857	0.764994	1.122198	0.984166	0.918881	1.005617
A0A452EIY7	NADH:ubiquinone oxidoreductase subunit A9 OS=Capra hircus OX=9925 GN=NDUFA9 PE=4 SV=1	9	382	43.2	9.39	30	22	9	High	1.046723	0.927295	1.070609	1.011414	0.947026	1.06957	1.108045	1.066073	1.168005	1.023245	0.897329	1.032667
A0A452E8J9	Acyl-CoA dehydrogenase family member 8 OS=Capra hircus OX=9925 GN=ACAD8 PE=3 SV=1	11	415	45	8.18	32	23	11	High	1.026468	0.844111	1.069707	1.173105	0.94281	1.044328	0.941284	0.988332	0.92811	1.134181	0.991155	1.178406
A0A452DLZ9	Heme binding protein 1 OS=Capra hircus OX=9925 GN=HEBP1 PE=4 SV=1	8	191	21.1	5.26	47	29	8	High	1.058179	0.878954	1.045447	0.928902	0.975912	1.051323	1.026714	0.969467	1.069423	1.03671	0.839525	0.999454
A0A452F069	Ribosomal protein L18 OS=Capra hircus OX=9925 GN=RPL18 PE=4 SV=1	6	187	21.4	11.69	37	36	6	High	1.135587	0.990469	1.299192	1.182727	0.959966	1.278856	1.011097	1.05887	1.184038	1.230856	0.97861	1.272897
A0A452G896	Serine/threonine-protein phosphatase OS=Capra hircus OX=9925 GN=PPP3CA PE=3 SV=1	11	511	57.6	6.3	22	26	11	High	1.02016	1.180187	1.00459	1.005455	0.860134	1.026216	1.065221	1.017874	1.052869	0.967438	0.90774	0.984936
A0A452F3T9	MYB binding protein 1a OS=Capra hircus OX=9925 GN=MYBBP1A PE=4 SV=1	9	1369	153.7	9.26	8	13	9	High	1.021318	0.874609	1.077299	0.953755	0.867853	1.11301	0.907363	0.899118	1.126335	1.014559	0.824905	1.003564
A0A452F2U7	Fibulin-1 OS=Capra hircus OX=9925 GN=FBLN1 PE=3 SV=1	11	686	75	5.21	23	39	3	High	1.179052	0.771199	0.958132	0.943262	0.93689	1.029294	0.867852	0.871264	0.894293	0.697267	1.328433	0.835441
A0A452FZU7	Microfibril associated protein 4 OS=Capra hircus OX=9925 GN=MFAP4 PE=4 SV=1	5	255	28.5	5.6	25	24	5	High	1.106489	0.943533	0.852049	0.625245	0.879685	0.665269	1.097082	0.977185	0.659919	0.96335	1.004853	0.69681
A0A452DSI4	CRK like proto-oncogene, adaptor protein OS=Capra hircus OX=9925 GN=CRKL PE=4 SV=1	9	302	33.3	6.55	38	27	8	High	1.06162	1.096166	0.837979	0.942526	1.087984	0.849797	1.020175	0.927682	0.916972	0.931576	1.161349	0.950075
A0A452EAW5	G protein subunit alpha 11 OS=Capra hircus OX=9925 GN=GNA11 PE=4 SV=1	11	361	42.1	6.35	38	24	6	High	0.987701	0.915466	0.966921	0.813545	1.026293	0.836305	1.103481	0.967281	1.020883	1.056031	0.875017	0.841626
A0A452FLI8	Glutamine--fructose-6-phosphate transaminase 1 OS=Capra hircus OX=9925 GN=GFPT1 PE=4 SV=1	9	699	78.7	7.11	16	16	9	High	1.146447	0.819709	1.126704	1.008249	1.070438	0.976661	1.050124	0.90481	1.064565	1.171069	0.803722	1.095253
A0A452EQQ5	Uncharacterized protein OS=Capra hircus OX=9925 GN=SKP1 PE=3 SV=1	8	163	18.6	4.54	56	18	8	High	1.083518	0.833116	0.998527	1.051532	0.839513	1.05336	1.01888	0.838277	1.029336	0.987512	0.805959	0.902914
A0A452ECD2	Histone H2A OS=Capra hircus OX=9925 GN=H2AFX PE=3 SV=1	7	143	15.1	10.74	44	67	3	High	1.10722	1.581631	0.957853	0.853465	1.420382	0.862801	1.215861	1.053744	1.267781	1.11732	0.875734	1.063281
A0A452FJM9	Acyl-CoA synthetase long chain family member 3 OS=Capra hircus OX=9925 GN=ACSL3 PE=4 SV=1	12	720	80.1	8.38	23	17	10	High	0.998963	1.061353	0.96239	0.953785	0.923665	1.04952	0.958965	1.014285	0.874708	0.98705	1.161521	1.007476
A0A452FGU3	RNA binding motif protein 14 OS=Capra hircus OX=9925 GN=RBM14 PE=4 SV=1	12	669	69.5	9.67	20	23	12	High	1.152531	1.073785	1.023352	0.968495	0.851703	0.979997	1.104122	0.955534	0.94449	1.054927	0.932442	1.025812
A0A452FZW3	Keratin 40 OS=Capra hircus OX=9925 GN=KRT40 PE=3 SV=1	9	431	47.7	4.39	24	67	5	High	0.872186	0.753988	1.141678	1.047119	0.979037	0.914738	0.98119	0.779713	1.039954	0.941081	0.747999	1.050214
A0A452G6Q8	Replication protein A subunit OS=Capra hircus OX=9925 GN=RPA1 PE=3 SV=1	10	617	68.5	7.9	20	13	10	High	1.093681	1.141543	0.98415	0.890266	1.056864	0.924322	1.020948	0.926434	0.991649	1.010551	0.829086	1.075765
A0A452EPB0	Aldose 1-epimerase OS=Capra hircus OX=9925 GN=GALM PE=3 SV=1	9	342	37.6	6.33	31	26	9	High	1.164148	0.894118	1.046825	1.245157	0.874564	0.96954	1.193028	0.984015	1.028668	1.088521	0.814904	1.127474
A0A452FX35	Carboxypeptidase OS=Capra hircus OX=9925 GN=CTSA PE=3 SV=1	9	480	54.3	6.35	20	28	9	High	0.968546	0.917507	1.031142	1.154407	0.880912	1.040772	1.077	0.988671	1.100002	1.085281	0.832255	0.988671
A0A452EKE7	Vacuolar proton pump subunit B OS=Capra hircus OX=9925 GN=ATP6V1B1 PE=3 SV=1	9	513	56.6	5.35	26	12	4	High	0.847586	0.897945	0.828976	0.889187	0.659289	0.703079	0.80895	0.709301	0.700167	0.798154	1.152736	1.143602
A0A452G3Q2	60S ribosomal protein L18a OS=Capra hircus OX=9925 GN=RPL18A PE=3 SV=1	7	176	20.8	10.81	36	35	7	High	0.959929	0.87311	1.145845	1.108135	0.889773	1.148476	0.973074	0.888833	1.086747	1.034985	0.986268	1.112121
A0A452DZP4	Ferritin OS=Capra hircus OX=9925 PE=3 SV=1	6	175	20	6.06	53	18	3	High	0.92048	1.075701	0.838967	0.845904	0.953432	0.810351	1.015986	0.973576	0.948332	0.882698	0.985693	0.857454
A0A452DLC3	VAMP associated protein A OS=Capra hircus OX=9925 GN=VAPA PE=4 SV=1	9	249	27.8	8.6	36	35	8	High	1.13871	0.902137	1.080252	1.081165	0.911271	1.046456	1.087396	1.092171	1.103632	1.118913	0.897342	1.07116
A0A452EVP5	Family with sequence similarity 98 member B OS=Capra hircus OX=9925 GN=FAM98B PE=4 SV=1	7	422	45	8.62	22	22	5	High	1.268962	1.131391	0.991288	1.140675	0.895073	1.08666	1.042142	0.998499	1.13146	0.950795	0.928465	1.011693
A0A452ED07	Aspartyl aminopeptidase OS=Capra hircus OX=9925 GN=DNPEP PE=3 SV=1	11	475	52.3	6.92	32	23	11	High	1.031279	1.141202	1.103484	0.941832	1.000027	1.105639	0.955909	1.028239	1.083551	1.28948	0.921871	1.033345
A0A452F929	Sulfotransferase OS=Capra hircus OX=9925 GN=LOC102183750 PE=3 SV=1	11	295	34.3	6.95	41	35	11	High	1.068512	1.006233	1.127016	1.063794	0.923194	0.787312	0.978311	0.916662	1.058642	1.038092	0.916662	1.228644
A0A452EN27	COP9 signalosome subunit 4 OS=Capra hircus OX=9925 GN=COPS4 PE=4 SV=1	8	406	46.3	5.83	27	19	8	High	0.979582	0.907469	1.053644	0.925985	1.009791	1.112114	1.105121	1.189323	1.089496	1.033073	0.908073	1.066927
A0A452EKY6	Nuclear autoantigenic sperm protein OS=Capra hircus OX=9925 GN=NASP PE=4 SV=1	10	770	83.3	4.36	16	24	6	High	1.135628	0.946485	1.101323	1.244108	1.117085	1.079998	0.991249	1.013197	1.10576	1.17065	1.194506	1.142022
A0A452FQM6	NADH dehydrogenase [ubiquinone] flavoprotein 1, mitochondrial OS=Capra hircus OX=9925 GN=NDUFV1 PE=3 SV=1	11	464	50.6	8.21	31	21	11	High	1.165525	0.953212	1.0271	1.106601	0.927023	1.148689	1.05797	1.073091	1.180822	1.045685	0.900153	1.00316
A0A452FSL6	tRNA-synt_1e domain-containing protein OS=Capra hircus OX=9925 GN=CARS PE=3 SV=1	13	737	83.3	6.73	21	24	1	High	0.744063	1.278158	0.91505	0.814187	0.776723	0.799778	0.958284	1.306256	0.844735	1.048024	0.79895	0.748585
A0A452FVT3	Dynamin 1 like OS=Capra hircus OX=9925 GN=DNM1L PE=3 SV=1	11	707	78.6	8.18	18	18	11	High	0.85847	0.956054	0.787025	1.017043	1.072805	0.901163	0.935877	0.886861	1.009401	0.933834	0.815379	0.927707
A0A452G5S8	Glutathione synthetase OS=Capra hircus OX=9925 GN=GSS PE=3 SV=1	10	474	52.1	6.48	25	21	10	High	0.980951	1.011588	1.13764	1.109628	0.875907	1.141141	1.040924	1.009381	1.06331	1.081625	0.92391	1.113168
A0A452DV11	Serine/threonine-protein phosphatase 2A 55 kDa regulatory subunit B OS=Capra hircus OX=9925 GN=PPP2R2A PE=3 SV=1	11	466	53.5	6.43	26	25	11	High	0.926853	0.857959	1.126546	1.027698	1.109572	1.016715	0.99523	0.94339	1.108743	1.08461	0.778038	1.063159
A0A452EQX6	Diazepam binding inhibitor, acyl-CoA binding protein OS=Capra hircus OX=9925 GN=DBI PE=4 SV=1	6	87	10	6.79	66	44	6	High	0.980331	0.733778	1.092078	1.534632	0.720475	1.381202	1.021469	0.935342	1.192724	1.134638	0.760081	1.429075
A0A452DW36	Uncharacterized protein OS=Capra hircus OX=9925 GN=GOLGA2 PE=4 SV=1	10	1032	116.1	5.01	12	16	10	High	1.060376	1.315245	1.04156	1.159587	0.91327	1.07406	1.073379	1.022638	1.068305	1.063231	0.875486	1.081498
A0A452DN67	Poly(U) binding splicing factor 60 OS=Capra hircus OX=9925 GN=PUF60 PE=4 SV=1	12	601	64.3	5.26	27	19	12	High	0.925902	0.838519	0.894126	1.030165	0.797806	0.929874	0.833973	0.751076	0.884057	0.952275	0.681994	0.915144
A0A452FI92	Spliceosome associated factor 3, U4/U6 recycling protein OS=Capra hircus OX=9925 GN=SART3 PE=4 SV=1	13	981	111.3	5.4	14	20	13	High	0.959776	0.933705	1.086271	0.880597	1.041853	0.958811	0.953696	0.93439	1.123773	0.916922	0.98955	0.931632
A0A452FTM7	SH3 domain-binding glutamic acid-rich-like protein OS=Capra hircus OX=9925 GN=SH3BGRL3 PE=3 SV=1	4	93	10.4	4.93	39	28	4	High	1.176971	0.791461	1.119275	1.3046	0.848282	1.132388	0.989369	0.976197	1.097785	1.027872	0.828264	1.206202
A0A452DTT2	AP-1 complex subunit gamma OS=Capra hircus OX=9925 GN=AP1G1 PE=3 SV=1	10	822	91.3	6.8	13	21	8	High	0.919985	0.916373	1.136695	1.066264	0.877546	1.148434	0.927393	0.898942	1.102024	1.100062	0.959768	1.076516
A0A452DXH0	Corneodesmosin OS=Capra hircus OX=9925 GN=CDSN PE=4 SV=1	7	484	45.7	8.92	15	50	7	High	0.877464	0.915301	1.08841	1.145167	0.825436	1.142329	0.970066	1.277633	1.179395	1.081157	0.908552	0.975575
A0A452FY52	Aspartate aminotransferase OS=Capra hircus OX=9925 GN=GOT1 PE=4 SV=1	8	413	46.4	7.2	23	15	8	High	1.024146	0.936895	1.088745	1.081194	0.839577	1.08455	0.991843	1.031805	1.068528	0.973481	0.994003	0.985362
A0A452G268	C-terminal binding protein 1 OS=Capra hircus OX=9925 GN=CTBP1 PE=3 SV=1	9	445	47.9	6.86	23	16	6	High	1.068927	1.048535	0.94269	0.974735	1.028142	0.984445	1.012341	1.039604	0.964178	0.995075	1.044147	0.906928
A0A452E3J9	Coatomer subunit gamma OS=Capra hircus OX=9925 GN=COPG2 PE=3 SV=1	10	871	97.5	5.86	16	18	9	High	1.058209	0.937613	1.011059	0.856914	0.939427	1.021033	0.954709	0.91793	1.033107	0.967291	0.857921	0.972131
A0A452E7X3	Family with sequence similarity 180 member B OS=Capra hircus OX=9925 GN=FAM180B PE=4 SV=1	6	220	24.6	6.11	29	30	6	High	1.073332	1.065295	0.889375	0.879552	1.175134	0.837582	1.094553	0.900858	0.947543	0.848213	1.041908	1.058794
A0A452FX42	Ribosomal protein S9 OS=Capra hircus OX=9925 GN=RPS9 PE=3 SV=1	12	194	22.6	10.65	45	53	12	High	0.921127	0.94213	1.118156	1.083151	0.915127	1.171163	0.968215	0.936951	1.241554	1.107564	0.879782	1.091485
A0A452EU65	Mitogen-activated protein kinase OS=Capra hircus OX=9925 GN=MAPK3 PE=3 SV=1	13	380	43.1	6.47	41	33	9	High	1.004024	1.142947	0.953833	0.898264	1.178798	0.889301	1.105781	0.922762	0.94057	1.142385	0.973216	0.98212
A0A452FRB4	Clathrin interactor 1 OS=Capra hircus OX=9925 GN=CLINT1 PE=4 SV=1	11	643	70.4	6.58	22	21	11	High	1.046456	0.901321	1.075685	1.074677	1.010172	0.998078	1.028043	0.988936	1.105367	1.093813	0.889392	0.980937
A0A452G286	Uncharacterized protein OS=Capra hircus OX=9925 PE=4 SV=1	7	119	13.2	10.1	50	34	7	High	1.01756	0.815098	1.212382	1.248672	0.849479	1.255357	0.98616	0.889747	1.275399	1.152102	0.756252	1.1966
A0A075VRE8	Cellular retinol binding protein 1 (Fragment) OS=Capra hircus OX=9925 GN=CRBP1 PE=2 SV=1	8	135	15.8	5.02	68	27	8	High	1.033625	0.871476	1.159741	1.335403	0.772384	1.015608	0.955641	0.926152	1.185653	1.152233	0.853413	1.205313
A0A452FPF6	Phenylalanyl-tRNA synthetase subunit alpha OS=Capra hircus OX=9925 GN=FARSA PE=4 SV=1	9	500	56.5	7.31	23	12	9	High	0.900586	0.933279	0.973042	1.167435	0.920025	0.965973	1.031659	0.912025	1.005521	1.038697	0.888902	1.023617
A0A452ENI2	Syntaxin 7 OS=Capra hircus OX=9925 GN=STX7 PE=3 SV=1	7	261	29.6	5.43	36	13	6	High	1.154739	0.950922	1.02924	0.900911	0.984891	1.03962	1.102088	1.13958	0.981176	1.001796	0.951182	0.940871
A0A452DYZ1	Peptidylprolyl isomerase OS=Capra hircus OX=9925 GN=LOC108637382 PE=4 SV=1	4	108	11.9	8.15	59	9	4	High	0.953437	0.696254	1.050854	1.013836	0.844329	0.998249	1.085741	0.953515	1.103979	0.886946	0.722804	0.883299
A0A452F960	Tyrosine-protein phosphatase non-receptor type OS=Capra hircus OX=9925 GN=PTPN11 PE=3 SV=1	9	593	68	7.3	20	12	9	High	0.948989	1.05308	1.014882	0.971908	1.054035	0.864952	0.998153	0.959594	1.002743	1.006416	0.814539	0.972447
A0A452FEZ4	Succinate--CoA ligase [ADP/GDP-forming] subunit alpha, mitochondrial OS=Capra hircus OX=9925 GN=SUCLG1 PE=3 SV=1	8	395	41.3	8.84	25	28	8	High	1.122418	0.991701	1.100473	1.143409	0.943994	1.106198	1.0662	1.006627	1.12119	1.067117	0.887482	1.069866
A0A452FFW1	Uncharacterized protein OS=Capra hircus OX=9925 GN=VDAC3 PE=4 SV=1	10	283	30.7	8.78	45	27	9	High	1.017439	0.82466	1.012805	1.055439	0.844123	1.047098	1.025166	0.969838	1.097664	0.986055	0.823887	0.950759
A0A452FPA3	KIAA1217 OS=Capra hircus OX=9925 GN=KIAA1217 PE=4 SV=1	10	1971	215.1	7.65	6	16	10	High	1.099374	0.859858	1.114915	1.110344	0.996071	1.097546	1.06134	0.879486	1.026295	1.08123	0.902218	1.05471
A0A452EGX7	Uncharacterized protein OS=Capra hircus OX=9925 GN=LOC102183026 PE=4 SV=1	4	97	10.8	8.27	82	56	4	High	0.964271	0.936838	1.065488	1.171435	0.799675	1.01819	0.917479	1.037187	1.172794	1.084883	0.837986	0.984815
A0A452FSE1	Ribosomal_S13_N domain-containing protein OS=Capra hircus OX=9925 GN=RPS13 PE=3 SV=1	8	151	17.2	10.54	48	34	8	High	0.963098	0.917653	1.112859	1.00751	1.031265	1.056053	1.035696	0.912496	1.082879	1.017347	0.889778	1.129189
A0A452FNI3	Uncharacterized protein OS=Capra hircus OX=9925 GN=LOC102173859 PE=4 SV=1	12	820	92.8	5.81	16	20	12	High	0.864427	1.396262	0.710222	0.863551	1.189486	0.720736	1.268967	0.820234	0.820234	0.8913	0.966428	0.820234
A0A452F4X9	Lactoylglutathione lyase OS=Capra hircus OX=9925 GN=GLO1 PE=3 SV=1	9	184	20.8	5.44	52	22	9	High	0.977972	1.09798	0.947033	1.175798	0.910468	1.129857	1.105134	1.190092	1.046608	1.005073	0.916339	0.96165
A0A452DMW4	60S ribosomal protein L13 OS=Capra hircus OX=9925 GN=RPL13 PE=3 SV=1	9	211	24.3	11.59	34	38	8	High	1.021433	0.935405	1.169049	1.261919	0.948114	1.264852	1.018177	0.969947	1.282077	1.215647	0.877127	1.220197
A0A452FPG8	Peroxiredoxin 4 OS=Capra hircus OX=9925 GN=PRDX4 PE=4 SV=1	8	275	30.8	6.65	43	53	5	High	1.20528	1.018755	1.058868	1.08093	0.924489	1.058868	1.033408	0.954019	1.154723	1.177023	0.903174	1.092281
A0A452E2F6	Alpha-1-acid glycoprotein OS=Capra hircus OX=9925 GN=AGP PE=3 SV=1	9	202	23.1	5.3	43	33	9	High	0.505035	0.742176	0.385451	1.255981	1.85086	0.500981	0.596426	0.646541	0.485646	2.451555	1.111642	1.126589
A0A452F157	LEM domain containing 2 OS=Capra hircus OX=9925 GN=LEMD2 PE=4 SV=1	11	495	55.4	9.22	26	28	11	High	1.120341	1.178023	1.022878	0.952266	0.99702	0.95525	1.226222	1.012571	1.070023	1.00898	0.961402	0.921904
A0A452F2V5	Eukaryotic translation initiation factor 4 gamma 2 OS=Capra hircus OX=9925 GN=EIF4G2 PE=4 SV=1	13	905	102.4	7.56	14	22	13	High	0.823933	0.926086	1.021494	0.889465	0.800803	0.955961	0.93974	0.833556	1.061485	0.980016	0.861933	0.873832
A0A452E432	Protein S OS=Capra hircus OX=9925 GN=PROS1 PE=4 SV=1	12	675	75.2	5.15	19	26	12	High	1.003931	1.176068	0.85002	0.933051	1.093037	0.904699	1.012829	0.961443	0.912715	0.885251	1.292792	0.901198
A0A452G678	PPFIA binding protein 1 OS=Capra hircus OX=9925 GN=PPFIBP1 PE=4 SV=1	8	1033	116.1	5.81	11	13	7	High	0.991627	1.180805	1.031838	1.03458	0.818898	0.973348	1.005826	0.881594	0.896884	0.937021	0.922686	1.145348
A0A452G600	DEAD-box helicase 6 OS=Capra hircus OX=9925 GN=DDX6 PE=3 SV=1	11	483	54.3	8.66	27	23	11	High	0.948726	1.130392	0.94578	1.039068	0.928105	0.97033	0.900183	0.922576	0.890329	0.936013	1.122329	1.001403
A0A452G829	KRAS proto-oncogene, GTPase OS=Capra hircus OX=9925 GN=KRAS PE=4 SV=1	7	188	21.4	8.12	48	22	3	High	0.9897	0.970622	1.386718	1.195932	0.919745	1.202291	1.213844	1.270367	1.153423	1.13978	0.876657	1.020887
A0A452E8D8	Protein kinase cAMP-dependent type I regulatory subunit alpha OS=Capra hircus OX=9925 GN=PRKAR1A PE=4 SV=1	10	380	42.9	5.35	25	30	10	High	1.02644	0.866186	1.131062	1.067957	0.910193	1.116947	1.004223	1.002033	1.035972	1.014076	1.023929	0.957147
A0A452G098	Striatin OS=Capra hircus OX=9925 GN=STRN PE=4 SV=1	9	780	86.2	5.24	17	16	8	High	1.035148	0.916366	1.085402	1.003168	0.896264	1.080833	1.042508	0.902056	1.059943	1.068661	0.958236	0.983421
A0A452E3X4	Solute carrier family 25 member 20 OS=Capra hircus OX=9925 GN=SLC25A20 PE=3 SV=1	10	301	32.9	9.39	34	23	10	High	0.99173	1.070637	1.053967	0.990619	0.962834	0.995064	0.994477	0.886132	1.089487	1.156161	1.059484	0.986143
A0A452E1U5	Hydroxysteroid dehydrogenase like 2 OS=Capra hircus OX=9925 GN=HSDL2 PE=4 SV=1	9	418	45.1	8.25	22	21	9	High	1.031668	1.060557	0.972856	1.051271	0.933648	1.015159	0.934307	0.895907	0.96269	1.072883	0.866689	1.017787
A0A452G9P0	G protein pathway suppressor 1 OS=Capra hircus OX=9925 GN=GPS1 PE=4 SV=1	10	471	53.4	6.84	24	18	10	High	0.86941	0.97474	0.976638	0.777364	0.922549	0.848533	0.883031	0.824128	1.049769	0.994492	0.960057	0.933777
A0A452FDF6	Metadherin OS=Capra hircus OX=9925 GN=MTDH PE=4 SV=1	8	583	64	9.28	19	17	8	High	0.970635	0.935445	0.873864	0.849671	0.945342	0.871664	0.948459	1.029511	1.148658	1.041669	0.770955	0.96467
A0A452FU58	Sodium/potassium-transporting ATPase subunit beta OS=Capra hircus OX=9925 GN=ATP1B1 PE=3 SV=1	7	303	35.1	8.53	25	15	7	High	1.109471	0.769472	1.108542	1.060236	0.884663	1.160563	1.209533	0.848808	0.953229	1.064294	0.857352	0.994997
A0A452FJ00	Ribonucleic acid export 1 OS=Capra hircus OX=9925 GN=RAE1 PE=4 SV=1	7	368	41	7.83	24	16	7	High	1.069008	0.966335	1.080515	1.110609	0.990233	1.161946	1.035309	1.078281	1.089274	1.096269	0.960358	1.038307
A0A452EFE3	Uncharacterized protein OS=Capra hircus OX=9925 GN=ACTA1 PE=3 SV=1	5	159	17.4	6.77	40	165	1	High	1.048168	1.205006	0.987617	1.020374	1.077948	1.036257	1.145669	1.212755	1.093789	1.068744	0.974823	1.003447
A0A452EGW6	Peptidylprolyl isomerase OS=Capra hircus OX=9925 GN=FKBP9 PE=4 SV=1	11	632	69.6	5.76	19	34	11	High	1.212302	0.931316	0.968599	1.000426	1.069536	0.964052	0.913007	1.029908	1.025077	1.046332	0.878227	1.094638
A0A452F7X7	SWI/SNF related, matrix associated, actin dependent regulator of chromatin subfamily c member 2 OS=Capra hircus OX=9925 GN=SMARCC2 PE=4 SV=1	10	1207	131.8	5.81	10	22	10	High	1.14326	0.975844	0.990223	0.978925	0.982006	0.987142	1.068408	0.908329	1.098857	0.985759	0.86657	0.974449
A0A452EB05	Pyruvate dehydrogenase E1 component subunit beta OS=Capra hircus OX=9925 GN=PDHB PE=4 SV=1	9	359	39.1	6.65	30	20	9	High	1.123826	0.900369	1.047212	1.247868	0.874831	1.092816	1.010444	1.003659	1.168441	1.160686	0.885404	1.144208
A0A452FN70	Barrier to autointegration factor 1 OS=Capra hircus OX=9925 GN=BANF1 PE=4 SV=1	3	89	10.1	6.09	49	12	3	High	1.180039	0.791746	1.102753	1.008706	0.901623	1.064575	0.939192	0.818641	0.967669	0.976212	1.189787	1.071134
A0A452EEB3	RAN binding protein 2 OS=Capra hircus OX=9925 GN=RANBP2 PE=4 SV=1	16	3077	340.6	5.82	5	23	15	High	1.095562	1.013061	0.981989	0.978775	0.972346	0.993775	1.093623	0.956267	1.102154	1.027931	0.908492	0.98954
A0A452GBK7	Complement C1q binding protein OS=Capra hircus OX=9925 GN=C1QBP PE=4 SV=1	6	278	30.5	4.72	32	19	6	High	1.120172	0.880381	1.064407	1.374834	0.871087	1.279104	1.027552	0.951395	1.152259	1.256975	0.857151	1.321708
A0A452DQS7	Prosaposin like 1 (gene/pseudogene) OS=Capra hircus OX=9925 GN=PSAPL1 PE=4 SV=1	6	537	58.6	7.34	16	18	6	High	1.006203	0.879683	1.085399	1.03228	0.950187	0.968537	0.965121	0.932522	0.916222	0.952444	0.874567	1.097331
A0A452EEM4	Peptidoglycan-recognition protein OS=Capra hircus OX=9925 GN=PGLYRP1 PE=3 SV=1	5	190	21	9.14	40	19	5	High	0.862098	1.240139	0.719559	0.832144	1.109994	0.579085	0.767023	0.688594	0.798394	0.896866	0.91778	1.61318
A0A452FWC1	DNA topoisomerase I OS=Capra hircus OX=9925 GN=TOP1 PE=3 SV=1	14	767	90.9	9.33	19	23	14	High	1.044775	0.96835	1.010036	1.06446	1.027405	1.020458	1.670216	0.826413	0.942436	1.120933	1.163123	0.969211
A0A452FA73	60S ribosomal protein L27 OS=Capra hircus OX=9925 GN=RPL27 PE=3 SV=1	8	136	15.8	10.56	53	37	8	High	0.9962	0.99519	1.156767	1.121422	0.900263	1.164846	1.006452	1.012666	1.207954	1.115636	0.837794	1.153806
A0A452EVK5	Protein transport protein SEC23 OS=Capra hircus OX=9925 GN=SEC23B PE=3 SV=1	6	771	86.9	7.18	11	14	3	High	1.032438	1.220263	1.021389	1.021389	0.896842	0.992261	1.02847	0.905601	1.161132	0.923408	1.225238	1.016005
A0A452EWV1	Paraspeckle component 1 OS=Capra hircus OX=9925 GN=PSPC1 PE=4 SV=1	11	520	58.2	6.99	18	25	10	High	1.020709	0.942384	1.105385	1.23134	0.828072	1.178418	0.853343	1.402148	1.040866	0.911837	1.270538	0.848182
A0A452G0J5	Uncharacterized protein OS=Capra hircus OX=9925 GN=RBM39 PE=4 SV=1	11	513	57.4	10.27	26	19	11	High	0.920015	1.015457	0.932366	0.975035	0.911032	0.917769	1.044519	0.77752	0.832247	0.917653	1.01301	0.97238
A0A452DJR5	Apoptosis inducing factor mitochondria associated 1 OS=Capra hircus OX=9925 GN=AIFM1 PE=4 SV=1	10	613	66.9	9.19	23	17	10	High	0.978188	1.105332	1.102305	1.095241	0.981215	0.943879	1.009007	0.954838	1.160858	1.104025	0.923757	1.076496
A0A452E907	Chromosome 1 open reading frame 68 OS=Capra hircus OX=9925 GN=C1orf68 PE=4 SV=1	9	252	26.5	7.87	44	41	9	High	1.154514	0.907625	1.110825	0.908641	0.936073	0.920833	1.111344	1.215592	0.889597	0.841007	1.00533	0.932003
A0A452FME0	Cell division cycle 5 like OS=Capra hircus OX=9925 GN=CDC5L PE=4 SV=1	11	802	92.2	8.18	17	15	11	High	0.762086	0.842828	0.79021	0.839199	0.786581	0.989797	0.869734	0.732477	0.878495	0.856105	0.823981	0.923273
A0A452E1R7	Uncharacterized protein OS=Capra hircus OX=9925 GN=TJP2 PE=3 SV=1	13	1151	129.1	6.95	12	26	13	High	0.952386	0.899422	1.037812	1.159116	0.899422	0.991682	0.908825	1.00659	0.98977	1.059152	1.00659	0.993975
A0A452E1M9	Signal recognition particle subunit SRP68 OS=Capra hircus OX=9925 GN=SRP68 PE=3 SV=1	13	626	70.8	8.56	22	20	13	High	0.963679	1.014186	0.962708	0.915114	1.029727	0.918999	1.076675	1.014952	0.957701	0.932654	1.014952	0.962174
A0A452GAQ6	Uncharacterized protein OS=Capra hircus OX=9925 GN=SET PE=3 SV=1	6	290	33.6	4.44	29	25	6	High	0.888955	0.860238	1.202063	0.8343	0.937125	1.11128	1.005395	0.889848	1.196383	1.000621	0.812498	0.966243
A0A452FNF2	Ribosomal protein S6 kinase OS=Capra hircus OX=9925 GN=RPS6KA3 PE=3 SV=1	14	740	83.6	6.89	24	22	8	High	0.903403	1.017706	0.997868	0.952525	0.927019	1.062105	0.942454	1.021247	1.124493	1.016719	0.9977	0.984115
A0A452EIX9	Uncharacterized protein OS=Capra hircus OX=9925 GN=CDC42 PE=4 SV=1	6	191	21.3	6.04	34	37	1	High	1.160925	0.90763	1.079545	1.087683	0.913733	1.201616	1.156512	1.056148	1.233986	0.999803	0.784987	0.952261
A0A452EW48	Uncharacterized protein OS=Capra hircus OX=9925 GN=MPRIP PE=4 SV=1	13	2282	255.7	5.64	8	18	13	High	0.927598	0.983821	1.007768	0.978615	0.989027	0.980698	0.928879	0.923907	0.887449	0.942136	0.996823	1.002623
A0A452FJX3	Acyl-coenzyme A oxidase OS=Capra hircus OX=9925 GN=ACOX1 PE=3 SV=1	12	682	76.9	7.56	22	23	12	High	1.036091	0.887947	1.045967	1.126953	0.876096	1.059794	1.028632	0.938998	1.168461	1.135296	0.869084	1.081516
A0A452EUJ3	5'-nucleotidase, cytosolic II OS=Capra hircus OX=9925 GN=NT5C2 PE=4 SV=1	9	570	65.9	6.27	18	17	9	High	1.02524	0.926508	1.11883	1.166139	0.85863	1.1322	0.981626	0.929923	1.263799	1.153383	0.799352	1.070133
A0A452E654	Transcription elongation regulator 1 OS=Capra hircus OX=9925 GN=TCERG1 PE=4 SV=1	11	1115	126.5	8.87	10	17	11	High	1.087179	0.911836	1.019245	1.107375	0.921934	1.010983	1.125674	0.935839	1.011966	0.957039	1.044729	1.007148
A0A452FXS6	Syntrophin beta 2 OS=Capra hircus OX=9925 GN=SNTB2 PE=4 SV=1	11	540	57.9	8.82	22	24	11	High	1.091136	1.006003	1.006003	0.891018	0.961778	0.952933	1.025829	1.063544	0.890059	0.908497	1.235352	0.864078
A0A452F982	NPC intracellular cholesterol transporter 2 OS=Capra hircus OX=9925 GN=NPC2 PE=4 SV=1	6	149	16.4	7.99	45	15	6	High	0.849352	0.802679	1.036045	1.117168	0.944921	0.997151	1.529548	0.830168	1.269755	1.038002	0.797178	0.91924
A0A452FVD3	Rac family small GTPase 1 OS=Capra hircus OX=9925 GN=RAC1 PE=4 SV=1	7	187	21.1	8.59	34	30	4	High	1.016232	0.959691	0.994644	1.00698	0.925766	1.058381	0.929603	0.929603	0.935663	0.961634	1.095819	0.972888
A0A452DKT4	40S ribosomal protein S24 OS=Capra hircus OX=9925 GN=RPS24 PE=3 SV=1	6	143	16.5	10.8	41	28	6	High	0.978386	0.837316	1.072765	1.182045	0.860165	1.110516	0.925397	0.862621	1.157669	1.116416	0.752315	1.087718
A0A452EP88	RELA proto-oncogene, NF-kB subunit OS=Capra hircus OX=9925 GN=RELA PE=4 SV=1	9	571	62.3	6.19	21	20	9	High	0.788165	0.774271	0.861606	1.079945	0.939017	0.994594	1.014271	0.86142	0.788123	0.929354	1.183213	0.87304
A0A452FHI3	Receptor expression-enhancing protein OS=Capra hircus OX=9925 GN=REEP5 PE=3 SV=1	8	189	21.5	7.75	28	34	8	High	1.082482	0.905945	1.197657	0.944651	0.962588	1.112692	1.015051	0.91188	1.165119	1.107906	0.912817	1.103216
A0A452FV13	Mannose receptor C-type 1 OS=Capra hircus OX=9925 GN=MRC1 PE=4 SV=1	11	1455	165.6	6.47	9	18	11	High	1.044494	0.936796	0.902405	0.88883	0.987478	0.958517	0.96128	0.892718	0.92957	0.809587	0.871293	0.814729
A0A452EHX4	Collagen type XVII alpha 1 chain OS=Capra hircus OX=9925 GN=COL17A1 PE=4 SV=1	4	193	20	7.37	25	12	3	High	1.079511	0.807752	0.968551	0.996761	0.870755	1.037196	1.11684	0.944185	1.064293	0.947	0.949815	0.850351
A0A452EGP3	Thioredoxin OS=Capra hircus OX=9925 GN=TXN PE=3 SV=1	7	105	11.8	5.03	66	39	7	High	1.207932	0.913402	1.065927	1.217575	0.854672	1.157091	1.088194	1.120642	1.170328	1.022285	0.888437	1.019243
A0A452EST1	Uncharacterized protein OS=Capra hircus OX=9925 GN=ASL PE=3 SV=1	11	473	52.6	6.48	26	16	11	High	1.008267	0.907023	1.132009	1.020381	1.035092	1.016055	1.001579	1.007748	1.008776	1.062235	1.104386	1.010832
A0A452EUA9	Inositol-1-monophosphatase OS=Capra hircus OX=9925 GN=IMPA1 PE=3 SV=1	12	277	30	5.17	40	29	12	High	1.136817	1.09817	1.025589	1.052925	0.894566	0.982229	1.115399	1.104191	0.954744	0.987436	0.912712	0.991172
A0A452EA45	Mannose-6-phosphate isomerase OS=Capra hircus OX=9925 GN=MPI PE=3 SV=1	6	424	46.4	5.86	25	8	6	High	0.766239	0.711135	1.290564	1.386579	0.674399	1.0451	0.810927	0.959818	0.885916	1.053283	0.94569	1.056543
A0A452FJX8	Cullin 4B OS=Capra hircus OX=9925 GN=CUL4B PE=3 SV=1	11	919	104.6	7.37	12	15	6	High	0.987184	1.022093	1.105209	0.825938	1.197469	0.952275	0.989799	1.039863	1.001771	1.000683	0.928852	0.978916
A0A452G3Z9	Signal transducer and activator of transcription OS=Capra hircus OX=9925 GN=STAT6 PE=3 SV=1	11	841	93.6	6.35	15	17	11	High	0.720293	0.622552	0.757196	0.697354	0.770161	0.708325	0.790655	0.64391	0.711019	0.700282	0.755758	0.632278
A0A452E4E8	Signal peptidase complex subunit 2 OS=Capra hircus OX=9925 GN=SPCS2 PE=4 SV=1	8	238	27.5	8.53	34	16	8	High	1.141621	0.961207	1.061802	1.018065	0.988543	1.084763	0.983838	1.009995	1.046278	1.171158	0.867395	1.210816
A0A452DQL0	Vacuolar protein sorting 4 homolog B OS=Capra hircus OX=9925 GN=VPS4B PE=3 SV=1	13	444	49.2	7.47	31	36	9	High	1.007713	0.790928	1.009623	0.950413	0.856823	1.037318	1.058827	0.965011	1.118611	0.926382	0.847282	0.926382
A0A452DWI5	Family with sequence similarity 120A OS=Capra hircus OX=9925 GN=FAM120A PE=4 SV=1	10	1297	139.9	9.42	10	14	10	High	0.949989	0.880529	0.991843	0.990952	0.950879	0.980266	1.00068	0.959907	0.958912	0.947973	0.932062	0.912172
A0A452E1F8	Uncharacterized protein OS=Capra hircus OX=9925 GN=LOC102172789 PE=4 SV=1	9	376	44.5	9.91	26	19	5	High	1.202766	1.064293	1.035242	1.137887	0.867718	1.13014	0.903104	0.796536	0.971238	0.94678	1.201844	1.032383
A0A452FAV0	Caveolae associated protein 2 OS=Capra hircus OX=9925 GN=CAVIN2 PE=4 SV=1	9	425	47	5.14	24	23	9	High	1.021788	1.044385	1.042126	1.046645	1.039866	1.127997	1.077454	1.185761	1.031155	0.957572	1.07332	0.888951
A0A452F7S2	RAB25, member RAS oncogene family OS=Capra hircus OX=9925 GN=RAB25 PE=4 SV=1	7	213	23.5	6.35	38	28	6	High	1.07136	0.962859	1.026973	1.142379	0.937213	1.057551	1.125017	0.965697	1.099061	0.977333	0.907518	0.960327
A0A0A7MD22	PYD and CARD domain containing OS=Capra hircus OX=9925 GN=PYCARD PE=2 SV=1	6	196	22.1	5.49	35	11	6	High	0.943531	1.512709	0.710066	1.12076	1.029589	0.866845	0.994482	0.707155	1.071999	0.836349	0.895261	1.082334
A0A452FW63	Acyl-CoA thioesterase 9 OS=Capra hircus OX=9925 GN=ACOT9 PE=4 SV=1	11	441	50.2	8.53	30	14	11	High	0.989441	0.890467	0.967064	0.987719	0.972228	1.063455	0.998583	1.027025	1.019915	0.959984	1.036167	0.962015
A0A452F2E7	Prostaglandin F2 receptor inhibitor OS=Capra hircus OX=9925 GN=PTGFRN PE=4 SV=1	15	879	98.7	6.86	19	28	15	High	1.151008	0.951055	1.016275	0.951055	0.953629	1.001686	1.042472	1.035159	0.955762	1.037249	0.969343	0.971433
A0A452DRI6	IST1 factor associated with ESCRT-III OS=Capra hircus OX=9925 GN=IST1 PE=4 SV=1	10	364	39.7	5.35	18	24	10	High	1.041662	1.068838	0.969191	1.120171	0.881622	0.969191	1.013688	0.883876	0.993238	1.083928	0.881208	1.139054
A0A452EVG3	Adenylosuccinate lyase OS=Capra hircus OX=9925 GN=ADSL PE=3 SV=1	8	490	55.4	6.83	20	11	8	High	1.057657	1.155484	1.038844	0.955126	0.968295	0.978642	1.12962	1.030162	1.029223	0.996383	0.968235	0.92132
A0A452EWS2	Acid phosphatase, prostate OS=Capra hircus OX=9925 GN=ACPP PE=3 SV=1	7	387	44.6	6.48	26	14	7	High	0.759404	0.762779	0.884298	1.138307	0.999066	1.449699	0.882105	0.991262	0.870334	1.146436	1.069384	0.967718
A0A452F2K7	Superoxide dismutase [Cu-Zn] OS=Capra hircus OX=9925 GN=SOD3 PE=3 SV=1	6	240	25.9	6.73	32	28	6	High	1.056412	0.921994	1.004933	1.111705	0.955361	1.008746	0.974899	1.005446	0.903623	0.974899	0.999892	1.110972
A0A452E9H6	Transportin 2 OS=Capra hircus OX=9925 GN=TNPO2 PE=4 SV=1	9	885	100	5.02	12	14	6	High	0.823916	1.031354	0.99695	0.913974	0.956474	0.958498	0.96913	0.92918	1.016027	1.040343	0.85623	1.130663
A0A452E1K0	UMP-CMP kinase OS=Capra hircus OX=9925 GN=CMPK1 PE=3 SV=1	6	228	26	8.28	32	18	6	High	1.244532	1.106094	1.009748	1.056518	0.973268	0.953625	1.104942	1.012746	1.101179	1.111528	0.856578	1.004279
A0A452DU00	Spermine synthase OS=Capra hircus OX=9925 GN=SMS PE=4 SV=1	11	349	39.5	5.08	34	22	11	High	1.193	1.032077	1.041857	0.957394	1.062306	0.969842	1.106208	0.902021	0.987741	0.995446	0.980999	1.00893
A0A452G9U0	RAB35, member RAS oncogene family OS=Capra hircus OX=9925 GN=RAB35 PE=4 SV=1	7	183	21	8.51	42	30	6	High	1.050302	0.923533	1.10101	0.888427	1.074681	1.025923	1.081248	0.905709	1.037591	1.025767	0.944819	1.161287
A0A452E566	Translin OS=Capra hircus OX=9925 GN=TSN PE=4 SV=1	7	228	26.2	6.44	32	15	7	High	1.003808	0.884153	1.086193	1.035193	0.957711	1.05677	0.968254	1.027046	1.070462	1.024333	0.837101	1.002625
A0A452FT43	Keratin_2_head domain-containing protein OS=Capra hircus OX=9925 PE=4 SV=1	5	103	10.4	11.41	44	78	1	High	0.534978	0.780265	1.287723	1.488573	0.636292	1.455691	0.741374	1.027988	1.295626	1.229715	0.65549	1.375519
A0A452FZ55	Phosphoenolpyruvate carboxykinase 2, mitochondrial OS=Capra hircus OX=9925 GN=PCK2 PE=3 SV=1	9	640	70.7	8	20	11	9	High	0.942979	0.935596	0.873372	0.986219	0.916613	0.975673	1.042073	0.884905	0.9184	0.929565	0.85914	0.922694
A0A452E162	Integrin_alpha2 domain-containing protein OS=Capra hircus OX=9925 GN=ITGAV PE=3 SV=1	10	1048	116.1	5.81	12	17	10	High	1.168295	1.048611	0.996368	1.098954	1.025814	1.088506	1.071591	0.915299	1.104263	1.032739	0.984174	1.010664
A0A452G880	RALY heterogeneous nuclear ribonucleoprotein OS=Capra hircus OX=9925 GN=RALY PE=4 SV=1	10	297	32	8.91	36	26	10	High	1.116409	0.984393	1.229062	1.064483	0.987034	1.188577	1.037734	0.963541	1.128971	1.14	1.038737	1.111927
A0A452G109	Gigaxonin OS=Capra hircus OX=9925 GN=GAN PE=4 SV=1	11	597	67.5	5.71	19	24	11	High	0.979155	1.046234	0.900336	1.037849	0.977478	0.90369	1.001126	0.962847	1.010695	0.996872	1.025582	0.962847
A0A452E9U4	Hydroxysteroid 17-beta dehydrogenase 11 OS=Capra hircus OX=9925 GN=HSD17B11 PE=3 SV=1	11	300	33.2	8.85	41	18	11	High	1.070742	0.929388	0.947534	0.835788	1.076472	0.877812	1.078801	0.782317	0.908854	0.89777	0.986438	0.944875
A9LM11	Huntingtin interacting protein 2 OS=Capra hircus OX=9925 GN=hip2 PE=2 SV=1	7	200	22.4	5.44	54	15	7	High	0.908777	1.010258	0.932983	1.136877	1.064258	0.988845	1.058806	0.957975	1.045613	1.162465	0.963629	0.999438
A0A452F3N4	Clathrin light chain OS=Capra hircus OX=9925 GN=CLTB PE=3 SV=1	8	210	23.1	4.64	30	34	8	High	1.154507	0.867315	1.036198	1.098514	0.884474	1.083161	1.019725	1.09983	1.072477	1.009956	0.846817	0.945482
A0A452G1F7	PDZ and LIM domain 3 OS=Capra hircus OX=9925 GN=PDLIM3 PE=4 SV=1	7	316	34.3	7.93	30	13	7	High	0.985537	0.819203	1.056822	0.90453	0.893729	1.010379	0.937581	1.25004	0.963902	0.93843	0.851824	0.816163
A0A452DTF4	Brain abundant membrane attached signal protein 1 OS=Capra hircus OX=9925 GN=BASP1 PE=4 SV=1	6	228	23.1	4.55	37	13	6	High	1.180192	1.193907	0.783305	0.95046	1.240196	0.815878	1.120824	0.836734	0.942877	0.956406	0.973056	1.106256
A0A452FY23	Ubiquitin specific peptidase 7 OS=Capra hircus OX=9925 GN=USP7 PE=3 SV=1	8	1103	128.4	5.53	11	12	8	High	0.880108	1.005253	0.905324	0.7615	1.040742	0.909059	0.862109	0.917717	1.053545	1.131943	0.956004	0.966032
A0A452FEC0	Importin subunit alpha OS=Capra hircus OX=9925 GN=KPNA3 PE=3 SV=1	7	521	57.7	4.94	19	20	4	High	1.076827	1.169085	0.967162	1.208252	0.93844	1.042883	1.115066	0.935901	0.981943	1.100052	0.995956	1.008968
A0A452E7R7	SH3 domain-binding glutamic acid-rich-like protein OS=Capra hircus OX=9925 GN=SH3BGRL PE=3 SV=1	6	114	12.8	5.25	51	22	6	High	1.150396	0.876493	1.01099	1.073821	0.957977	1.077748	1.011775	0.978219	1.149625	1.103373	0.846717	1.06891
A0A452FD51	PDZ domain-containing protein OS=Capra hircus OX=9925 GN=PSMD9 PE=4 SV=1	8	221	24.2	6.43	48	21	8	High	1.066458	1.111697	0.943252	1.090521	0.781545	1.001005	1.190174	0.927295	0.842733	1.097339	0.990717	1.083552
A0A452EYS6	LIM and senescent cell antigen-like-containing domain protein OS=Capra hircus OX=9925 GN=LIMS2 PE=4 SV=1	10	341	38.9	8.21	28	22	5	High	1.120276	1.178424	1.016281	0.898868	0.949188	1.003981	1.149875	1.557244	0.993067	1.043677	0.908441	0.850364
A0A452FLE8	Apolipoprotein E OS=Capra hircus OX=9925 GN=APOE PE=3 SV=1	11	326	37.2	6.3	36	19	11	High	0.721324	0.928883	1.066111	0.835396	1.138157	1.013793	0.890615	0.90211	0.89793	0.975256	1.093335	1.004515
A0A452FRE2	Sulfhydryl oxidase OS=Capra hircus OX=9925 GN=QSOX1 PE=4 SV=1	10	750	82.1	8.75	17	17	10	High	0.993613	1.177148	0.904468	0.942923	1.070523	0.903594	0.99305	1.001208	1.003247	1.07871	0.876797	1.030781
A0A452FTN8	Transportin 1 OS=Capra hircus OX=9925 GN=TNPO1 PE=4 SV=1	9	898	102.3	4.98	12	16	6	High	0.839621	1.194911	0.929108	0.87329	1.07973	0.907844	1.019303	0.789773	0.988231	1.04837	1.012287	1.010282
A0A452FP89	Progesterone receptor membrane component 2 OS=Capra hircus OX=9925 GN=PGRMC2 PE=3 SV=1	6	247	26.1	5.3	32	15	5	High	0.984804	1.036531	1.06067	1.018139	0.989402	1.012392	1.049467	0.9266	1.151855	1.177248	0.879911	1.056839
A0A452DQ32	Gap junction protein OS=Capra hircus OX=9925 GN=GJA1 PE=3 SV=1	7	382	43	8.66	29	15	7	High	0.737982	0.823306	1.072489	1.029828	0.960987	1.011405	1.104055	0.797659	1.063503	1.113968	0.838211	1.079724
A0A452ECL1	Collagen type V alpha 2 chain OS=Capra hircus OX=9925 GN=COL5A2 PE=4 SV=1	5	1252	125	6.09	5	29	5	High	0.960223	1.059801	1.100307	0.759379	1.237016	0.795666	1.006948	1.089319	0.901043	0.917089	1.010158	1.057227
A0A452G606	Glycine-N-acyltransferase like 2 OS=Capra hircus OX=9925 GN=GLYATL2 PE=4 SV=1	8	298	34.9	6.61	42	21	8	High	1.311751	1.168268	1.144657	0.709666	1.078364	0.907637	1.301566	0.835797	0.951756	0.83483	1.036793	1.00587
A0A452G497	Small glutamine rich tetratricopeptide repeat containing alpha OS=Capra hircus OX=9925 GN=SGTA PE=4 SV=1	7	313	34.2	4.84	27	27	7	High	0.99547	0.935014	1.053804	1.107895	0.939257	1.093047	0.987406	0.874002	1.154076	1.105106	0.897198	1.10167
A0A452DRD5	Eukaryotic translation initiation factor 3 subunit E OS=Capra hircus OX=9925 GN=EIF3E PE=3 SV=1	9	445	52.2	6.04	24	18	9	High	0.882425	0.943852	1.078805	0.825651	1.113241	0.977357	0.974554	0.931426	1.121753	1.082375	0.868609	1.089876
A0A452EN12	S-methyl-5'-thioadenosine phosphorylase OS=Capra hircus OX=9925 GN=MTAP PE=3 SV=1	7	283	31.2	7.43	28	28	2	High	1.095397	0.898534	1.050516	1.068876	1.051536	1.064796	1.141293	0.975015	1.073032	0.942635	0.892752	1.055529
A0A452DPE1	ADP ribosylation factor like GTPase 8A OS=Capra hircus OX=9925 GN=ARL8A PE=3 SV=1	7	186	21.4	7.77	38	14	5	High	0.903248	0.871838	1.084528	1.166194	0.892478	1.163502	0.922695	0.840083	0.981982	1.154981	0.897426	0.979066
A0A452FHI2	Carboxylic ester hydrolase OS=Capra hircus OX=9925 GN=LOC102188073 PE=3 SV=1	7	650	71.7	5.81	15	13	5	High	0.823795	0.872587	0.92138	0.92999	1.05819	1.050536	1.079822	0.817555	0.951459	0.95977	1.048423	0.912673
A0A452FEW5	Beta-hexosaminidase OS=Capra hircus OX=9925 GN=HEXB PE=3 SV=1	9	540	61.6	7.36	21	28	4	High	1.016188	1.045557	1.028915	1.104295	0.849765	0.987798	1.135589	0.918495	0.88307	0.995704	0.982987	1.067463
F2X909	Collagen type I alpha 2 (Fragment) OS=Capra hircus OX=9925 PE=2 SV=1	6	155	13.6	9.82	71	45	3	High	0.910493	0.817245	1.028995	1.115444	1.156239	1.013454	1.070516	0.986442	1.200608	1.229813	0.868739	1.198838
A0A452F4T8	Dynamin 1 OS=Capra hircus OX=9925 GN=DNM1 PE=3 SV=1	11	845	95.4	7.17	16	21	5	High	1.143976	1.057861	0.870539	0.88208	1.059637	0.857222	1.033814	0.875229	1.027904	0.884094	0.977669	0.818099
A0A452G8Q5	Phospholipase A2 OS=Capra hircus OX=9925 GN=PLA2G4E PE=4 SV=1	10	833	94.6	7.17	16	16	10	High	0.990232	0.988193	0.939255	0.970861	0.856673	0.813852	1.113253	0.92108	0.939177	0.871098	1.093433	0.915048
A0A452F099	Uncharacterized protein OS=Capra hircus OX=9925 GN=ACAT2 PE=3 SV=1	8	397	41.1	7.06	25	14	8	High	1.124223	1.06971	0.960684	0.989609	1.010747	0.976259	0.968399	1.050207	0.908296	0.956713	1.303143	1.047703
A0A452G9Y1	SERPIN domain-containing protein OS=Capra hircus OX=9925 GN=LOC108633473 PE=3 SV=1	8	378	42.6	5.99	28	15	3	High	1.02695	1.001965	0.959599	1.073662	1.034555	0.892247	1.004974	0.831653	1.107276	0.843489	1.067539	1.038793
A0A452DPV7	Lon protease homolog, mitochondrial OS=Capra hircus OX=9925 GN=LONP1 PE=3 SV=1	11	963	106.8	6.65	14	21	11	High	1.076084	0.933273	1.009369	0.983309	1.081296	0.902	0.981495	1.098114	1.076518	0.936576	0.808727	0.934848
A0A452FZP0	Kallikrein related peptidase 10 OS=Capra hircus OX=9925 GN=KLK10 PE=3 SV=1	7	280	30.6	8.72	26	41	7	High	0.97224	0.881336	0.98755	1.028696	0.887078	1.004774	1.026182	0.889416	0.886681	0.999741	0.878475	0.919505
A0A452DTJ9	von Willebrand factor A domain containing 1 OS=Capra hircus OX=9925 GN=VWA1 PE=4 SV=1	5	405	42.9	6.92	23	10	5	High	0.767362	1.033613	0.750367	0.867065	0.997358	0.864799	0.835223	0.814533	0.634116	0.786394	1.556892	0.824464
A0A452FUP0	Enolase-phosphatase E1 OS=Capra hircus OX=9925 GN=ENOPH1 PE=3 SV=1	6	261	28.9	5.06	34	8	6	High	0.904158	0.927568	0.957085	1.001869	1.120954	0.918407	1.030022	1.018547	1.043263	0.97706	0.766976	0.999127
A0A452F3W0	Latent transforming growth factor beta binding protein 4 OS=Capra hircus OX=9925 GN=LTBP4 PE=4 SV=1	10	1625	172.9	5.25	8	24	10	High	1.004536	1.083415	0.942497	0.942497	1.078983	0.86539	1.099055	1.022053	0.964051	0.981051	0.993052	0.925049
A0A452G9I7	Uncharacterized protein OS=Capra hircus OX=9925 GN=YKT6 PE=3 SV=1	10	215	24.1	5.47	49	27	10	High	1.082102	1.027956	0.94049	1.013379	1.045658	0.968604	1.037603	0.956773	1.039341	1.048032	0.891589	1.092358
A0A452EP43	3-hydroxy-3-methylglutaryl coenzyme A synthase OS=Capra hircus OX=9925 GN=HMGCS1 PE=3 SV=1	10	520	57.3	5.49	17	16	10	High	0.842151	1.06039	0.876943	1.042467	1.207991	0.860074	0.839552	0.886926	1.017852	1.364976	0.774951	1.146193
A0A452FXF1	NADH:ubiquinone oxidoreductase core subunit S2 OS=Capra hircus OX=9925 GN=NDUFS2 PE=3 SV=1	8	463	52.5	7.15	23	19	8	High	0.919587	0.810518	1.026636	0.926656	0.970082	0.951903	0.868977	0.8486	0.986808	1.000097	0.810504	1.015158
A0A452E357	Uncharacterized protein OS=Capra hircus OX=9925 GN=HNRNPDL PE=4 SV=1	6	420	46.4	9.57	14	30	4	High	1.181177	0.786138	1.137284	1.197637	0.974879	1.213	1.686992	0.934884	1.147967	1.123542	0.730223	0.918039
A0A452F0E9	Aly/REF export factor OS=Capra hircus OX=9925 GN=ALYREF PE=4 SV=1	4	267	28	11.15	21	12	4	High	1.093177	0.86797	1.118746	1.104978	0.833549	1.237742	1.04472	1.00487	1.35084	1.043814	0.808337	1.001247
A0A452FLA7	Coagulation factor XIII B chain OS=Capra hircus OX=9925 GN=F13B PE=4 SV=1	8	661	74.8	6.9	16	14	8	High	1.005189	1.193761	0.845627	0.924924	1.217937	0.894946	1.051246	0.964234	1.008198	0.917523	1.362655	0.943168
A0A452FXL7	Histone deacetylase 2 OS=Capra hircus OX=9925 GN=HDAC2 PE=3 SV=1	11	488	55.3	5.91	28	19	6	High	0.950985	0.839952	0.982246	0.80869	0.958531	0.910021	0.933532	0.753826	0.992591	1.110707	0.863506	1.011152
A0A452E2S1	Discs large MAGUK scaffold protein 1 OS=Capra hircus OX=9925 GN=DLG1 PE=3 SV=1	10	927	103.3	5.91	12	19	10	High	1.056418	0.948709	1.080676	0.95259	1.023426	0.992374	1.006539	0.968156	1.076164	0.952089	0.894961	0.967264
A0A452E2Z6	Eukaryotic elongation factor 2 kinase OS=Capra hircus OX=9925 GN=EEF2K PE=3 SV=1	10	722	81.4	5.34	17	13	10	High	0.914257	0.983266	1.013135	1.028585	0.914257	0.996656	0.881474	1.009479	0.982171	1.016306	0.856726	0.884888
A0A452FZ17	Methionine aminopeptidase 2 OS=Capra hircus OX=9925 GN=METAP2 PE=3 SV=1	7	477	52.8	5.92	21	12	7	High	1.011624	0.963698	1.155405	1.21132	0.880824	1.135435	1.074667	1.056769	1.184738	1.096145	0.786513	1.207111
A0A452E9B5	PDZ domain containing 1 OS=Capra hircus OX=9925 GN=PDZK1 PE=4 SV=1	11	519	57	5.35	24	16	11	High	0.959009	0.954487	0.928489	0.940923	0.997441	0.870841	0.821819	0.982668	0.869079	1.14103	0.91468	0.898098
A0A452FK44	Kallikrein related peptidase 7 OS=Capra hircus OX=9925 GN=KLK7 PE=3 SV=1	7	336	36.2	8.84	39	10	7	High	1.024984	0.756523	0.969631	1.261155	0.790658	1.203957	0.892172	0.964078	1.263209	1.182674	0.799173	0.973666
A0A452DTR0	Protein kinase C and casein kinase substrate in neurons 3 OS=Capra hircus OX=9925 GN=PACSIN3 PE=4 SV=1	9	424	48.7	6.14	26	21	9	High	0.923789	0.995995	0.924669	0.861269	1.121916	0.911461	1.020199	0.944458	1.040396	0.938399	0.874776	0.948497
A0A452EM11	Apolipoprotein C3 OS=Capra hircus OX=9925 GN=APOC3 PE=4 SV=1	4	97	10.8	4.93	53	20	4	High	0.81413	1.247475	0.537074	0.718734	1.776216	0.685243	0.835159	0.904149	0.629071	0.614919	2.151288	0.721059
A0A452FFM4	Casein kinase 2 alpha 2 OS=Capra hircus OX=9925 GN=CSNK2A2 PE=3 SV=1	10	350	41.2	8.56	39	15	10	High	1.027832	0.937313	1.052617	1.056927	0.901751	1.05585	1.150373	1.029197	1.169015	1.021571	0.852094	0.956322
A0A452EQF5	Protein kinase C delta type OS=Capra hircus OX=9925 GN=PRKCD PE=3 SV=1	10	674	77.2	7.75	18	16	9	High	0.911322	0.916825	1.10282	0.8684	1.04339	1.020278	0.890452	0.820673	0.850578	0.716004	1.289189	0.88796
A0A452G3R8	Lectin, mannose binding 1 OS=Capra hircus OX=9925 GN=LMAN1 PE=4 SV=1	11	514	57.4	6.23	26	21	11	High	0.982381	0.769789	0.96656	0.989302	1.016	0.873613	0.909531	0.834719	0.944683	0.999665	0.841029	1.115938
A0A452EJD8	Asparagine synthetase [glutamine-hydrolyzing] OS=Capra hircus OX=9925 GN=ASNS PE=4 SV=1	9	561	64.2	6.74	19	17	9	High	0.880977	0.861875	1.13132	1.151428	0.897063	1.10719	0.844091	0.985482	1.121537	1.181117	0.820081	1.201569
A0A452F703	AP-3 complex subunit beta OS=Capra hircus OX=9925 GN=AP3B1 PE=3 SV=1	11	1094	120.8	6.02	11	14	11	High	0.975962	0.767863	1.040854	0.861843	1.048685	1.062111	0.847016	1.168112	1.654695	0.956518	0.82067	0.960635
A0A452ENQ2	Ubiquitin like modifier activating enzyme 3 OS=Capra hircus OX=9925 GN=UBA3 PE=4 SV=1	7	465	52.8	5.73	21	12	7	High	1.411788	1.021114	1.051546	1.008777	1.082799	1.113231	1.062272	0.992856	1.095895	1.034072	1.087218	1.070949
A0A452F0R4	Ecm29 proteasome adaptor and scaffold OS=Capra hircus OX=9925 GN=ECPAS PE=4 SV=1	13	1833	202.4	7.14	8	16	13	High	0.874949	1.078051	1.075122	0.913031	0.941348	0.851514	1.059308	0.99647	0.910866	1.060218	0.795209	0.880813
A0A452F3I8	Uncharacterized protein OS=Capra hircus OX=9925 GN=ENDOU PE=4 SV=1	9	413	47.2	5.44	26	24	9	High	1.005567	1.01824	0.973886	1.112227	1.015071	0.991839	1.206976	1.138961	1.124386	1.130054	1.028031	0.938153
A0A452EMC8	Amine oxidase OS=Capra hircus OX=9925 GN=MAOA PE=3 SV=1	7	432	49.5	7.52	23	14	7	High	0.871577	1.033759	0.952131	0.862985	1.044499	0.929576	1.089477	1.158278	0.857901	0.968655	1.121361	0.831891
A0A452FQV0	RAN binding protein 1 OS=Capra hircus OX=9925 GN=RANBP1 PE=4 SV=1	6	206	23.6	5.02	29	27	5	High	1.121835	1.018564	0.994015	1.181088	1.007559	1.133685	1.05641	0.99892	1.069522	1.062462	0.951517	1.03523
A0A452GAE9	Selenophosphate synthetase 1 OS=Capra hircus OX=9925 GN=SEPHS1 PE=4 SV=1	6	392	42.9	5.97	22	13	6	High	1.090605	0.920539	0.905679	0.835506	1.052629	0.875959	0.894385	0.918409	0.919501	0.9468	0.942433	0.888925
A0A452E9A1	Cadherin 3 OS=Capra hircus OX=9925 GN=CDH3 PE=4 SV=1	11	831	91.3	4.84	17	17	11	High	0.947322	0.903677	1.038248	1.051887	0.906405	0.96187	0.893237	0.872867	0.873792	0.91731	1.01268	0.972865
A0A452FJ51	RAS related 2 OS=Capra hircus OX=9925 GN=RRAS2 PE=4 SV=1	4	212	24	5.71	23	19	2	High	0.978363	0.753141	1.141815	0.953655	0.944152	0.962208	1.137324	0.849242	1.004936	0.805423	0.943404	0.999343
A0A452EG89	Fibrillin 2 OS=Capra hircus OX=9925 GN=FBN2 PE=4 SV=1	10	2900	313.4	4.88	3	39	4	High	1.352784	0.744428	0.974776	0.72924	1.075184	0.753709	1.109861	0.958891	0.88287	0.895718	0.817556	0.961032
A0A452ESY5	Dystroglycan 1 OS=Capra hircus OX=9925 GN=DAG1 PE=4 SV=1	10	895	97.4	8.78	15	17	10	High	1.121787	0.973577	1.06954	1.048215	0.928794	1.059944	1.016689	1.238834	1.092731	1.068807	0.905616	0.981658
I1VE56	RAS oncogene protein OS=Capra hircus OX=9925 GN=RAB8A PE=2 SV=1	7	207	23.7	9.06	35	49	3	High	0.99449	0.961361	1.013727	0.961361	0.841668	1.015864	0.941636	0.874211	0.88616	0.968093	0.875918	1.152444
A0A452EVJ6	LanC like 2 OS=Capra hircus OX=9925 GN=LANCL2 PE=4 SV=1	7	452	51.2	7.58	22	11	7	High	1.044172	1.309012	0.948038	0.935785	1.100721	0.908453	1.094602	1.198999	1.042403	0.965969	0.814966	0.872757
A0A452FTV9	Complement C1r OS=Capra hircus OX=9925 GN=C1R PE=3 SV=1	10	734	83.3	6.21	17	17	10	High	0.949191	1.244722	0.771437	0.844502	1.268713	0.79979	0.86001	0.898889	0.700267	0.782251	1.819313	0.842261
A0A452G6T9	MPN domain-containing protein OS=Capra hircus OX=9925 GN=PSMD14 PE=4 SV=1	10	310	34.4	6.27	36	31	10	High	1.016025	0.750139	1.002168	1.179714	0.790845	1.178848	0.907571	0.807023	1.062496	1.057366	0.858323	1.01017
A0A452FAG7	Platelet activating factor acetylhydrolase 1b catalytic subunit 3 OS=Capra hircus OX=9925 GN=PAFAH1B3 PE=4 SV=1	7	232	25.9	6.96	38	14	7	High	1.08405	0.880577	1.07565	0.918845	1.019648	1.048583	1.17135	1.003556	1.01204	1.035606	0.956422	0.969619
A0A452E7K8	3'(2'), 5'-bisphosphate nucleotidase 1 OS=Capra hircus OX=9925 GN=BPNT1 PE=4 SV=1	8	308	33.3	5.53	30	16	8	High	1.024096	1.056613	0.967849	1.321148	0.908966	1.042552	1.103274	1.014279	1.104285	1.148782	0.904046	1.129568
A0A452FKH3	Uncharacterized protein OS=Capra hircus OX=9925 GN=RPL13A PE=3 SV=1	6	203	23.5	11.11	28	49	6	High	1.090226	1.026853	1.220038	1.17813	0.975746	1.258879	1.068296	1.121912	1.392627	1.143885	0.94876	1.176406
A0A452FP93	Uncharacterized protein OS=Capra hircus OX=9925 GN=TCEA1 PE=4 SV=1	8	361	40.1	8.46	22	18	8	High	1.058785	0.941518	0.996759	0.981253	0.945395	0.993852	1.022663	0.905522	0.925346	0.972202	0.959587	1.012751
A0A452EW53	Reticulocalbin 2 OS=Capra hircus OX=9925 GN=RCN2 PE=4 SV=1	7	317	36.9	4.4	26	16	7	High	0.984445	1.089202	0.942919	0.921212	0.994826	0.91555	0.958255	0.944377	1.010067	0.979535	0.829651	0.975834
A0A452FB58	Solute carrier family 25 member 11 OS=Capra hircus OX=9925 GN=SLC25A11 PE=3 SV=1	10	314	34.2	9.88	34	14	10	High	0.916358	1.00404	0.958491	0.885612	0.960768	0.943687	0.971254	0.953239	0.916392	0.909841	1.267672	0.898377
A0A452FU44	Hyaluronan and proteoglycan link protein 1 OS=Capra hircus OX=9925 GN=HAPLN1 PE=4 SV=1	9	354	40.2	7.96	33	11	8	High	1.205854	1.046177	1.134532	0.824759	0.818372	0.999339	1.360132	1.257272	0.777258	0.838974	0.980406	0.781543
A0A452ERM0	Metastasis associated 1 family member 2 OS=Capra hircus OX=9925 GN=MTA2 PE=4 SV=1	10	654	73.7	9.5	18	20	9	High	0.999989	1.021987	1.058283	1.021987	0.931796	1.09238	1.061382	1.113528	1.111004	1.034468	0.819156	1.013441
A0A452E047	Ig-like domain-containing protein OS=Capra hircus OX=9925 GN=LOC108633459 PE=3 SV=1	7	369	41.5	5.41	22	32	2	High	1.217131	0.860597	1.120856	1.154711	1.043625	1.126146	1.167818	0.869272	1.038764	1.345053	0.867551	1.197071
A0A452FSE7	Decapping enzyme, scavenger OS=Capra hircus OX=9925 GN=DCPS PE=4 SV=1	5	337	38.5	6.37	22	9	5	High	1.080324	0.906787	1.046608	0.84828	0.961327	0.937528	1.078807	0.992418	0.86328	0.935419	1.147384	0.964809
A0A452G1R9	Nucleobindin 2 OS=Capra hircus OX=9925 GN=NUCB2 PE=4 SV=1	10	415	49.2	5.17	29	19	10	High	1.213127	0.748555	0.940719	1.064253	0.990344	0.773895	0.798795	0.915719	0.890786	1.151285	0.742912	1.465088
A0A452FS00	Eukaryotic translation initiation factor 3 subunit K OS=Capra hircus OX=9925 GN=EIF3K PE=3 SV=1	8	218	25.1	4.93	51	16	8	High	0.940515	0.87485	1.182535	1.0831	0.843894	1.198482	1.02285	0.915362	1.19634	1.046422	0.783358	1.081309
A0A452E8U0	Upstream binding transcription factor OS=Capra hircus OX=9925 GN=UBTF PE=4 SV=1	8	757	88.6	5.94	12	16	8	High	0.89712	0.917027	0.82625	0.862879	1.022933	0.800769	1.021316	1.02417	0.904277	0.994673	0.948999	0.989915
G3EHG6	Perilipin OS=Capra hircus OX=9925 PE=2 SV=1	10	450	49.1	7.8	26	15	10	High	1.040695	1.189171	1.168384	0.88826	0.964477	0.941711	1.125432	1.10302	0.903109	0.989169	1.301139	0.970344
A0A452EC15	Serpin family A member 7 OS=Capra hircus OX=9925 GN=SERPINA7 PE=3 SV=1	9	435	48.7	6.44	23	21	9	High	0.931503	1.071908	0.884701	0.887966	1.190545	0.870552	1.060324	0.881797	0.800571	0.773496	1.409763	0.883489
A0A452EUW4	Hook microtubule tethering protein 3 OS=Capra hircus OX=9925 GN=HOOK3 PE=4 SV=1	10	719	83.2	5.25	17	20	10	High	1.066442	0.981704	1.148387	0.877411	1.092516	1.028264	0.990482	0.918489	0.927962	1.046371	1.088999	1.124048
A0A452DV99	Dual specificity phosphatase 14 OS=Capra hircus OX=9925 GN=DUSP14 PE=3 SV=1	6	198	22.3	9.54	40	11	6	High	0.969135	0.844096	1.046333	1.030024	0.886501	1.118095	0.909862	1.030896	1.262808	1.041899	0.688108	1.019047
A0A452EYW2	Enhancer of mRNA decapping 4 OS=Capra hircus OX=9925 GN=EDC4 PE=4 SV=1	9	1395	151	5.94	9	13	9	High	1.025116	1.021684	1.010243	1.074311	0.986217	1.027404	0.957887	0.964425	1.109886	1.102531	0.803437	1.011005
A0A452FXJ5	PDGFA associated protein 1 OS=Capra hircus OX=9925 GN=PDAP1 PE=4 SV=1	6	182	20.6	6.19	27	27	6	High	1.082743	0.94897	0.975372	1.160192	0.972732	1.079223	0.979653	0.942343	1.025029	1.050238	1.071413	1.083513
A0A452EVV9	Nucleoporin 98 OS=Capra hircus OX=9925 GN=NUP98 PE=4 SV=1	10	1816	197.5	6.07	7	12	10	High	0.940154	0.886368	0.990952	0.925214	1.100516	0.969039	0.926548	1.058856	1.00469	0.840415	0.970059	0.841303
A0A452DQS6	RAB21, member RAS oncogene family OS=Capra hircus OX=9925 GN=RAB21 PE=4 SV=1	6	222	24.1	7.94	36	15	6	High	1.027732	1.001129	1.038142	1.006912	0.979153	1.078624	1.041091	1.452401	1.028034	0.994574	0.913781	0.95377
A0A452DQC4	WD_REPEATS_REGION domain-containing protein OS=Capra hircus OX=9925 PE=4 SV=1	8	425	47.7	4.92	25	23	4	High	1.0539	1.083301	0.961496	0.984597	1.086451	0.964647	1.08856	0.893331	1.008071	1.026052	0.877918	1.074003
A0A452FKY4	Ankyrin repeat domain 13A OS=Capra hircus OX=9925 GN=ANKRD13A PE=4 SV=1	9	590	67.5	5.12	21	14	9	High	0.944646	0.925039	0.975146	0.911967	1.035058	0.920682	1.056611	0.818112	0.934824	0.926367	0.939898	1.034622
A0A452E541	Paxillin OS=Capra hircus OX=9925 GN=PXN PE=3 SV=1	8	581	63.4	6.52	15	12	8	High	1.054233	0.933534	1.22051	1.00781	0.995149	1.147922	1.106369	1.079636	1.013338	1.083914	0.998367	1.034725
A0A452DTB9	Synaptophysin like 1 OS=Capra hircus OX=9925 GN=SYPL1 PE=4 SV=1	5	256	28.4	8.76	19	26	5	High	0.958114	0.843213	0.875595	0.849481	0.784718	0.811877	0.985737	0.869753	0.828206	0.815223	0.829072	0.71828
A0A452G8D9	C1q domain-containing protein OS=Capra hircus OX=9925 GN=ADIPOQ PE=4 SV=1	5	283	30.4	5.73	27	23	5	High	0.94711	0.993495	0.864049	1.091658	0.907197	1.071162	0.973651	0.845447	0.930351	0.823372	1.258079	0.92186
A0A452DZ39	CRK proto-oncogene, adaptor protein OS=Capra hircus OX=9925 GN=CRK PE=4 SV=1	9	304	33.8	5.55	37	16	8	High	1.13851	0.917228	1.001073	1.058987	0.874009	1.070224	1.076916	0.953228	1.042902	0.975904	0.994457	0.923336
A0A452EEZ8	Uncharacterized protein OS=Capra hircus OX=9925 GN=RCN1 PE=4 SV=1	7	331	38.8	4.91	24	19	7	High	1.314019	0.978063	0.910307	1.146512	0.972416	0.918776	1.124532	1.054919	0.799984	1.111362	0.942033	1.211078
A0A452FSG9	Adenosylhomocysteinase like 1 OS=Capra hircus OX=9925 GN=AHCYL1 PE=3 SV=1	12	530	58.9	6.89	23	44	4	High	1.017909	0.935748	1.100069	1.033043	0.95845	0.991963	1.094569	1.096266	1.069105	0.960458	0.865393	0.899345
A0A452FNZ8	Ubiquitin protein ligase E3 component n-recognin 4 OS=Capra hircus OX=9925 GN=UBR4 PE=4 SV=1	12	5180	571	6.1	2	15	12	High	0.960961	0.934608	1.057248	1.026841	0.962988	0.928527	1.032802	0.948767	1.115979	1.037089	0.9239	1.055954
A0A452ELA0	NAD(P)H-hydrate epimerase OS=Capra hircus OX=9925 GN=NAXE PE=3 SV=1	8	288	31.4	7.15	36	19	8	High	1.018729	0.928471	1.075006	0.987935	0.899802	0.958203	0.968182	0.917588	0.907298	1.105386	0.910728	1.123393
A0A452FKG0	Rho GTPase activating protein 17 OS=Capra hircus OX=9925 GN=ARHGAP17 PE=4 SV=1	7	873	93.8	7.69	12	9	7	High	1.120948	0.893909	0.972499	0.929808	0.999666	1.037506	1.021204	0.875888	1.042224	1.012064	0.868577	1.060503
A0A452EXH1	Glutathione reductase OS=Capra hircus OX=9925 GN=GSR PE=3 SV=1	10	519	56.3	8.37	25	15	10	High	0.979813	0.992757	0.970105	1.074737	0.94961	0.970105	1.018795	1.141346	0.947448	1.06748	0.918909	1.017117
A0A452EV58	Saposin B-type domain-containing protein OS=Capra hircus OX=9925 GN=LOC102191806 PE=4 SV=1	3	145	16	8.48	15	25	3	High	1.353049	0.940964	0.981497	0.636967	0.996938	0.773042	1.297377	0.770367	1.009499	0.696788	1.189767	0.764848
A0A452ELI5	Erythrocyte membrane protein band 4.1 OS=Capra hircus OX=9925 GN=EPB41 PE=4 SV=1	10	860	96	5.57	14	15	8	High	0.931307	0.989439	1.032792	0.939189	1.169748	0.92638	1.161487	0.84465	0.947869	0.909274	0.966717	0.978386
A0A452FSY5	Twinfilin actin binding protein 1 OS=Capra hircus OX=9925 GN=TWF1 PE=4 SV=1	10	384	44	8.25	28	25	8	High	1.079825	0.82998	1.096883	1.016611	0.954401	1.105914	0.997996	1.251038	1.042545	1.052346	0.870583	0.946318
A0A452FQG8	Thyroid hormone receptor associated protein 3 OS=Capra hircus OX=9925 GN=THRAP3 PE=4 SV=1	14	979	111.2	10.14	14	28	14	High	1.084835	0.921325	1.061477	0.990339	0.972289	1.083773	1.081927	0.960932	1.143713	1.062191	0.845943	1.064765
A0A452G754	Proteasome 26S subunit, non-ATPase 8 OS=Capra hircus OX=9925 GN=PSMD8 PE=4 SV=1	9	287	32.5	7.31	30	27	9	High	0.91665	0.966252	0.980791	1.203145	0.842247	1.013289	1.006277	1.022779	1.143455	1.046502	0.942329	1.005245
A0A452FAD9	Dedicator of cytokinesis 1 OS=Capra hircus OX=9925 GN=DOCK1 PE=3 SV=1	13	1888	217.8	7.84	8	18	13	High	0.949614	1.396561	0.908825	0.87411	0.948746	0.884525	1.014754	1.215923	1.039387	1.009622	0.846428	0.995253
A0A452FRZ3	Cytochrome c oxidase subunit OS=Capra hircus OX=9925 GN=COX6B1 PE=3 SV=1	7	86	10.2	8.75	73	22	7	High	0.984909	0.843123	0.935718	1.015774	0.892314	1.009987	0.901365	0.920323	1.046704	1.037677	0.91942	1.060245
A0A452F623	Histone H2A OS=Capra hircus OX=9925 GN=LOC102183306 PE=3 SV=1	4	128	13.5	10.58	31	54	2	High	1.09577	0.907778	1.076085	0.971754	0.958959	1.04262	1.032651	0.888818	0.959378	0.97747	1.133063	1.02451
A0A452F9G8	Ribosomal_L14e domain-containing protein OS=Capra hircus OX=9925 GN=RPL14 PE=4 SV=1	5	213	23.4	10.78	26	24	5	High	0.59937	0.517982	0.58908	0.567563	0.727533	0.488047	0.599175	0.476963	0.705649	0.632506	0.642691	0.66954
A0A452DLE3	Host cell factor C1 OS=Capra hircus OX=9925 GN=HCFC1 PE=4 SV=1	12	2009	205.3	6.86	7	19	12	High	1.08986	1.070898	1.041898	0.951551	0.966051	0.978321	1.154381	1.264867	1.018143	1.009836	0.941717	0.893536
A0A452EI55	Uncharacterized protein OS=Capra hircus OX=9925 GN=SCARB2 PE=3 SV=1	7	478	54	5.12	19	14	7	High	0.79313	0.781312	0.831962	1.681195	0.778779	0.885144	1.046786	1.116158	1.022238	1.122561	0.72127	0.978481
A0A452FF94	Glutaredoxin domain-containing protein OS=Capra hircus OX=9925 GN=GLRX PE=4 SV=1	4	106	11.8	7.78	42	19	4	High	1.157811	0.877472	0.984022	1.2085	0.86299	1.082296	0.878631	1.221463	0.965645	1.282372	0.821203	1.221463
A0A452FUN1	Dual specificity protein phosphatase OS=Capra hircus OX=9925 GN=DUSP3 PE=3 SV=1	6	185	20.5	7.8	44	11	6	High	0.775159	1.034067	0.803179	0.97018	0.932073	0.76283	0.857738	1.411483	0.714728	0.702257	1.060611	0.741335
A0A452G5Y7	TAR DNA binding protein OS=Capra hircus OX=9925 GN=TARDBP PE=4 SV=1	6	414	44.6	6.7	22	10	6	High	0.969417	1.004918	1.035347	0.829949	1.30583	0.824877	1.002208	0.903986	1.102566	1.01929	0.912527	0.991532
A0A452FRE1	Isoleucyl-tRNA synthetase 2, mitochondrial OS=Capra hircus OX=9925 GN=IARS2 PE=3 SV=1	9	1012	113.6	7.2	11	16	9	High	0.871525	0.885805	1.160698	0.898301	0.915258	1.074124	0.98496	0.88776	1.062323	1.080175	0.873875	1.011739
A0A452EQX8	Dolichyl-diphosphooligosaccharide--protein glycosyltransferase 48 kDa subunit OS=Capra hircus OX=9925 GN=DDOST PE=3 SV=1	9	442	49.1	6.11	25	22	9	High	1.052868	1.084876	0.990736	0.921072	1.021802	0.907892	0.981461	0.970177	1.088658	0.996506	0.89307	1.037881
A0A452G6A0	PDS5 cohesin associated factor A OS=Capra hircus OX=9925 GN=PDS5A PE=4 SV=1	10	1337	150.6	7.91	9	16	9	High	0.974781	1.039756	1.051751	0.944792	0.983777	0.89881	1.026547	0.995459	1.151766	1.059363	0.930691	0.998049
A0A452EQU0	WD_REPEATS_REGION domain-containing protein OS=Capra hircus OX=9925 GN=SEC13 PE=3 SV=1	8	322	35.4	5.48	31	17	8	High	1.076966	0.89795	0.980178	1.116367	0.916794	1.07611	0.943168	0.975628	1.023796	1.026937	0.988194	1.077199
A0A452FWU9	Ribosomal protein S16 OS=Capra hircus OX=9925 GN=RPS16 PE=3 SV=1	10	146	16.4	10.21	53	46	10	High	0.99762	0.818688	1.029081	1.13526	0.842283	1.094951	0.923053	0.871427	1.17756	1.029022	0.789913	1.086988
A0A452ETG6	Podocan OS=Capra hircus OX=9925 GN=PODN PE=4 SV=1	11	614	69.1	7.18	21	21	11	High	0.966749	1.000438	0.938676	0.901244	1.091209	0.946162	1.008703	0.986113	0.850571	0.927755	1.000231	0.985171
A0A452E1U9	Guanidinoacetate N-methyltransferase OS=Capra hircus OX=9925 GN=GAMT PE=3 SV=1	6	236	26.6	5.73	44	14	6	High	0.922977	1.00144	0.937167	1.381235	0.877068	1.016465	0.969292	0.975819	1.050879	1.115061	1.066109	1.033474
A0A452FYY3	Apolipoprotein A2 OS=Capra hircus OX=9925 GN=APOA2 PE=4 SV=1	4	100	11.2	8.1	36	27	4	High	0.843294	1.18351	0.617127	0.970875	1.337188	0.68865	0.874256	0.854072	0.814623	0.790771	1.55865	0.960493
A0A452FCU2	Farnesyl diphosphate synthase OS=Capra hircus OX=9925 GN=FDPS PE=3 SV=1	8	353	40.4	5.11	21	21	8	High	1.054545	1.021892	1.020804	0.921757	1.013185	1.043661	1.007157	0.921087	1.041418	1.092392	0.83251	0.987938
A0A452EG31	Rap1 GTPase-GDP dissociation stimulator 1 OS=Capra hircus OX=9925 GN=RAP1GDS1 PE=4 SV=1	7	607	66.2	5.26	16	14	7	High	0.873792	1.048948	1.02991	0.906158	0.869033	0.873792	1.047653	0.835323	1.04209	0.928971	0.943806	0.907645
A0A0A7CPQ3	Cellular retinoic acid binding protein 2 OS=Capra hircus OX=9925 GN=CRABP2 PE=2 SV=1	6	138	15.7	5.4	57	20	6	High	0.967998	0.860654	1.056993	1.230395	0.810193	1.128556	0.965825	0.873318	1.15373	1.079532	0.81261	1.083386
A0A452FQM7	ATPase H+ transporting V1 subunit E1 OS=Capra hircus OX=9925 GN=ATP6V1E1 PE=3 SV=1	8	226	26.1	8.44	31	17	8	High	0.933309	0.919065	0.925712	1.123222	1.002627	0.994081	0.906872	1.003315	1.072865	1.084921	0.918927	1.030208
A0A452G000	DAZ associated protein 1 OS=Capra hircus OX=9925 GN=DAZAP1 PE=4 SV=1	4	406	43.5	8.92	16	8	4	High	1.029499	0.727714	1.053994	1.246039	0.794342	1.033418	1.161868	0.726485	1.074431	0.837359	0.650767	1.071726
A0A452ESU0	G3BP stress granule assembly factor 1 OS=Capra hircus OX=9925 GN=G3BP1 PE=4 SV=1	8	465	52.1	5.52	26	15	8	High	0.98097	1.00957	1.00957	0.936025	0.907425	0.992206	1.058202	0.921893	1.003154	0.925388	1.031989	0.9883
A0A452FS81	Methylmalonyl-CoA mutase OS=Capra hircus OX=9925 GN=MMUT PE=4 SV=1	10	771	85.4	7.36	14	17	10	High	1.010183	0.871359	0.966685	1.184177	0.890794	0.900049	1.005673	0.919433	1.138784	1.120973	0.881	1.064729
A0A452ELU9	HDGF like 3 OS=Capra hircus OX=9925 GN=HDGFL3 PE=4 SV=1	6	207	23.1	8.27	31	26	4	High	1.278153	0.987367	0.966928	0.922335	1.111857	0.889819	1.261663	0.933526	0.951597	0.958255	1.022931	0.930673
A0A452FGI3	Hydroxysteroid 11-beta dehydrogenase 1 OS=Capra hircus OX=9925 GN=HSD11B1 PE=4 SV=1	10	292	32.2	8.73	36	25	10	High	1.153375	1.204661	0.965325	1.052814	0.955269	0.823534	1.13448	0.783436	0.893359	0.958958	0.911975	1.251495
A0A452ELE4	NADH dehydrogenase [ubiquinone] 1 alpha subcomplex subunit 10, mitochondrial OS=Capra hircus OX=9925 GN=NDUFA10 PE=3 SV=1	10	355	40.3	7.53	28	28	10	High	1.074541	0.956975	0.985353	1.063392	0.872855	1.004609	1.034591	1.075964	0.979134	0.962409	0.79956	0.967691
A0A452FUI6	Coactosin like F-actin binding protein 1 OS=Capra hircus OX=9925 GN=COTL1 PE=4 SV=1	9	142	16	5.22	65	24	9	High	1.204104	0.934686	0.893382	0.905586	0.957216	1.040764	1.085255	0.883262	0.970636	0.825013	1.098408	0.938693
A0A452E3F5	Protein argonaute-2 OS=Capra hircus OX=9925 GN=AGO2 PE=3 SV=1	11	860	97.2	9.19	16	13	6	High	1.159506	0.880766	1.248484	1.026037	0.991536	1.096857	0.88967	0.932053	0.882135	1.125133	1.007402	1.127017
A0A452F948	Calcineurin like phosphoesterase domain containing 1 OS=Capra hircus OX=9925 GN=CPPED1 PE=4 SV=1	8	313	35.8	5.8	26	14	8	High	1.206454	0.991763	1.026856	1.053693	0.911253	1.03821	1.198444	0.935047	1.054616	0.859667	1.07541	0.860534
A0A452FUQ6	SH3 domain containing GRB2 like, endophilin B2 OS=Capra hircus OX=9925 GN=SH3GLB2 PE=4 SV=1	9	395	44.1	5.82	29	13	8	High	1.060005	1.028779	1.011432	1.073883	1.035718	1.026466	1.006173	0.885627	1.214463	1.033234	1.002073	1.097198
A0A452F0R1	Leucine zipper and CTNNBIP1 domain containing OS=Capra hircus OX=9925 GN=LZIC PE=4 SV=1	8	190	21.5	4.94	52	14	8	High	1.114867	1.225591	0.844806	0.877214	1.061755	0.903319	0.996771	0.90836	0.846472	0.930954	1.166718	1.059642
A0A452DTN3	PDS5 cohesin associated factor B OS=Capra hircus OX=9925 GN=PDS5B PE=4 SV=1	10	1448	164.5	8.43	8	17	9	High	1.049057	1.042227	0.887091	0.95539	1.131016	0.842209	1.142227	0.885542	1.137676	0.965642	0.875529	0.985667
A0A452F1N3	Ubiquitin conjugating enzyme E2 I OS=Capra hircus OX=9925 GN=UBE2I PE=3 SV=1	6	158	18	8.66	34	16	6	High	1.20782	0.940259	1.151491	1.07756	0.942019	1.20606	1.119865	0.895314	1.06697	1.019066	1.088926	1.109884
A0A452FU96	FAD-binding FR-type domain-containing protein OS=Capra hircus OX=9925 PE=4 SV=1	7	403	44.7	9.63	24	20	7	High	1.074067	0.955129	0.880672	0.943526	0.896144	0.808149	1.0276	0.922949	0.91122	1.1106	0.839949	0.998731
A0A452ET01	Proteasome subunit beta OS=Capra hircus OX=9925 GN=PSMB7 PE=3 SV=1	7	277	29.9	7.3	29	16	7	High	0.988915	0.824694	1.00835	1.087059	0.912149	0.985028	1.073259	0.984904	0.967774	1.060636	0.83975	1.110223
A0A452E9E4	SPT16 homolog, facilitates chromatin remodeling subunit OS=Capra hircus OX=9925 GN=SUPT16H PE=4 SV=1	13	1047	119.9	5.66	13	18	13	High	0.926154	0.999664	0.896928	0.940325	1.04129	0.884528	0.962574	1.007707	1.083869	0.973857	0.991722	0.941888
A0A452F5Z0	RRM domain-containing protein OS=Capra hircus OX=9925 PE=4 SV=1	4	188	21.9	10.15	32	12	3	High	1.132408	0.757751	1.215092	1.096235	0.941204	1.225427	1.051014	0.806974	1.119305	1.016868	0.891333	0.955607
A0A452DKJ9	Uncharacterized protein OS=Capra hircus OX=9925 GN=DDX21 PE=4 SV=1	11	754	84.1	9.26	17	17	11	High	0.957101	1.090249	0.971895	1.055377	1.034242	0.990916	1.030145	0.938084	1.028441	1.011392	1.05998	1.187843
A0A452E9E9	Saposin B-type domain-containing protein OS=Capra hircus OX=9925 GN=CNPY2 PE=4 SV=1	6	182	20.6	4.92	41	11	6	High	1.158952	1.003663	0.990447	1.082959	0.917759	0.995403	0.988095	0.993596	1.015601	1.027704	1.008999	1.022202
A0A452FEA9	Histone deacetylase 1 OS=Capra hircus OX=9925 GN=HDAC1 PE=3 SV=1	9	464	52.5	5.58	22	15	4	High	1.036593	0.890781	1.140153	1.068075	0.952088	1.204774	1.035827	0.960922	1.037937	0.982022	1.011562	0.919777
A0A452G8M2	Uncharacterized protein OS=Capra hircus OX=9925 GN=GUSB PE=4 SV=1	10	659	75	6.61	17	18	10	High	0.826399	0.977513	0.877367	1.711624	0.759337	0.804045	0.889465	0.907294	0.844893	1.39462	0.813197	1.337171
A0A452DS67	Histone H2A OS=Capra hircus OX=9925 GN=HIST2H2AB PE=3 SV=1	5	130	14	10.89	42	35	2	High	1.198387	0.969364	1.083875	1.050085	0.879256	1.133622	1.122487	1.072635	1.166696	1.010555	0.936247	0.8958
A0A452FAW3	Non-specific cytotoxic cell receptor protein 1 homolog (zebrafish) OS=Capra hircus OX=9925 GN=NCCRP1 PE=4 SV=1	6	260	29.4	7.02	30	30	6	High	1.175033	0.968934	0.994043	0.989858	0.93441	0.988812	1.238951	1.071964	1.001016	1.011398	0.892863	0.926607
A0A452FEP4	Basic leucine zipper and W2 domains 2 OS=Capra hircus OX=9925 GN=BZW2 PE=4 SV=1	12	500	57.3	6.87	23	17	9	High	0.756274	1.283649	0.949524	0.928755	0.788783	0.876378	0.929707	0.881073	1.179687	1.078527	0.771159	1.043511
A0A452F8A4	Phospholipase A2 OS=Capra hircus OX=9925 GN=LOC102175216 PE=4 SV=1	10	764	86.1	6.21	17	12	10	High	0.921138	1.004338	0.856536	0.958333	0.888837	0.885901	0.89686	0.912036	0.998632	0.948639	1.038806	0.882576
A0A452DTV6	Reticulon OS=Capra hircus OX=9925 GN=RTN4 PE=4 SV=1	6	199	22.4	9.31	34	45	1	High	0.74224	1.164882	0.92816	0.936807	0.876275	0.783316	0.750151	0.988543	0.911887	1.486386	0.752678	1.00876
A0A452FTM9	ATP binding cassette subfamily D member 3 OS=Capra hircus OX=9925 GN=ABCD3 PE=4 SV=1	7	656	75.3	9.33	14	13	7	High	0.941801	1.056559	0.993715	1.007377	0.898083	1.036522	0.974188	1.068933	1.030087	1.079355	0.954292	0.998822
A0A452F730	Secretion associated Ras related GTPase 1A OS=Capra hircus OX=9925 GN=SAR1A PE=3 SV=1	4	198	22.4	6.68	26	12	3	High	1.18906	0.871011	1.068385	1.032592	0.869988	1.091907	1.020683	0.958228	1.189577	1.098972	0.715444	1.099852
A0A452F8D7	NIPSNAP domain-containing protein OS=Capra hircus OX=9925 GN=NIPSNAP2 PE=4 SV=1	8	287	33.6	9.13	26	28	8	High	1.035016	0.790418	1.038485	0.967361	0.897104	0.998586	0.828718	0.912919	0.935973	1.009148	0.922942	0.867811
A0A452EQM0	Sorcin OS=Capra hircus OX=9925 GN=SRI PE=4 SV=1	7	198	21.6	5.59	36	23	7	High	0.945199	0.966481	0.917837	0.892501	0.984723	0.95432	0.888023	0.815173	0.950579	0.903068	0.794585	0.920489
A0A452DSL4	Uncharacterized protein OS=Capra hircus OX=9925 GN=LOC102177244 PE=4 SV=1	8	160	18.5	10.46	41	34	8	High	0.969125	0.890428	1.104445	1.175464	0.843402	1.18986	1.028146	0.908002	1.144592	1.13535	0.787859	1.148289
A0A452FF51	Eukaryotic translation initiation factor 4H OS=Capra hircus OX=9925 GN=EIF4H PE=4 SV=1	5	214	23.9	8.62	34	18	5	High	1.146358	0.782659	1.118448	1.170779	0.82714	1.163802	1.126577	0.946712	1.12862	1.043798	0.84656	1.054017
A0A452EB57	Proteasome subunit beta OS=Capra hircus OX=9925 GN=PSMB3 PE=3 SV=1	5	205	23	6.55	35	17	5	High	0.983687	0.89353	0.945048	1.066908	0.822197	1.046103	0.980434	0.90038	1.105462	1.014614	0.810432	0.877893
A0A452F7A7	DNA damage inducible 1 homolog 2 OS=Capra hircus OX=9925 GN=DDI2 PE=4 SV=1	6	399	44.6	5.15	23	11	6	High	1.047068	0.894816	1.042188	1.056828	0.870417	1.112458	0.910938	0.883888	0.956022	1.084061	0.856837	1.114719
A0A452DSU1	Uncharacterized protein OS=Capra hircus OX=9925 GN=PDCD5 PE=4 SV=1	8	125	14.2	6.58	65	16	8	High	1.16027	0.931527	1.013381	1.11654	0.913587	1.050384	0.973633	0.897865	0.877882	0.936998	1.506513	0.976131
A0A452E0U0	Tetraspanin OS=Capra hircus OX=9925 GN=CD81 PE=3 SV=1	4	236	25.7	5.52	28	13	4	High	1.21588	1.053764	1.187083	0.755129	1.130556	0.952441	1.194513	0.938508	0.980462	0.795522	1.535283	0.830627
A0A452FMD5	SCP domain-containing protein OS=Capra hircus OX=9925 GN=GLIPR2 PE=3 SV=1	6	162	18.1	9.57	49	23	6	High	0.987505	0.925093	1.029784	1.009651	0.998578	0.945226	1.056578	1.080728	1.036591	0.96164	1.090722	0.956643
A0A452FFA7	Arginyl aminopeptidase OS=Capra hircus OX=9925 GN=RNPEP PE=4 SV=1	9	677	75.1	5.69	18	12	9	High	0.932568	0.885916	1.105701	0.962633	0.96989	1.006176	1.009759	1.001087	1.1884	0.992415	0.945586	0.87014
A0A452E831	G protein subunit alpha q OS=Capra hircus OX=9925 GN=GNAQ PE=4 SV=1	9	359	42.1	5.68	30	20	4	High	1.116286	0.928976	0.900422	0.967808	1.087733	0.860448	1.253157	1.101043	1.611653	0.744192	0.731036	0.797637
A0A452DV72	3'-phosphoadenosine 5'-phosphosulfate synthase 1 OS=Capra hircus OX=9925 GN=PAPSS1 PE=3 SV=1	8	624	70.9	6.83	17	11	7	High	1.066391	1.070389	1.016411	1.099377	1.023408	0.957435	1.095628	1.039343	1.042023	1.117069	1.033089	0.944642
A0A452EVK6	Microtubule associated monooxygenase, calponin and LIM domain containing 1 OS=Capra hircus OX=9925 GN=MICAL1 PE=4 SV=1	13	1070	118.5	6.38	13	20	13	High	0.964367	0.932018	1.000864	0.855707	1.002523	0.967685	0.985114	1.010824	0.997455	0.96866	1.019051	0.94912
A0A452DX71	FYVE and coiled-coil domain containing 1 OS=Capra hircus OX=9925 GN=FYCO1 PE=4 SV=1	11	1438	161.8	4.97	9	12	11	High	0.976386	1.028281	0.911241	1.053676	0.934428	0.932219	1.143606	0.798973	1.058915	0.916366	0.975063	1.016989
A0A452F225	NADH:ubiquinone oxidoreductase subunit B10 OS=Capra hircus OX=9925 GN=NDUFB10 PE=4 SV=1	6	176	20.9	8.69	36	12	6	High	1.050531	1.055678	1.01107	1.106292	0.990481	1.111439	1.030197	0.972639	1.051037	1.015312	1.061954	1.018289
A0A452FA00	Armadillo repeat containing 10 OS=Capra hircus OX=9925 GN=ARMC10 PE=4 SV=1	6	306	33.4	8.43	26	14	6	High	1.061268	1.040972	1.040049	0.897977	1.019753	0.95702	1.045677	1.117089	1.142344	1.090092	0.953365	1.0779
A0A452F0I8	Lipocln_cytosolic_FA-bd_dom domain-containing protein OS=Capra hircus OX=9925 GN=LOC102183974 PE=3 SV=1	5	202	22.4	9.89	32	10	5	High	0.651853	1.459962	0.573908	0.852536	1.205524	0.663499	0.743726	0.83775	0.698199	0.805089	1.41179	0.881298
A0A452DML3	Spermidine synthase OS=Capra hircus OX=9925 GN=SRM PE=3 SV=1	8	326	36.6	5.8	35	15	8	High	2.246362	1.080748	1.172509	1.426299	0.873253	1.050988	1.12698	1.147487	1.311544	1.199294	0.861468	1.134535
A0A452FIU7	Protein S100 OS=Capra hircus OX=9925 GN=S100B PE=3 SV=1	4	92	10.7	4.59	40	9	4	High	1.067517	0.846069	1.07734	1.212173	0.797851	1.173777	1.053706	1.185829	0.883834	1.128211	0.894762	0.995095
A0A452DL17	Cell division cycle and apoptosis regulator 1 OS=Capra hircus OX=9925 GN=CCAR1 PE=4 SV=1	10	1149	132.6	5.85	10	14	10	High	0.959382	1.147303	0.959382	0.975413	1.005694	0.95582	1.080367	0.944564	1.078413	1.060827	0.98169	1.033471
A0A452EQB5	Heterogeneous nuclear ribonucleoprotein U like 1 OS=Capra hircus OX=9925 GN=HNRNPUL1 PE=4 SV=1	8	835	93.1	7.44	15	10	8	High	1.009308	0.840532	1.028166	1.046081	0.97065	0.97065	1.024272	0.904168	0.953898	1.005506	1.056174	0.882587
A0A452FW46	V-type proton ATPase subunit a OS=Capra hircus OX=9925 GN=ATP6V0A1 PE=3 SV=1	7	839	96.4	6.86	11	12	7	High	1.010603	0.976056	1.041312	1.027877	0.886809	1.077778	0.971843	1.068606	1.064919	1.061233	0.900884	1.026214
A0A452G0W3	Palmitoyl-protein thioesterase 1 OS=Capra hircus OX=9925 GN=PPT1 PE=4 SV=1	7	306	34.1	6.52	27	18	7	High	1.165625	1.101552	1.09961	0.917099	0.861763	0.916128	1.023855	0.947231	0.960914	0.826823	1.225448	0.923514
A0A452FQB9	Uncharacterized protein OS=Capra hircus OX=9925 PE=4 SV=1	8	371	41.8	7.4	26	16	8	High	1.001553	0.932965	1.003601	0.839807	1.018957	1.253387	1.099869	1.358827	0.952394	0.907625	1.005941	0.8611
A0A452EC23	Cytochrome P450 family 1 subfamily B member 1 OS=Capra hircus OX=9925 GN=CYP1B1 PE=3 SV=1	7	539	60.3	8.44	19	10	7	High	0.881082	0.900631	1.056098	1.139883	0.89877	1.041203	0.891003	0.890053	1.002177	0.978422	1.054439	1.135206
A0A452E7X5	Uncharacterized protein OS=Capra hircus OX=9925 GN=HIBADH PE=4 SV=1	7	336	35.4	7.9	32	13	7	High	1.084373	1.106658	1.175743	1.027545	1.019745	1.110001	1.11821	1.506491	1.335262	1.22352	1.017723	1.025762
A0A452FHN5	TPD52 like 2 OS=Capra hircus OX=9925 GN=TPD52L2 PE=4 SV=1	7	206	22.3	5.71	25	14	7	High	1.103943	1.267488	0.981073	1.059879	0.899724	1.036153	1.070459	0.975219	1.062086	1.045341	0.91661	1.044294
A0A452DSJ1	DEAD-box helicase 19B OS=Capra hircus OX=9925 GN=DDX19B PE=4 SV=1	6	479	53.8	6.48	15	12	6	High	0.941645	0.855592	0.96707	1.01303	0.848747	1.003252	0.882954	0.879315	0.873856	0.967561	1.071274	0.965742
A0A452EWN3	Ubiquitin conjugating enzyme E2 M OS=Capra hircus OX=9925 GN=UBE2M PE=3 SV=1	8	183	20.9	7.69	47	21	8	High	1.067451	0.923756	0.982448	1.049236	0.971317	0.981436	1.004792	1.029601	1.020741	1.057069	0.869225	1.018082
A0A452EUH7	Golgin A4 OS=Capra hircus OX=9925 GN=GOLGA4 PE=4 SV=1	11	2284	265	5.25	5	16	9	High	0.880418	1.190582	0.823869	0.821299	1.07834	0.820442	0.97677	0.821	0.969452	0.901499	1.063542	0.978861
A0A452EUS4	M20_dimer domain-containing protein OS=Capra hircus OX=9925 GN=ACY1 PE=4 SV=1	9	408	45.5	5.27	25	22	9	High	1.119968	0.927038	1.02781	1.040729	0.923593	0.933928	1.027414	1.025372	0.956977	0.924311	0.925332	0.946769
A0A452DUU2	Ankyrin 1 OS=Capra hircus OX=9925 GN=ANK1 PE=4 SV=1	12	1866	203.8	6.27	8	17	9	High	1.020491	1.254978	0.723213	0.812495	1.130376	0.694761	1.09014	0.81067	0.728099	0.836983	1.381406	0.765301
A0A452FEE6	PPFIA binding protein 2 OS=Capra hircus OX=9925 GN=PPFIBP2 PE=4 SV=1	9	987	109.6	6.27	12	17	8	High	1.047382	1.236976	0.835484	1.013925	0.985536	0.773638	1.036774	1.225549	0.883119	0.954239	1.355496	0.802341
A0A452EAY4	NDRG family member 2 OS=Capra hircus OX=9925 GN=NDRG2 PE=4 SV=1	6	371	40.7	5.5	28	13	6	High	0.627501	0.61354	0.61354	0.635479	0.660411	0.837922	0.796323	0.806695	0.711753	0.765208	1.104288	0.737284
A0A452F669	Coiled-coil domain containing 6 OS=Capra hircus OX=9925 GN=CCDC6 PE=4 SV=1	8	476	53.3	7.34	17	15	8	High	1.138605	1.484734	1.069605	1.571832	0.899934	1.160096	1.204008	2.747923	0.986404	1.090656	0.854021	1.013708
A0A452GB69	Uncharacterized protein OS=Capra hircus OX=9925 GN=MAGOHB PE=4 SV=1	8	148	17.3	6.39	53	27	8	High	1.173169	0.979873	1.016563	1.208965	0.990612	1.002245	1.046211	0.929533	1.088021	1.063713	0.917865	1.087049
A0A452F435	Flotillin OS=Capra hircus OX=9925 GN=FLOT2 PE=3 SV=1	11	445	48.6	5.63	27	17	11	High	1.059889	1.215865	0.979673	1.055432	0.976107	1.031367	1.009662	0.996852	1.14466	1.047106	0.956451	1.014589
A0A452E8H3	HMA domain-containing protein OS=Capra hircus OX=9925 PE=4 SV=1	4	69	7.5	7.24	58	14	4	High	1.040626	0.929202	0.976678	1.256692	0.928233	1.128796	1.073522	0.957314	1.106463	1.166854	0.853917	1.21901
A0A452FF75	RNA binding motif protein 4 OS=Capra hircus OX=9925 GN=RBM4 PE=4 SV=1	8	362	40.1	7.08	23	20	8	High	0.732938	0.573558	0.651825	0.688113	0.639729	0.605576	0.826319	0.696743	0.800096	0.795468	0.764616	0.804723
A0A452FHU0	Mitochondrial amidoxime reducing component 2 OS=Capra hircus OX=9925 GN=MARC2 PE=4 SV=1	10	336	37.3	8.29	38	15	10	High	0.778749	0.797467	0.864457	0.951151	0.807318	0.934403	0.936746	1.056354	0.908809	0.923651	0.825869	0.807535
A0A452FWP3	Amylo-alpha-1, 6-glucosidase, 4-alpha-glucanotransferase OS=Capra hircus OX=9925 GN=AGL PE=4 SV=1	12	1538	174.7	6.71	9	18	12	High	1.001571	0.943695	1.053755	0.871587	1.046164	0.9788	1.033949	1.056353	0.969537	1.018079	0.875253	0.959269
A0A452DPH5	Eukaryotic translation initiation factor 3 subunit G OS=Capra hircus OX=9925 GN=EIF3G PE=3 SV=1	8	320	35.6	6.13	32	24	8	High	1.029794	1.108741	0.890119	0.94998	0.969933	0.894457	1.013064	0.918577	0.916523	0.940144	0.956577	1.033604
A0A452GB32	ATP synthase F1 subunit delta OS=Capra hircus OX=9925 GN=ATP5F1D PE=3 SV=1	3	168	17.6	5.25	38	15	3	High	1.192594	0.853399	1.056319	1.096108	0.912087	1.146838	0.999844	1.037529	1.115592	1.200832	0.781807	1.187373
A0A452DK67	Pyruvate dehydrogenase E1 component subunit alpha OS=Capra hircus OX=9925 GN=PDHA1 PE=4 SV=1	11	393	43.9	7.74	33	23	11	High	1.083831	1.056929	0.945609	1.052291	0.848205	1.005907	0.964914	0.915829	1.002672	1.078187	0.852584	1.011167
A0A452G3J5	Uncharacterized protein OS=Capra hircus OX=9925 GN=LOC102169480 PE=4 SV=1	10	279	29.5	8.81	34	23	10	High	1.1251	1.066282	0.990354	1.076976	1.063074	1.021367	1.065301	1.004689	0.960296	1.025177	1.185672	1.049081
A0A452G227	Glutamate-cysteine ligase modifier subunit OS=Capra hircus OX=9925 GN=GCLM PE=4 SV=1	8	274	30.5	6.3	38	13	8	High	1.036986	1.198256	0.982376	1.036986	0.907287	1.038692	1.016423	0.948217	0.984943	1.044755	1.03741	1.082531
A0A452F2A1	Bridging integrator 1 OS=Capra hircus OX=9925 GN=BIN1 PE=4 SV=1	8	469	51.3	5.08	20	12	8	High	1.14683	0.937446	1.013809	1.000671	0.941551	0.97029	0.917122	0.936671	0.854564	0.921032	0.959153	0.989455
A0A452EP01	Microsomal glutathione S-transferase 1 OS=Capra hircus OX=9925 GN=MGST1 PE=4 SV=1	3	155	17.6	9.66	19	19	3	High	0.836345	1.172937	0.841604	1.071258	0.967826	0.956431	0.94723	1.050912	0.983083	1.118741	1.209826	1.013121
A0A452E6R4	Monoglyceride lipase OS=Capra hircus OX=9925 GN=MGLL PE=4 SV=1	7	332	36.2	7.64	27	22	7	High	1.054822	1.018927	1.035243	0.975417	0.950399	0.922118	1.055371	0.873525	0.976712	0.927656	1.138258	1.034226
A0A452EZ30	Leucine rich alpha-2-glycoprotein 1 OS=Capra hircus OX=9925 GN=LRG1 PE=4 SV=1	9	353	39	7.25	24	32	9	High	0.915997	1.249014	0.883241	1.068857	1.165305	0.955122	0.897034	0.901896	1.057484	1.027339	1.202374	1.091518
A0A452F1C4	Apoptotic chromatin condensation inducer 1 OS=Capra hircus OX=9925 GN=ACIN1 PE=4 SV=1	11	1335	150.7	6	10	22	11	High	0.915501	0.759721	0.984518	0.861274	0.95001	0.922403	0.852945	0.883659	0.907146	0.801454	1.064329	0.925213
A0A452FJG6	COP9 signalosome subunit 2 OS=Capra hircus OX=9925 GN=COPS2 PE=4 SV=1	6	443	51.6	5.53	17	10	6	High	0.631025	0.698552	0.813799	0.712058	1.030787	1.041591	0.699645	0.98637	0.80837	0.83531	0.978672	1.082586
A0A452EV54	Dihydrolipoamide acetyltransferase component of pyruvate dehydrogenase complex OS=Capra hircus OX=9925 GN=DBT PE=3 SV=1	7	482	53.3	8.53	15	16	7	High	1.063885	1.080119	1.041564	1.08925	0.931987	1.018228	1.067549	1.02258	1.088711	1.073721	0.890317	1.000536
A0A452EJ83	Pro-apoptotic WT1 regulator OS=Capra hircus OX=9925 GN=PAWR PE=4 SV=1	5	345	36.6	5.5	24	15	5	High	0.993075	1.005652	0.962679	0.955342	1.035	0.946957	1.007471	0.920502	0.953755	0.970807	0.892365	1.032197
A0A452EX93	Exportin 7 OS=Capra hircus OX=9925 GN=XPO7 PE=4 SV=1	11	1088	124	6.48	12	16	11	High	1.015763	1.080972	1.077349	0.94512	1.019386	0.926101	1.027451	0.941504	1.099725	1.008894	1.011824	1.013778
A0A452EIJ1	Sorting nexin OS=Capra hircus OX=9925 GN=SNX9 PE=3 SV=1	8	593	66.3	5.52	17	18	8	High	1.056963	1.329505	0.983699	0.939741	0.958301	1.013981	0.921271	0.957637	0.989458	1.23857	0.853083	1.200385
A0A452DX93	SUB1 regulator of transcription OS=Capra hircus OX=9925 GN=SUB1 PE=4 SV=1	5	127	14.4	9.6	36	21	5	High	1.182123	0.846659	1.085464	1.079778	0.889303	1.124317	1.067077	0.92525	1.211703	1.076407	0.845938	0.971903
A0A452F989	Prefoldin subunit 3 OS=Capra hircus OX=9925 GN=VBP1 PE=3 SV=1	7	197	22.5	6.28	38	19	7	High	1.097704	0.92394	1.060673	1.098654	0.872665	1.061622	1.047199	1.000614	1.073287	1.085399	0.830113	1.008068
A0A452E7R0	Prostacyclin synthase OS=Capra hircus OX=9925 GN=PTGIS PE=3 SV=1	8	503	57	6.61	23	11	8	High	0.868267	1.042363	1.075678	0.916627	1.044513	0.987555	1.030631	0.931218	0.950761	0.909976	1.284688	0.974552
A0A452FN38	Peptidase S1 domain-containing protein OS=Capra hircus OX=9925 GN=LOC108638461 PE=3 SV=1	7	251	27.5	9.2	29	15	7	High	0.686343	0.813726	0.665564	0.852573	1.225689	1.266344	0.934755	1.28598	0.678429	0.995412	1.005196	0.823224
A0A452F6N8	FERM, ARH/RhoGEF and pleckstrin domain protein 1 OS=Capra hircus OX=9925 GN=FARP1 PE=4 SV=1	7	1046	118.2	7.81	10	11	7	High	1.069974	1.222642	1.062448	0.938808	1.122655	0.99579	1.20361	1.159255	0.955056	1.01029	1.078915	1.462207
D2KMM4	Cytochrome c oxidase subunit 2 OS=Capra hircus OX=9925 GN=COX2 PE=3 SV=1	5	227	26	4.89	26	15	5	High	0.896915	0.753302	1.08042	1.019584	0.919853	1.083412	0.89346	0.761985	1.041034	0.992737	0.972166	1.212756
A0A452EAZ6	CutA divalent cation tolerance homolog OS=Capra hircus OX=9925 GN=CUTA PE=4 SV=1	5	177	18.9	6.09	49	10	5	High	0.978231	0.797094	1.038315	1.082495	0.866014	1.033014	0.928934	0.903785	0.96515	1.018467	0.887689	1.083857
A0A452DRC0	Galactokinase 1 OS=Capra hircus OX=9925 GN=GALK1 PE=4 SV=1	7	392	42.2	6.47	24	14	7	High	1.031139	1.195923	1.016573	1.020215	1.139478	0.923712	1.078511	1.186441	1.025032	1.068787	1.023087	0.953079
A0A452FXG0	F-actin-capping protein subunit beta OS=Capra hircus OX=9925 PE=3 SV=1	5	110	12.7	4.7	42	28	5	High	1.114617	0.817527	1.062437	1.039713	0.884015	1.11125	0.967537	1.014819	1.072847	1.019117	0.934225	0.992252
A0A452EBP2	Protein S100 OS=Capra hircus OX=9925 GN=S100A2 PE=3 SV=1	7	98	11	4.78	28	47	7	High	0.769759	0.760025	1.000716	1.833398	0.634371	1.321931	0.869201	1.034712	1.464035	1.26442	0.632472	1.301534
A0A452EPZ2	AP-1 complex subunit mu-1 OS=Capra hircus OX=9925 GN=AP1M1 PE=3 SV=1	10	454	52.1	8.29	26	15	7	High	1.061151	0.90289	0.982021	0.962495	0.953246	0.917278	0.963195	0.867113	0.936991	1.066265	0.86886	0.986779
A0A452ECK1	Toll interacting protein OS=Capra hircus OX=9925 GN=TOLLIP PE=4 SV=1	6	273	30.1	5.71	26	16	6	High	1.032268	1.033419	0.860894	0.942556	0.919553	0.893099	0.897032	0.850996	0.846063	0.797561	1.520988	0.8288
A0A452DXG3	Nuclear factor kappa B subunit 1 OS=Capra hircus OX=9925 GN=NFKB1 PE=4 SV=1	7	969	105.2	5.33	9	12	7	High	1.11013	1.049183	1.024151	1.09707	0.99803	0.949055	0.973116	1.073222	1.198355	1.244237	0.941416	1.065714
A0A452EPW9	Uncharacterized protein OS=Capra hircus OX=9925 PE=4 SV=1	4	356	39.3	6.39	13	16	2	High	0.745898	1.640782	0.592564	0.608157	1.775924	0.648873	0.780746	0.958083	0.993138	0.879725	1.664335	0.928183
A0A452FGH0	Tubulointerstitial nephritis antigen like 1 OS=Capra hircus OX=9925 GN=TINAGL1 PE=3 SV=1	7	469	52.8	7.33	17	14	7	High	0.99903	0.963592	1.056189	1.000173	1.021894	1.097343	1.186522	1.202999	1.143682	0.9542	0.836391	0.90477
A0A452E7B4	CS domain-containing protein OS=Capra hircus OX=9925 PE=4 SV=1	6	155	18.4	5.71	43	22	6	High	0.886681	1.042538	0.978184	0.929919	0.968129	1.012372	0.991426	0.8641	1.04574	1.035055	0.933551	0.959372
A0A452FVW2	CDGSH iron sulfur domain 2 OS=Capra hircus OX=9925 GN=CISD2 PE=4 SV=1	5	135	15.3	9.61	41	21	5	High	1.05757	0.96515	1.138169	1.107004	1.007061	1.08981	1.06177	0.96375	1.210079	1.117173	0.907495	1.095864
A0A452G0L1	Uncharacterized protein OS=Capra hircus OX=9925 GN=IVL PE=4 SV=1	8	416	47.7	4.77	20	28	8	High	0.935131	1.010252	0.935131	1.219519	0.97913	1.055325	1.051765	0.909314	0.908461	1.224071	0.820602	1.249661
A0A452E1Y6	Transmembrane 9 superfamily member OS=Capra hircus OX=9925 GN=TM9SF2 PE=3 SV=1	10	661	75.6	7.31	19	19	10	High	0.91529	0.851386	1.069897	0.969918	0.904983	0.997747	0.884838	0.957467	1.081725	1.035347	0.789457	0.947842
A0A452EHC3	RAS like proto-oncogene A OS=Capra hircus OX=9925 GN=RALA PE=4 SV=1	6	206	23.5	7.11	31	24	4	High	1.018534	1.130387	1.057682	0.912273	0.980317	0.948625	1.110893	0.925437	1.001691	0.913199	0.961211	0.999808
A0A452GBA8	DNA replication licensing factor MCM7 OS=Capra hircus OX=9925 GN=MCM7 PE=3 SV=1	9	719	81.4	6.01	14	10	9	High	0.937445	0.814406	0.982186	0.8955	0.892704	1.025063	0.878483	0.878483	0.871978	0.834803	1.027181	0.848744
A0A452EQF0	Cytochrome b-c1 complex subunit Rieske, mitochondrial OS=Capra hircus OX=9925 GN=UQCRFS1 PE=4 SV=1	6	274	29.5	8.87	31	12	6	High	0.954776	0.862363	1.03078	0.976368	1.0731	0.947867	0.940001	0.952427	1.007309	1.00938	0.929645	1.022841
A0A452FTR2	Stathmin OS=Capra hircus OX=9925 GN=STMN1 PE=3 SV=1	8	149	17.3	5.97	46	32	8	High	1.056414	1.110674	0.88278	1.161975	1.081078	1.022871	0.924993	0.840082	0.992214	1.085086	0.993983	1.159383
A0A452FZP6	Asparaginase and isoaspartyl peptidase 1 OS=Capra hircus OX=9925 GN=ASRGL1 PE=4 SV=1	8	309	32	7.36	31	20	8	High	1.015584	0.830087	0.843405	1.001315	0.973729	1.009877	1.099262	0.94888	1.024999	0.913605	0.906179	0.880187
A0A452DKQ5	Cytochrome b5 heme-binding domain-containing protein OS=Capra hircus OX=9925 GN=CYB5A PE=3 SV=1	4	138	15.8	5.47	31	24	4	High	1.149918	1.183989	1.032674	0.949501	1.052716	0.954511	1.162473	0.909082	1.114581	0.925626	0.845516	0.989192
A0A452F5N4	Myotrophin OS=Capra hircus OX=9925 GN=MTPN PE=4 SV=1	5	118	12.9	5.52	53	17	5	High	1.137592	0.875663	0.882694	1.158687	0.754367	0.989927	1.060808	0.963648	1.047651	1.036518	0.783497	0.9596
A0A452ED98	Acyl-CoA dehydrogenase short chain OS=Capra hircus OX=9925 GN=ACADS PE=3 SV=1	7	412	44.6	7.99	20	18	7	High	1.17051	1.035937	1.025451	1.099728	0.92758	1.012343	0.961684	0.941681	0.927394	1.029312	0.953111	1.091224
A0A452G1D7	Keratinocyte differentiation associated protein OS=Capra hircus OX=9925 GN=KRTDAP PE=4 SV=1	3	97	10.7	5.76	28	12	3	High	1.091275	0.851202	1.073941	1.126809	0.742865	0.826068	1.126463	0.975643	1.035971	0.979665	1.140539	0.863031
A0A452EUZ5	Matrix metallopeptidase 2 OS=Capra hircus OX=9925 GN=MMP2 PE=3 SV=1	8	661	73.8	5.59	15	12	8	High	0.939583	0.854534	0.919054	1.403926	0.821297	0.948381	0.935585	0.978309	0.851957	0.897407	1.470991	0.906497
A0A452DQB1	Sorbin and SH3 domain containing 3 OS=Capra hircus OX=9925 GN=SORBS3 PE=4 SV=1	9	647	72.1	9.03	19	15	9	High	0.957352	0.861298	0.996406	0.888742	0.933074	0.876076	1.077065	0.996078	1.005358	0.947992	0.849289	0.873753
A0A452FAR3	von Willebrand factor A domain containing 5A OS=Capra hircus OX=9925 GN=VWA5A PE=4 SV=1	9	783	86.2	6.07	13	20	9	High	0.935754	0.957664	0.976585	1.0214	1.024388	1.041318	1.059972	1.032362	0.992283	1.025237	1.013658	0.914795
A0A452F4D1	Lipocln_cytosolic_FA-bd_dom domain-containing protein OS=Capra hircus OX=9925 GN=LOC102186944 PE=3 SV=1	6	172	19.4	4.73	30	29	4	High	0.506336	0.717371	0.57974	2.931982	0.525521	0.739058	0.974009	0.829052	0.749489	1.256294	0.84322	1.452477
A0A452ENH7	Aminoacyl tRNA synthetase complex interacting multifunctional protein 2 OS=Capra hircus OX=9925 GN=AIMP2 PE=4 SV=1	7	320	35.2	7.03	25	18	7	High	0.932281	1.042242	1.102721	1.059653	0.911205	1.102721	0.917012	0.947651	1.069249	1.030951	1.088399	0.958183
A0A452E4E1	Ectonucleoside triphosphate diphosphohydrolase 2 OS=Capra hircus OX=9925 GN=ENTPD2 PE=3 SV=1	6	495	53.8	8.72	18	12	6	High	1.175512	0.990693	1.091077	0.898753	1.189585	1.169883	1.110052	1.188666	0.960053	0.899511	0.962764	0.8968
A0A452FC08	Phosphatidylinositol transfer protein alpha OS=Capra hircus OX=9925 GN=PITPNA PE=4 SV=1	8	276	32.2	6.99	32	21	5	High	1.000424	0.957888	1.121955	1.018654	0.901463	1.1289	1.013254	0.985845	1.05995	1.026451	0.896513	0.98483
A0A452FLA3	Ribosomal protein L19 OS=Capra hircus OX=9925 GN=RPL19 PE=3 SV=1	8	198	23.6	11.47	33	41	7	High	1.092777	1.031259	1.287905	1.203317	0.996655	1.374415	1.168634	1.146483	1.343997	1.251701	0.891745	1.175095
A0A452E4U4	5'-nucleotidase ecto OS=Capra hircus OX=9925 GN=NT5E PE=3 SV=1	9	574	63.2	7.34	21	16	9	High	1.140998	0.845781	1.168702	0.984299	0.882142	1.015466	1.019345	0.832801	1.01832	0.951697	0.998846	1.043944
A0A452F4F3	Ankyrin 2 OS=Capra hircus OX=9925 GN=ANK2 PE=4 SV=1	11	3933	430.5	5.01	3	16	7	High	0.955288	1.607078	0.676099	0.861875	1.181997	0.767413	1.010288	0.933345	0.65151	0.728453	2.026103	0.858132
A0A452E4C0	Adaptor protein, phosphotyrosine interacting with PH domain and leucine zipper 2 OS=Capra hircus OX=9925 GN=APPL2 PE=4 SV=1	8	662	74	5	15	11	8	High	0.973523	0.870986	0.969206	1.019935	0.894731	1.035046	0.950458	0.868628	0.858608	0.797653	1.139169	0.836063
A0A452ELE6	40S ribosomal protein S26 OS=Capra hircus OX=9925 GN=RPS26 PE=3 SV=1	4	115	13	11	31	19	4	High	0.806014	0.821113	1.060537	0.899842	0.949453	0.934354	0.859402	0.856865	1.130914	1.103848	0.715611	1.037027
A0A452ETQ6	Proliferating cell nuclear antigen OS=Capra hircus OX=9925 GN=PCNA PE=3 SV=1	5	261	28.8	4.69	26	11	5	High	1.171161	0.894893	0.998865	0.9751	1.014708	0.987972	0.953379	0.896756	1.058534	1.048648	0.860806	1.12774
A0A452G373	Ribosomal_L28e domain-containing protein OS=Capra hircus OX=9925 GN=RPL28 PE=4 SV=1	7	137	15.7	11.97	39	30	7	High	0.969914	1.046701	1.170143	1.158479	0.975746	1.156535	0.957191	0.964503	1.140912	1.157365	1.041282	1.18113
A0A452FCM6	Beta-hexosaminidase OS=Capra hircus OX=9925 GN=HEXA PE=3 SV=1	9	529	60.3	6.01	21	21	8	High	0.941754	0.923102	1.074182	1.090969	0.898854	1.062991	1.005274	0.88599	0.930485	0.957939	1.102783	1.032728
A0A452E3X7	Coronin OS=Capra hircus OX=9925 GN=LOC102188914 PE=3 SV=1	10	922	100.2	5.99	14	15	10	High	1.041526	0.975295	0.953219	0.959938	0.934981	0.970496	0.832303	0.896774	0.924521	0.913096	0.978383	0.950636
A0A452DX74	Glycylpeptide N-tetradecanoyltransferase OS=Capra hircus OX=9925 GN=NMT1 PE=3 SV=1	7	496	56.8	7.99	19	13	7	High	0.976105	0.848033	1.174473	1.036771	1.012697	1.132103	0.94577	0.925498	1.076613	1.058184	1.224963	0.922734
A0A452FIC2	O-acyltransferase OS=Capra hircus OX=9925 GN=SOAT1 PE=3 SV=1	6	550	64.8	8.44	12	17	6	High	0.887909	1.087902	1.070882	0.954928	0.930461	0.836847	0.984415	0.931436	0.996188	1.364516	0.886867	1.056735
A0A452FTY8	Arachidonate lipoxygenase 3 OS=Capra hircus OX=9925 GN=ALOXE3 PE=3 SV=1	9	711	80.5	6.89	16	15	9	High	1.124689	1.059534	0.981347	0.881752	0.980416	0.743064	1.142163	1.022425	0.869427	0.91029	1.044282	0.828564
A0A452DLR6	Chloride intracellular channel protein OS=Capra hircus OX=9925 GN=CLIC3 PE=3 SV=1	5	237	26.4	6.43	30	14	5	High	0.968167	0.809659	0.998318	1.127536	0.8579	1.104277	0.954368	0.837244	1.001019	0.937494	0.774711	0.925583
A0A452E8Q1	FACT complex subunit SSRP1 OS=Capra hircus OX=9925 GN=SSRP1 PE=3 SV=1	9	709	81.1	6.87	13	14	9	High	0.935128	0.980344	1.013718	0.903907	0.952353	1.044938	0.941855	1.111827	1.051487	1.003045	0.867067	0.928257
A0A452F719	Mesencephalic astrocyte derived neurotrophic factor OS=Capra hircus OX=9925 GN=MANF PE=4 SV=1	6	179	20.3	8.54	34	24	6	High	1.108202	0.868482	1.145887	1.042253	1.06947	1.031785	1.005733	0.993616	1.157199	1.187493	0.829166	1.168451
A0A452FXX3	Adaptor related protein complex 3 subunit delta 1 OS=Capra hircus OX=9925 GN=AP3D1 PE=4 SV=1	8	1207	136.3	7.33	8	13	8	High	0.699903	0.742273	0.872839	0.705956	1.110626	0.782048	0.770606	0.737559	0.915187	0.902794	0.752017	0.923449
A0A452FU67	Carboxymethylenebutenolidase homolog OS=Capra hircus OX=9925 GN=CMBL PE=4 SV=1	6	282	32.4	6.83	27	15	6	High	1.060508	0.979926	1.007442	1.121436	0.885586	0.914085	1.186201	0.958637	0.981124	1.071969	0.902871	1.03689
A0A452EJD6	Myocilin OS=Capra hircus OX=9925 GN=MYOC PE=4 SV=1	11	490	54.6	5.29	23	19	11	High	1.126396	0.891365	0.86796	0.822124	0.798719	0.707047	0.925835	0.781923	0.708145	0.744578	1.121666	0.83293
A0A452F0L6	Fibulin 5 OS=Capra hircus OX=9925 GN=FBLN5 PE=4 SV=1	5	448	50.1	4.73	13	27	5	High	1.249379	1.068267	1.028769	0.776367	1.079827	0.813938	1.23764	0.922616	1.064469	0.831425	1.186057	0.809319
I3V647	KAP11.1 OS=Capra hircus OX=9925 PE=2 SV=1	2	159	16.8	7.84	22	21	2	High	0.619931	0.815936	1.07851	1.312423	0.894524	1.117342	0.999031	0.740107	1.106995	1.024827	0.813676	1.333433
A0A452EVZ5	Ig-like domain-containing protein OS=Capra hircus OX=9925 PE=4 SV=1	4	155	16.6	6.49	33	14	4	High	0.79601	1.481084	0.736397	0.850891	1.216138	0.688139	0.801186	0.815109	0.911639	0.983108	1.592918	1.231859
A0A452FUS8	Tumor protein 63 (p63) OS=Capra hircus OX=9925 GN=TP63 PE=3 SV=1	6	681	76.8	6.74	12	9	5	High	1.017016	1.136532	0.830914	0.956405	1.071652	0.882988	1.013612	0.942038	1.007296	0.962036	1.064134	0.908356
A0A452EY51	Nipsnap homolog 3A OS=Capra hircus OX=9925 GN=NIPSNAP3A PE=4 SV=1	5	245	28.6	8.82	27	13	5	High	1.023037	0.753535	1.134353	1.088459	0.869733	1.190011	1.123961	0.969213	1.276887	1.083908	0.747106	0.950098
A0A452EC85	Pentraxin 3 OS=Capra hircus OX=9925 GN=PTX3 PE=4 SV=1	7	380	41.7	5.38	24	13	7	High	1.357241	1.947819	0.780863	1.043992	0.820958	0.865231	1.334292	1.231039	1.054965	1.025619	1.052791	0.970188
A0A452FDQ4	DNA helicase OS=Capra hircus OX=9925 GN=MCM3 PE=3 SV=1	9	808	90.7	5.64	15	13	9	High	1.018449	1.103299	0.981327	0.863775	1.13335	0.923877	1.010763	1.041919	1.06604	1.029858	0.875081	0.959505
A0A452ES90	Vacuolar protein sorting 25 homolog OS=Capra hircus OX=9925 GN=VPS25 PE=4 SV=1	7	176	20.7	6.34	48	20	7	High	0.999474	0.900884	1.053056	0.973755	0.937319	0.990901	1.026816	0.991048	1.123052	1.002119	0.86245	0.933136
A0A452DSH5	SEH1 like nucleoporin OS=Capra hircus OX=9925 GN=SEH1L PE=3 SV=1	6	422	46.5	7.9	20	8	6	High	0.945595	1.006854	0.955805	0.935385	0.97509	0.891143	0.966683	0.916202	0.868203	0.926133	1.172747	0.88972
A0A452DQA1	Ubiquitin carboxyl-terminal hydrolase OS=Capra hircus OX=9925 GN=UCHL5 PE=3 SV=1	7	325	37	5.05	29	16	7	High	1.069162	1.303556	0.765665	0.850644	1.355851	0.795548	1.160329	0.842948	0.881791	0.878002	1.425603	0.878949
A0A452EY84	Actin like 6A OS=Capra hircus OX=9925 GN=ACTL6A PE=3 SV=1	6	429	47.4	5.6	19	9	6	High	1.00314	0.956073	1.108819	1.051983	0.985379	1.150558	1.034119	0.944814	1.085566	0.990437	0.941902	1.038972
A0A452G4P6	Protein S100 OS=Capra hircus OX=9925 GN=LOC108633164 PE=3 SV=1	5	101	11.4	5.76	52	20	2	High	0.424642	0.621172	0.790595	3.237904	0.343319	0.765181	0.367882	1.326787	0.687162	1.722694	0.957486	0.937265
A0A452G9M2	Sulfurtransferase OS=Capra hircus OX=9925 GN=MPST PE=4 SV=1	7	297	33.2	6.62	28	22	7	High	0.950664	1.044572	0.993189	1.041029	1.055203	1.017109	1.045544	1.019334	1.01351	1.085343	1.006715	1.051368
A0A452EZ91	Cystatin A OS=Capra hircus OX=9925 GN=CSTA PE=3 SV=1	2	98	11	5.14	33	12	2	High	1.403217	1.475486	0.723894	1.237	0.635365	0.84133	1.318911	1.464034	0.929627	0.933549	0.887463	0.746262
A0A452EI62	Ribokinase OS=Capra hircus OX=9925 GN=RBKS PE=3 SV=1	7	344	36.9	5.3	23	16	7	High	1.162218	0.914529	1.05141	1.057928	0.996471	1.061653	1.029681	1.1541	0.937554	1.061973	1.082868	1.012585
A0A452EIP8	Polypyrimidine tract binding protein 3 OS=Capra hircus OX=9925 GN=PTBP3 PE=4 SV=1	8	515	55.7	9.2	20	26	5	High	1.065769	0.803481	0.923121	1.079574	0.780474	0.954412	1.03635	1.075628	0.929053	0.986533	0.769065	0.946297
A0A452FID0	Cold inducible RNA binding protein OS=Capra hircus OX=9925 GN=CIRBP PE=4 SV=1	3	171	18.5	9.51	27	11	3	High	0.691218	0.829969	1.043501	1.460654	0.688516	1.177747	0.767495	1.131329	1.121496	1.195246	0.635728	1.099862
A0A452EY86	Lysyl oxidase OS=Capra hircus OX=9925 GN=LOX PE=4 SV=1	6	418	47.1	8.21	21	18	6	High	0.862241	0.954569	0.771943	0.935292	0.949496	0.756724	0.853761	0.795386	0.808653	0.868797	0.836956	1.101415
A0A452EA56	Uncharacterized protein OS=Capra hircus OX=9925 GN=AGO1 PE=3 SV=1	11	904	102.3	9.19	16	14	4	High	1.069382	1.061897	1.080075	0.965659	0.961382	0.944273	1.040497	0.850481	0.903216	0.877267	0.960975	1.144294
A0A452FJB0	Sorbitol dehydrogenase OS=Capra hircus OX=9925 GN=SORD PE=3 SV=1	8	356	38.1	7.46	28	12	8	High	0.739324	0.793668	0.883177	0.979079	0.966292	0.779816	0.836744	0.816544	0.831694	1.207918	0.797185	1.08756
A0A452EX71	Carboxypeptidase B2 OS=Capra hircus OX=9925 GN=CPB2 PE=4 SV=1	7	423	48.7	8.46	21	12	7	High	0.974727	1.217593	0.806807	0.992752	1.247003	0.813448	0.918723	0.914063	0.802218	0.909402	1.328822	1.020316
A0A452EYW8	Adenosine deaminase RNA specific OS=Capra hircus OX=9925 GN=ADAR PE=4 SV=1	8	1175	130.2	8.94	8	9	8	High	1.218811	0.88972	0.934673	0.895657	0.999983	0.972841	0.982002	0.926842	1.067924	0.967151	0.913052	0.984123
A0A452G635	TPR_REGION domain-containing protein OS=Capra hircus OX=9925 GN=LOC102168498 PE=4 SV=1	7	354	39.5	5.2	17	50	1	High	0.981094	0.780054	1.351325	1.02588	0.961189	1.00896	1.16613	1.048059	1.468855	1.116416	0.836773	0.917558
A0A452DP52	N-acetylneuraminate synthase OS=Capra hircus OX=9925 GN=NANS PE=4 SV=1	8	359	40.2	6.9	29	15	8	High	1.18344	0.772555	1.124611	1.007872	1.003276	1.142076	1.074083	0.931293	1.153624	1.032875	0.79617	1.065458
A0A452EQM6	Uncharacterized protein OS=Capra hircus OX=9925 GN=LOC102190037 PE=4 SV=1	9	334	38.8	9.63	33	16	6	High	0.89455	0.928858	1.116604	0.82212	0.873583	1.09659	0.842761	0.758724	1.116796	0.892087	0.83454	0.954202
A0A452ERL0	Uncharacterized protein OS=Capra hircus OX=9925 GN=DNAJA1 PE=3 SV=1	7	397	44.9	7.08	29	14	7	High	1.015204	1.433675	0.98894	0.95042	1.02571	1.030087	1.073325	1.128261	0.965486	1.125209	0.903428	1.204562
A0A452F4E1	Splicing factor 3a subunit 2 OS=Capra hircus OX=9925 GN=SF3A2 PE=4 SV=1	5	477	50.6	9.64	16	14	5	High	1.051637	0.964896	0.937848	0.953704	0.920127	0.889348	1.030331	0.884566	0.99247	0.953662	0.968807	0.937571
A0A452F969	Hephaestin like 1 OS=Capra hircus OX=9925 GN=HEPHL1 PE=3 SV=1	8	1157	130.5	6.37	10	12	8	High	0.771175	0.792955	1.013472	1.073366	0.836514	1.121462	0.976273	0.782177	0.9831	1.009435	0.765596	1.040646
A0A452EFS5	Terpene cyclase/mutase family member OS=Capra hircus OX=9925 GN=LSS PE=3 SV=1	7	734	83.1	6.79	12	16	7	High	0.895044	1.198684	0.87196	0.834671	0.966959	0.769859	0.927824	0.814329	1.078821	1.110402	0.939666	0.95447
A0A452F2L1	Uncharacterized protein OS=Capra hircus OX=9925 PE=4 SV=1	7	458	49.9	7.97	18	16	7	High	1.005224	1.04116	0.848646	0.822978	1.119022	0.865759	1.018606	1.076736	0.994731	0.97916	0.914802	0.906498
A0A452EJ03	Myosin light chain 3 OS=Capra hircus OX=9925 GN=MYL3 PE=4 SV=1	7	194	21.2	5.35	38	15	5	High	0.940475	1.014078	1.09688	0.74612	1.08768	0.896774	0.876539	2.188998	0.853599	0.816732	0.907671	0.756107
A0A452FZ57	Ectonucleotide pyrophosphatase/phosphodiesterase 1 OS=Capra hircus OX=9925 GN=ENPP1 PE=4 SV=1	9	818	92.1	7.56	11	16	9	High	1.100397	1.003437	1.040422	1.076407	0.890482	0.985444	1.057911	0.866005	1.037381	0.956156	0.979363	1.122177
A0A452G9G0	Uncharacterized protein OS=Capra hircus OX=9925 GN=RPL38 PE=3 SV=1	6	69	8.1	10.1	51	19	6	High	0.957782	1.309493	1.234325	1.055222	0.846422	1.148949	1.154296	1.054198	1.121883	1.131417	0.80443	1.249627
A0A452G5R1	Uncharacterized protein OS=Capra hircus OX=9925 GN=LOC102176354 PE=3 SV=1	9	401	44.6	7.88	22	17	9	High	0.828029	1.090837	0.683764	0.767639	0.892892	0.598771	0.716782	0.647375	0.740461	1.917924	0.899688	1.255703
A0A452FJI5	Malignant T-cell-amplified sequence OS=Capra hircus OX=9925 PE=3 SV=1	6	182	20.5	9.01	41	14	6	High	0.985599	0.868588	1.090909	0.982674	1.05483	1.008026	0.967133	0.884282	0.930608	0.964461	0.873592	1.112345
A0A452G2F7	Nitrilase family member 2 OS=Capra hircus OX=9925 GN=NIT2 PE=4 SV=1	6	283	31.1	6.89	25	11	6	High	1.029052	1.035298	0.942648	1.023847	0.999904	0.962428	1.06116	0.948412	0.997953	0.99112	0.96037	0.889476
A0A452FAL7	Fumarylacetoacetate hydrolase domain containing 2A OS=Capra hircus OX=9925 GN=FAHD2A PE=4 SV=1	7	318	35.1	7.01	29	10	7	High	1.074418	0.990467	0.874019	0.873117	1.018451	0.940819	1.026449	0.8567	0.910356	0.938648	1.005962	0.925965
A0A452F2J4	S100 calcium binding protein A10 OS=Capra hircus OX=9925 GN=S100A10 PE=3 SV=1	3	97	11.2	7.37	18	36	3	High	1.225531	0.973351	1.213653	1.04462	0.888377	1.242892	1.144765	0.932658	1.265694	0.983525	0.994082	1.010398
A0A452G6X5	Heme oxygenase 2 OS=Capra hircus OX=9925 GN=HMOX2 PE=4 SV=1	8	334	37.6	5.34	29	11	8	High	1.003412	0.985489	1.012373	1.100194	0.832249	1.05718	0.989099	0.903172	0.907842	0.857407	0.875153	1.061949
A0A452FC66	Crystallin lambda 1 OS=Capra hircus OX=9925 GN=CRYL1 PE=4 SV=1	8	321	35.1	6.93	29	22	8	High	1.050169	0.914765	1.013145	1.006798	0.938038	0.9666	1.082837	0.888412	1.073374	0.983904	0.931426	0.953794
A0A452FLE4	N(alpha)-acetyltransferase 15, NatA auxiliary subunit OS=Capra hircus OX=9925 GN=NAA15 PE=4 SV=1	12	866	101.1	7.4	13	18	12	High	0.876809	0.875789	1.043056	0.87273	0.916586	0.898227	0.952599	0.862663	1.031401	1.026262	0.846388	1.059667
A0A452ETL0	U6 snRNA-associated Sm-like protein LSm2 OS=Capra hircus OX=9925 GN=LSM2 PE=3 SV=1	5	94	10.7	6.52	67	11	5	High	1.145973	0.913697	1.019905	1.079485	0.923195	1.00868	1.047667	0.901124	0.999837	1.021208	0.94183	0.993731
A0A452F7N2	Adenosylhomocysteinase like 2 OS=Capra hircus OX=9925 GN=AHCYL2 PE=3 SV=1	10	525	58.7	7.99	19	40	2	High	0.988846	0.760213	0.982251	0.864637	0.939382	0.884422	0.988701	1.216576	0.934885	0.8138	0.807914	0.74569
A0A452EZC2	LUC7 like OS=Capra hircus OX=9925 GN=LUC7L PE=4 SV=1	7	369	43.4	9.7	18	12	3	High	0.900083	0.783617	1.040554	1.125903	0.852963	1.110789	1.013516	0.729371	0.923734	0.916828	0.966158	1.002663
A0A452FUY7	Eukaryotic translation initiation factor 2A OS=Capra hircus OX=9925 GN=EIF2A PE=3 SV=1	10	586	65.4	8.82	20	15	10	High	0.827008	1.251074	0.815688	0.947174	0.965461	0.790435	0.860649	1.015006	0.916502	0.946967	1.168347	0.94392
A0A452G3E9	Actin related protein 10 OS=Capra hircus OX=9925 GN=ACTR10 PE=3 SV=1	7	417	46.2	7.37	21	12	7	High	1.039759	1.004447	0.954268	0.954268	0.96356	1.018386	0.97906	0.990726	1.005083	0.918041	0.929707	0.931501
A0A452F018	Glycogenin 1 OS=Capra hircus OX=9925 GN=GYG1 PE=4 SV=1	5	391	43.3	6.47	14	11	5	High	0.86955	1.201979	0.806521	0.889882	0.990526	0.918347	0.906273	0.86833	0.891273	0.852447	1.320118	0.95657
A0A452EK79	GOLD domain-containing protein OS=Capra hircus OX=9925 GN=TMED7 PE=3 SV=1	6	225	25.3	6.54	29	18	6	High	1.050397	0.903192	1.06722	0.972589	0.971537	1.038831	1.129378	0.905687	1.118194	1.024416	0.922034	1.016673
A0A452G965	Short chain dehydrogenase/reductase family 9C member 7 OS=Capra hircus OX=9925 GN=SDR9C7 PE=3 SV=1	8	313	35.2	9.09	27	15	8	High	1.055389	1.035658	0.949466	0.868466	0.88612	0.749043	1.289255	0.951593	0.9109	0.88839	0.866745	0.871074
A0A452DQA6	ADP ribosylation factor GTPase activating protein 2 OS=Capra hircus OX=9925 GN=ARFGAP2 PE=4 SV=1	9	533	57.9	7.97	17	15	9	High	1.076116	0.843044	1.111029	1.111973	1.020443	1.012894	1.025292	0.99813	1.179837	1.09835	0.898846	1.058074
A0A452EHL5	Casein kinase II subunit beta OS=Capra hircus OX=9925 GN=CSNK2B PE=3 SV=1	5	215	24.9	5.55	32	10	5	High	1.000289	0.93898	1.13057	1.068303	0.732063	1.08363	0.975318	0.882886	1.006744	1.231354	0.84961	1.120436
A0A452G765	Dehydrogenase/reductase 7 OS=Capra hircus OX=9925 GN=DHRS7 PE=3 SV=1	9	339	38.1	8.63	30	11	9	High	1.019387	1.215608	0.952078	1.091258	1.050189	1.03764	1.026138	1.033387	1.02211	2.186062	0.975391	1.53441
A0A452EMT1	RAB3D, member RAS oncogene family OS=Capra hircus OX=9925 GN=RAB3D PE=4 SV=1	6	219	24.4	4.93	32	30	3	High	1.111606	0.763096	1.0667	1.020818	0.841193	1.092081	0.99803	0.79669	1.261319	1.018983	0.928791	0.908748
A0A452G0T5	Latent transforming growth factor beta binding protein 1 OS=Capra hircus OX=9925 GN=LTBP1 PE=4 SV=1	10	1491	163.4	5.1	8	19	10	High	1.151612	1.0296	0.822361	0.845686	1.056515	0.681509	0.943025	0.782964	0.95587	1.028984	0.796797	1.117907
A0A452F2T1	Pribosyltran_N domain-containing protein OS=Capra hircus OX=9925 GN=LOC102173923 PE=3 SV=1	7	318	34.8	6.98	27	14	7	High	1.064706	1.211677	0.964052	1.022841	1.02195	1.010371	1.118644	0.974382	1.039152	0.98027	1.056817	0.948866
A0A452EZ08	Uncharacterized protein OS=Capra hircus OX=9925 PE=4 SV=1	6	535	59.1	5.82	18	14	6	High	1.092969	0.953159	0.973719	1.00456	0.988111	0.978859	1.058532	1.022978	0.939174	0.912932	0.937481	0.860448
A0A452G5A3	Peroxisomal trans-2-enoyl-CoA reductase OS=Capra hircus OX=9925 GN=PECR PE=4 SV=1	6	303	32.8	8.4	27	10	6	High	0.945657	0.976647	0.906632	0.98009	0.955987	0.931883	1.249939	0.816188	0.879999	1.210361	0.931694	1.064969
A0A452EXK5	Phospholysine phosphohistidine inorganic pyrophosphate phosphatase OS=Capra hircus OX=9925 GN=LHPP PE=4 SV=1	3	270	29.2	5.53	16	5	3	High	0.997263	0.829377	0.995524	0.917234	1.001613	0.964208	0.995027	0.932479	0.915047	0.972468	0.890438	0.974519
A0A452ERM8	NADH:ubiquinone oxidoreductase core subunit V2 OS=Capra hircus OX=9925 GN=NDUFV2 PE=4 SV=1	6	249	27.4	8.06	29	17	6	High	1.022067	0.940338	0.935746	1.112062	0.936664	1.011966	0.868065	0.983991	0.879106	0.947189	1.041954	0.950869
A0A452FU06	GID complex subunit 8 homolog OS=Capra hircus OX=9925 GN=GID8 PE=4 SV=1	5	228	26.8	4.92	38	6	5	High	0.781252	0.826652	0.893618	0.885673	0.967393	0.907238	0.705566	0.658487	0.864977	0.813767	0.864151	1.200316
A0A452DX95	Vacuolar protein sorting-associated protein 29 OS=Capra hircus OX=9925 GN=VPS29 PE=3 SV=1	8	186	20.9	7.3	52	29	8	High	1.11724	0.91506	1.032252	1.089507	0.907008	1.090402	1.088715	0.95477	1.080836	1.008939	0.920298	0.971513
A0A452ELX4	Ribosomal protein L15 OS=Capra hircus OX=9925 GN=RPL15 PE=3 SV=1	8	204	24.2	11.65	39	21	8	High	0.935476	0.942533	1.267139	1.097779	0.991047	1.226563	1.032338	0.98605	1.137995	1.114851	0.920643	1.169189
A0A452DUP7	Adenylate kinase 4, mitochondrial OS=Capra hircus OX=9925 GN=AK4 PE=3 SV=1	6	223	25.3	8.03	29	20	6	High	1.032392	0.904295	1.051165	1.045643	0.992638	1.044539	1.149658	1.074435	1.189777	0.962437	0.952407	0.888886
A0A452EUH9	Rho-associated protein kinase OS=Capra hircus OX=9925 GN=ROCK1 PE=3 SV=1	11	1354	158.2	6	8	17	8	High	1.136089	1.060669	0.969961	1.031112	0.935308	0.940404	1.068998	1.13055	1.101533	1.030309	0.844775	1.00305
A0A452EI23	ETHE1 persulfide dioxygenase OS=Capra hircus OX=9925 GN=ETHE1 PE=4 SV=1	6	254	27.8	7.06	41	13	6	High	1.013003	0.874459	1.01388	1.157684	0.92181	1.186621	1.020368	0.960672	1.06084	1.07804	0.868599	1.058816
A0A452EIS0	2,4-dienoyl-CoA reductase 1 OS=Capra hircus OX=9925 GN=DECR1 PE=4 SV=1	7	329	35.4	9.17	27	13	7	High	0.71411	0.9494	0.70399	1.150956	0.953616	1.04048	0.971253	0.974363	0.980585	1.11642	0.866525	1.080128
A0A452G8F2	Proline rich coiled-coil 1 OS=Capra hircus OX=9925 GN=PRRC1 PE=4 SV=1	5	445	46.3	5.99	14	12	5	High	1.091835	1.02687	0.872151	1.011484	0.868732	0.902924	1.073647	1.06767	1.066674	0.956098	0.94514	1.002919
A0A452DQC7	FMR1 autosomal homolog 2 OS=Capra hircus OX=9925 GN=FXR2 PE=4 SV=1	7	673	74.2	6.54	12	14	5	High	1.042114	1.007307	1.006252	0.951405	1.072702	0.893393	1.029172	0.932278	0.922079	1.012173	0.781838	1.064869
A0A452EJV7	YOD1 deubiquitinase OS=Capra hircus OX=9925 GN=YOD1 PE=4 SV=1	7	348	37.8	6.01	26	10	7	High	1.122621	0.85168	0.991451	1.118321	0.907589	1.065638	0.922565	0.969427	1.085303	1.136425	0.717225	1.26423
A0A452E2L2	Histidine triad nucleotide binding protein 2 OS=Capra hircus OX=9925 GN=HINT2 PE=4 SV=1	4	163	17.2	8.88	37	11	4	High	0.928461	0.853385	1.01877	0.976336	0.969808	0.911053	0.869459	0.85263	1.082342	1.072245	0.888812	1.047843
A0A452EAY8	Fatty acid 2-hydroxylase OS=Capra hircus OX=9925 GN=FA2H PE=3 SV=1	7	372	42	7.2	25	11	7	High	0.997633	1.001177	0.932078	0.892213	1.154435	0.87361	1.016356	1.043328	1.019353	1.044327	0.85752	0.9744
A0A452DVZ9	Uncharacterized protein OS=Capra hircus OX=9925 GN=PCNP PE=4 SV=1	4	178	19	7.49	28	17	4	High	1.180964	0.898526	1.056835	1.037046	0.928208	1.126994	0.979812	1.031319	0.966207	1.089627	0.860279	1.079909
A0A452F6F8	Peroxiredoxin 3 OS=Capra hircus OX=9925 GN=PRDX3 PE=4 SV=1	8	257	28.2	7.88	41	17	8	High	0.797561	0.718842	0.943297	1.06244	0.926277	0.894364	0.778868	0.794304	0.816601	0.952095	0.761717	1.254812
A0A452G8M5	CTP synthase OS=Capra hircus OX=9925 GN=CTPS1 PE=3 SV=1	10	591	66.8	6.58	18	19	9	High	0.739937	0.926638	1.02461	0.822197	1.089308	0.940502	0.818794	0.840695	1.093034	1.034949	0.914016	1.012095
A0A452G7N6	Protein S100 OS=Capra hircus OX=9925 GN=S100A16 PE=3 SV=1	4	103	11.8	8.94	35	22	4	High	0.877134	0.910105	1.028801	0.96176	1.001325	0.976047	1.104919	0.908379	0.90166	1.114998	0.841186	0.978092
A0A452EAR7	Uncharacterized protein OS=Capra hircus OX=9925 GN=LOC108633223 PE=4 SV=1	6	343	38.2	7.77	23	11	6	High	1.024993	1.081011	1.331159	0.773879	0.798025	0.971873	1.205289	0.84773	1.291692	0.985607	0.846811	0.777873
A0A452FRP6	Sulfotransferase OS=Capra hircus OX=9925 GN=SULT2B1 PE=3 SV=1	5	338	38.4	6.19	20	9	5	High	0.814849	0.875082	1.091743	1.275141	0.813051	1.240978	0.862479	0.885976	1.259001	1.03969	0.818421	0.94472
A0A452EI74	Ubiquitin conjugating enzyme E2 V2 OS=Capra hircus OX=9925 GN=UBE2V2 PE=4 SV=1	7	148	16.8	9.26	52	29	2	High	1.01485	1.032191	1.084216	0.826259	0.803498	1.102642	1.000764	1.489342	1.068038	1.057947	0.814079	0.852761
A0A452ETK8	Myelin protein zero OS=Capra hircus OX=9925 GN=MPZ PE=4 SV=1	6	248	27.4	9.42	23	24	6	High	1.503185	0.937074	1.013213	0.813462	1.150261	0.881538	1.313623	0.857902	0.967432	0.79727	1.042733	0.850079
A0A452DMG9	EF-hand domain family member D1 OS=Capra hircus OX=9925 GN=EFHD1 PE=4 SV=1	7	266	29.5	5.62	30	14	5	High	0.835414	0.891086	0.983874	1.289583	0.910621	1.230004	1.073495	0.736032	1.171733	1.129891	0.874292	1.295439
A0A452GA30	Ubiquitin conjugating enzyme E2 V1 OS=Capra hircus OX=9925 GN=UBE2V1 PE=4 SV=1	7	147	16.4	7.93	49	24	2	High	1.017806	1.156539	0.959829	1.062325	1.090278	0.934981	1.028128	1.058882	1.028128	1.10843	1.004209	1.331396
A0A452EYX1	Kinesin light chain 1 OS=Capra hircus OX=9925 GN=KLC1 PE=4 SV=1	8	618	69.5	5.88	16	9	7	High	1.113429	1.022642	1.076289	0.925664	1.225881	1.154696	1.000609	1.254158	1.218311	1.130881	0.916675	0.953396
A0A452F5Z1	Arachidonate 15-lipoxygenase type B OS=Capra hircus OX=9925 GN=ALOX15B PE=3 SV=1	8	677	76	6.46	15	17	8	High	0.841092	0.951879	0.954052	1.01379	0.960569	1.005101	0.96158	0.874077	0.962421	1.064228	0.873236	1.1694
A0A452FV37	Glyoxylate reductase 1 homolog OS=Capra hircus OX=9925 GN=GLYR1 PE=4 SV=1	5	553	60.6	9.13	14	6	5	High	1.049033	0.898634	1.072625	0.929107	1.003815	1.061812	1.053961	0.886275	1.078173	1.010022	0.921247	0.900623
A0A452FVD5	Leucine zipper transcription factor like 1 OS=Capra hircus OX=9925 GN=LZTFL1 PE=4 SV=1	7	302	34.9	5.31	27	9	7	High	0.989564	0.958187	0.865849	1.02363	0.823714	0.981496	0.898308	0.922057	1.054104	1.043654	0.988556	1.012305
A0A452E8X2	ADP-ribosylhydrolase like 2 OS=Capra hircus OX=9925 GN=ADPRHL2 PE=4 SV=1	8	368	39.4	4.88	28	16	8	High	0.988743	1.226398	0.901084	0.904006	1.096857	0.843618	0.993454	1.254594	0.967977	0.875168	0.836953	0.86061
A0A452G6J0	Collagen type IV alpha 2 chain OS=Capra hircus OX=9925 GN=COL4A2 PE=4 SV=1	7	1607	157.4	8.79	6	21	7	High	0.937884	0.870933	1.187345	0.870933	0.950724	0.920459	0.953826	0.871814	0.999173	1.042591	0.808135	1.053204
A0A452G224	Glypican 1 OS=Capra hircus OX=9925 GN=GPC1 PE=3 SV=1	7	559	60.8	7.64	16	13	7	High	0.962604	0.949524	1.102996	0.871044	1.168396	0.862324	0.892784	1.024718	0.920398	0.963354	1.099379	1.014491
A0A452EJV8	Sphingosine-1-phosphate lyase 1 OS=Capra hircus OX=9925 GN=SGPL1 PE=3 SV=1	8	568	63.6	9.17	16	9	8	High	0.960506	0.923674	1.119089	0.965621	0.85001	0.917535	0.907582	0.837288	0.878586	1.078923	0.856619	1.10704
A0A452FBT0	Tyrosine-protein phosphatase non-receptor type OS=Capra hircus OX=9925 GN=PTPN6 PE=3 SV=1	4	597	67.7	8.07	10	7	4	High	0.808676	0.709176	0.906446	0.879624	0.970473	0.913368	0.918805	0.857705	0.983911	0.820645	0.918805	0.945849
A0A452DNE9	Uncharacterized protein OS=Capra hircus OX=9925 GN=LOC102189464 PE=4 SV=1	8	254	28.4	5.8	32	21	8	High	0.813999	1.2313	0.631085	0.710134	1.752466	0.65958	0.818433	1.155354	0.709966	0.947058	1.737046	0.858749
A0A452E082	S-adenosylmethionine synthase OS=Capra hircus OX=9925 GN=MAT1A PE=3 SV=1	6	396	43.8	5.95	20	14	3	High	0.759068	0.936755	0.884494	1.002604	1.056955	0.84164	0.813638	0.857667	0.87407	0.875796	1.237524	1.021696
A0A452FCC0	ATPase family AAA domain containing 3A OS=Capra hircus OX=9925 GN=ATAD3A PE=4 SV=1	8	583	65.8	9.33	16	12	8	High	1.000284	0.958302	0.991672	1.013201	0.900174	1.045495	0.98847	0.899969	1.061654	1.040379	0.877844	1.082077
A0A452E644	Insulin like growth factor 2 receptor OS=Capra hircus OX=9925 GN=IGF2R PE=4 SV=1	8	2499	274.8	5.95	4	12	8	High	1.111912	1.074387	1.001481	0.933935	1.103335	0.933935	1.08624	1.116543	0.925468	0.970922	1.333711	1.044995
A0A452EGM1	Uncharacterized protein OS=Capra hircus OX=9925 GN=TSG101 PE=4 SV=1	6	391	44	6.46	17	14	6	High	1.107077	0.75739	0.724003	1.104442	1.015702	0.718731	0.800905	0.882911	0.816091	0.83229	0.88696	1.133989
A0A0C4Y1X3	Capra hircus breed Kapro cytochrome c mRNA OS=Capra hircus OX=9925 GN=LOC102173997 PE=2 SV=1	6	105	11.7	9.5	55	20	6	High	1.163897	0.898926	1.021565	1.111082	0.87028	1.242672	0.937278	1.049663	1.154162	1.085153	0.850525	1.05755
A0A452DSU3	Uncharacterized protein OS=Capra hircus OX=9925 PE=4 SV=1	6	833	87.9	5.82	9	13	3	High	0.71691	0.631638	1.31726	1.140687	0.849556	1.077809	1.272485	0.890779	0.975833	0.873146	0.967535	0.943679
A0A452G3Q7	ArfGAP with FG repeats 1 OS=Capra hircus OX=9925 GN=AGFG1 PE=4 SV=1	6	578	59.9	8.47	13	13	6	High	0.872851	0.939348	0.707483	0.767856	1.501946	0.661985	1.237972	0.682126	0.7582	0.7866	0.856588	0.82413
A0A452EKW0	MICOS complex subunit OS=Capra hircus OX=9925 GN=CHCHD3 PE=3 SV=1	7	232	26.8	8.09	33	19	7	High	1.005545	0.733802	0.898363	1.021785	0.797678	1.027198	0.896665	0.859657	1.198611	1.105252	0.622474	1.215433
A0A452E8D3	Ig-like domain-containing protein OS=Capra hircus OX=9925 PE=4 SV=1	3	141	14.5	8.68	27	39	3	High	0.906578	1.659056	0.677952	0.819104	1.141168	0.721689	0.844476	0.906417	0.666732	0.730469	1.808601	0.779842
A0A452DLI4	Elastin microfibril interfacer 2 OS=Capra hircus OX=9925 GN=EMILIN2 PE=4 SV=1	7	1076	118	6.95	9	11	7	High	1.107648	1.046193	1.005834	0.853572	1.245234	0.959055	1.093968	0.900496	0.940923	0.93611	1.188297	1.043915
A0A452EB22	UDP-N-acetylglucosamine pyrophosphorylase 1 like 1 OS=Capra hircus OX=9925 GN=UAP1L1 PE=4 SV=1	10	504	56.1	6.33	23	18	9	High	1.056721	1.333204	0.993679	1.134173	0.932439	0.990077	0.984422	0.991186	0.932243	0.958333	1.246284	0.99022
A0A452E8Y9	PDZ and LIM domain 4 OS=Capra hircus OX=9925 GN=PDLIM4 PE=4 SV=1	8	331	35.4	7.88	28	13	8	High	0.835561	0.784396	1.574617	2.373772	1.019107	1.685881	1.242999	1.028061	1.086978	1.028061	1.077159	1.061884
A0A452F4A4	Penta-EF-hand domain containing 1 OS=Capra hircus OX=9925 GN=PEF1 PE=4 SV=1	6	287	30.2	6.16	18	14	6	High	0.975983	0.764394	0.986019	0.849699	1.124012	0.802865	0.981605	0.866996	0.970793	0.969712	0.900514	0.931869
A0A452G694	Uncharacterized protein OS=Capra hircus OX=9925 GN=ZC3H15 PE=4 SV=1	5	417	47.5	5.26	14	8	5	High	0.93165	0.938187	0.953711	1.212725	1.01009	0.989663	0.864175	0.753508	0.78538	0.870372	0.991663	0.884538
A0A452F0Z6	Stromal interaction molecule 1 OS=Capra hircus OX=9925 GN=STIM1 PE=4 SV=1	8	714	80.6	6.71	13	22	8	High	1.117573	0.929452	1.058522	0.975006	0.959821	1.023934	0.999384	0.997349	1.006507	0.966823	0.949525	0.906789
A0A452F4B1	Dipeptidyl peptidase 7 OS=Capra hircus OX=9925 GN=DPP7 PE=4 SV=1	5	488	53.8	5.68	16	8	5	High	1.091859	0.791679	1.143582	1.050296	0.893278	1.034594	1.127223	0.888721	1.128181	1.04868	0.876269	0.959601
A0A452E6T1	Ribosomal protein L32 OS=Capra hircus OX=9925 GN=RPL32 PE=4 SV=1	5	135	15.9	11.33	39	24	5	High	0.934653	0.877914	1.139648	1.089314	0.871508	1.146054	0.926614	0.870577	1.029025	1.056077	1.161386	1.085061
A0A452F075	Glutathione peroxidase 2 OS=Capra hircus OX=9925 GN=GPX2 PE=4 SV=1	7	170	19.6	7.28	46	16	2	High	0.741042	1.100069	0.873369	0.935943	0.988258	0.820028	1.231184	0.894039	0.950959	0.988614	0.74692	0.810847
A0A452ES59	Uncharacterized protein OS=Capra hircus OX=9925 GN=CD99 PE=4 SV=1	3	238	25	6.6	21	15	3	High	1.173748	0.869343	1.172052	0.865103	1.313656	1.112697	1.186773	0.980603	1.046536	0.943974	1.048629	0.969091
A0A452ECU4	Complement C1s OS=Capra hircus OX=9925 GN=C1S PE=3 SV=1	11	701	77.8	5.06	15	20	11	High	0.958901	1.466939	0.843272	0.867855	1.204726	0.845093	0.934724	0.973609	0.777238	0.956111	1.372186	1.116514
A0A452DRL4	IFI30 lysosomal thiol reductase OS=Capra hircus OX=9925 GN=IFI30 PE=4 SV=1	5	244	27.7	5.29	34	15	5	High	1.192323	1.648309	0.987632	1.062563	0.919097	1.047943	1.399507	1.415971	1.003397	1.086686	0.960783	0.957878
A0A452F8G7	Protein S100 OS=Capra hircus OX=9925 GN=S100A3 PE=3 SV=1	4	99	11.3	4.81	57	7	4	High	1.019499	0.880072	1.13084	1.100747	0.868035	1.113787	1.012586	0.919858	1.083914	1.25332	0.842289	1.063407
A5JST6	40S ribosomal protein S18 OS=Capra hircus OX=9925 GN=RPS18 PE=2 SV=1	7	152	17.7	10.99	36	29	7	High	1.006562	0.88513	1.147269	1.232078	0.858145	1.212803	0.99657	1.01683	1.278364	1.131942	0.783844	1.137467
A0A452F9N2	Adenylosuccinate synthetase isozyme 2 OS=Capra hircus OX=9925 GN=ADSS PE=3 SV=1	6	456	50.1	6.55	21	8	6	High	0.886602	1.180798	0.980053	0.839012	0.89439	0.997358	1.109554	0.989938	1.10073	1.082101	0.890911	1.05857
A0A452E5J4	Serine/threonine kinase 3 OS=Capra hircus OX=9925 GN=STK3 PE=4 SV=1	6	495	56.9	5.44	16	7	1	High	1.675958	1.484558	1.064658	0.901926	1.920478	1.188604	1.305445	1.248862	1.549595	1.126263	1.078062	1.074918
A0A452G2P4	Tuftelin 1 OS=Capra hircus OX=9925 GN=TUFT1 PE=4 SV=1	8	390	44.2	6.09	25	11	8	High	1.005462	0.770276	1.035524	1.054975	0.904668	0.92854	1.005575	0.937313	0.978471	0.885113	1.003568	0.825886
A0A452F429	Ubiquitin carboxyl-terminal hydrolase OS=Capra hircus OX=9925 GN=UCHL3 PE=3 SV=1	6	230	26.2	4.98	37	12	6	High	0.726934	0.515008	0.966204	0.79432	0.841197	0.820688	0.84606	0.777398	1.12249	0.852302	0.609756	0.941473
A0A452GAP6	Abhydrolase_2 domain-containing protein OS=Capra hircus OX=9925 GN=LYPLA2 PE=4 SV=1	5	225	23.9	7.21	30	17	5	High	1.542401	1.144832	1.380247	1.327499	1.31187	1.247399	1.528143	1.362659	1.473588	1.334472	1.206268	1.158987
A0A452EF34	Vesicle associated membrane protein 3 OS=Capra hircus OX=9925 GN=VAMP3 PE=4 SV=1	3	104	11.5	8.79	38	10	3	High	1.093007	0.992392	0.999507	0.97105	0.836897	0.988327	1.131287	0.958786	1.082881	1.060879	0.863735	0.912141
A0A452EWI9	Calpain small subunit 1 OS=Capra hircus OX=9925 GN=CAPNS1 PE=4 SV=1	6	249	25.9	5.05	25	21	6	High	1.004821	0.943434	1.206522	0.956101	0.988257	1.142211	0.91606	0.997855	1.045115	1.172352	0.859712	1.105098
A0A452FJ56	Neuroplastin OS=Capra hircus OX=9925 GN=NPTN PE=4 SV=1	5	361	40.9	7.43	19	18	5	High	1.034017	0.884549	0.985541	1.109761	0.913837	1.068354	1.073904	0.915905	1.185747	0.910579	0.94431	0.9665
[truncated: 1,858 more rows]
