# Supplementary material for: Comparative proteomic analysis of the telogen-to-anagen transition in cashmere goat secondary hair follicles
Source: Front Vet Sci. 2025 Feb 25;12:1542682. doi: 10.3389/fvets.2025.1542682 (PMC11894581; doi:10.3389/fvets.2025.1542682)
Supplement: Supplementary file 5 [file Table_5.csv]

Accession	Description	FC(pAnaF_pAnaM/pTelF_pTelM)	Log2FC(pAnaF_pAnaM/pTelF_pTelM)	P_value(pAnaF_pAnaM/pTelF_pTelM)	Regulate	Significant	pAnaF_pAnaM	pTelF_pTelM	pTelF1	pTelF2	pTelF3	pTelM1	pTelM2	pTelM3	pAnaF1	pAnaF2	pAnaF3	pAnaM1	pAnaM2	pAnaM3	GO Term	GO ID	KO ID	KO Name	Pathway ID	Pathway_defition	EggNOG ID	EggNOG_Functional Categories	Pfam ID	Domain	Domain Description	Subcellular Loc	Unique Peptides	Coverage %	MW [kDa]	FDR Confidence
A0A452FY47	Uncharacterized protein OS=Capra hircus OX=9925 PE=4 SV=1	0.775144	-0.367463	0.02015	down	yes	1.21	1.561	1.49117	1.947648	1.51192	1.355848	1.527194	1.530676	1.117681	1.543734	1.038292	0.935447	1.173769	1.450589	------	------	------	------	------	------	------	------	PF02988.12;PF00021.18	PLA2_inh;UPAR_LY6	Phospholipase A2 inhibitor;u-PAR/Ly-6 domain	plasma membrane	2	13	23.2	High
A0A452ETA1	Tyrosine 3-monooxygenase/tryptophan 5-monooxygenase activation protein beta OS=Capra hircus OX=9925 GN=YWHAB PE=3 SV=1	0.461551	-1.115437	0.02448	down	yes	0.8331	1.805	1.428057	2.644615	1.328687	3.141049	0.859753	1.430831	0.621246	0.656488	0.838219	1.003227	1.064954	0.81426	BP:positive regulation of apoptotic signaling pathway;BP:protein localization;BP:regulation of phosphate metabolic process;BP:regulation of primary metabolic process;BP:regulation of metabolic process;BP:regulation of apoptotic signaling pathway;BP:regulation of transport;BP:negative regulation of response to stimulus;BP:positive regulation of response to stimulus;BP:regulation of response to sti…	GO:2001235;GO:0008104;GO:0019220;GO:0080090;GO:0019222;GO:2001233;GO:0051049;GO:0048585;GO:0048584;GO:0048583;GO:0061024;GO:0008277;GO:0007165;GO:0032388;GO:0051651;GO:0007006;GO:0044710;GO:0010605;GO:0009968;GO:0009966;GO:0010608;GO:0071840;GO:0000165;GO:0044419;GO:0044093;GO:0048518;GO:0048519;GO:0033036;GO:0032386;GO:1902589;GO:0051050;GO:0060255;GO:0051291;GO:0006605;GO:0045184;GO:0045185;GO:…	K16197	YWHAB_Q_Z	chx04151;chx05203;chx04390;chx05161;chx04114;chx05169;chx04110	PI3K-Akt signaling pathway;Viral carcinogenesis;Hippo signaling pathway;Hepatitis B;Oocyte meiosis;Epstein-Barr virus infection;Cell cycle	COG5040	T:Signal transduction mechanisms	PF00244.17	14-3-3	14-3-3 protein	cytoplasmic	4	46	28.1	High
A0A452F9X9	Thioesterase superfamily member 6 OS=Capra hircus OX=9925 GN=THEM6 PE=4 SV=1	1.838774	0.878744	0.03524	up	yes	1.656	0.9006	0.674723	0.925062	0.926068	1.033122	0.936455	0.907972	0.674723	1.106404	2.521641	1.6168	1.481431	2.537202	------	------	------	------	------	------	------	------	PF13279.3	4HBT_2	Thioesterase-like superfamily	extracellular	4	28	23.7	High
A0A452ELB2	Golgi associated, gamma adaptin ear containing, ARF binding protein 1 OS=Capra hircus OX=9925 GN=GGA1 PE=4 SV=1	0.723533	-0.466869	0.04003	down	yes	1.073	1.483	1.300347	1.447362	1.484422	1.199438	2.224144	1.244076	1.110728	1.117642	0.876753	1.182805	1.332497	0.816019	BP:protein localization;BP:intracellular protein transport;BP:organic substance transport;BP:macromolecule localization;BP:transport;BP:establishment of protein localization;BP:biological_process;BP:establishment of localization in cell;BP:establishment of localization;BP:localization;BP:vesicle-mediated transport;BP:intracellular transport;BP:protein transport;CC:clathrin adaptor complex;CC:AP-t…	GO:0008104;GO:0006886;GO:0071702;GO:0033036;GO:0006810;GO:0045184;GO:0008150;GO:0051649;GO:0051234;GO:0051179;GO:0016192;GO:0046907;GO:0015031;GO:0030131;GO:0030119;GO:0044424;GO:0043234;GO:0032991;GO:0044464;GO:0005575;GO:0098796;GO:0044444;GO:0044425	K12404	GGA	chx04142	Lysosome	------	------	PF00790.16;PF02883.17;PF03127.11	VHS;Alpha_adaptinC2;GAT	VHS domain;Adaptin C-terminal domain;GAT domain	cytoplasmic	2	5	69.7	High
A0A452G5S2	Uncharacterized protein OS=Capra hircus OX=9925 GN=TMEM126A PE=4 SV=1	1.361744	0.445456	0.001096	up	yes	1.374	1.009	1.096214	1.123208	0.86817	1.020486	1.066076	0.880396	1.387938	1.36398	1.514437	1.577257	1.282362	1.119127	BP:optic nerve development;BP:single-organism process;BP:developmental process;BP:single-organism developmental process;BP:biological_process;BP:cranial nerve development;BP:nerve development;BP:anatomical structure development;CC:organelle inner membrane;CC:cellular_component;CC:organelle membrane;CC:integral component of membrane;CC:membrane;CC:intrinsic component of membrane;CC:mitochondrial m…	GO:0021554;GO:0044699;GO:0032502;GO:0044767;GO:0008150;GO:0021545;GO:0021675;GO:0048856;GO:0019866;GO:0005575;GO:0031090;GO:0016021;GO:0016020;GO:0031224;GO:0031966;GO:0044464;GO:0044446;GO:0005743;GO:0044444;GO:0044429;GO:0044424;GO:0044425;GO:0044422	K18157	TMEM126A	------	------	------	------	PF07114.8	DUF1370	Protein of unknown function	cytoplasmic	2	11	21.6	High
A0A452EKY5	Ribosomal protein L37 OS=Capra hircus OX=9925 GN=RPL37 PE=3 SV=1	1.465326	0.551221	0.001738	up	yes	1.384	0.9445	1.010208	1.218436	0.927928	0.834873	0.897711	0.77778	1.455891	1.678171	1.530335	1.233539	1.19663	1.208442	BP:protein localization;BP:membrane organization;BP:organic cyclic compound biosynthetic process;BP:cellular component organization or biogenesis;BP:organic cyclic compound catabolic process;BP:cellular macromolecule localization;BP:macromolecule localization;BP:rRNA processing;BP:ncRNA processing;BP:protein targeting;BP:establishment of protein localization;BP:protein localization to membrane;BP…	GO:0008104;GO:0061024;GO:1901362;GO:0071840;GO:1901361;GO:0070727;GO:0033036;GO:0006364;GO:0034470;GO:0006605;GO:0045184;GO:0072657;GO:0046483;GO:0019438;GO:0006613;GO:0019083;GO:0006614;GO:0006807;GO:0034660;GO:1901576;GO:1901575;GO:0044265;GO:0044260;GO:0006886;GO:0016043;GO:1901360;GO:0018130;GO:0006810;GO:0046700;GO:0019439;GO:0044802;GO:0008152;GO:0034654;GO:0034655;GO:0051234;GO:0016070;GO:…	K02922	RP-L37e, RPL37	chx03010	Ribosome	COG2126	J:Translation, ribosomal structure and biogenesis	PF01907.16	Ribosomal_L37e	Ribosomal protein L37e	cytoplasmic	2	14	11.1	High
A0A452FLA3	Ribosomal protein L19 OS=Capra hircus OX=9925 GN=RPL19 PE=3 SV=1	1.206635	0.270989	0.00205	up	yes	1.273	1.055	1.092777	1.168634	0.996655	1.031259	1.146483	0.891745	1.287905	1.343997	1.374415	1.203317	1.251701	1.175095	BP:protein localization;BP:membrane organization;BP:organic cyclic compound biosynthetic process;BP:organic cyclic compound metabolic process;BP:organic cyclic compound catabolic process;BP:cellular macromolecule localization;BP:macromolecule localization;BP:rRNA processing;BP:ncRNA processing;BP:protein targeting;BP:establishment of protein localization;BP:protein localization to membrane;BP:het…	GO:0008104;GO:0061024;GO:1901362;GO:1901360;GO:1901361;GO:0070727;GO:0033036;GO:0006364;GO:0034470;GO:0006605;GO:0045184;GO:0072657;GO:0046483;GO:0019439;GO:0019438;GO:0006613;GO:0006612;GO:0006614;GO:0034660;GO:1901576;GO:1901575;GO:0044265;GO:0044260;GO:0006886;GO:0016043;GO:0071840;GO:0018130;GO:0006810;GO:0046700;GO:0044802;GO:0008152;GO:0034654;GO:0034655;GO:0051234;GO:0016070;GO:0016071;GO:…	K02885	RP-L19e, RPL19	chx03010	Ribosome	COG2147	J:Translation, ribosomal structure and biogenesis	PF01280.17	Ribosomal_L19e	Ribosomal protein L19e	cytoplasmic	7	33	23.6	High
A0A452FGG0	Glypican 4 OS=Capra hircus OX=9925 GN=GPC4 PE=3 SV=1	1.436237	0.522294	0.01022	up	yes	1.365	0.9504	0.9564	0.997462	1.053098	0.922088	0.961936	0.811171	1.09053	1.775551	1.067655	1.631206	1.506079	1.117901	------	------	K08110	GPC4	chx04310	Wnt signaling pathway	------	------	PF01153.16	Glypican	Glypican	ER	3	6	62.4	High
A0A452DMG8	Transmembrane BAX inhibitor motif containing 6 OS=Capra hircus OX=9925 GN=TMBIM6 PE=3 SV=1	1.299801	0.378291	0.002867	up	yes	1.305	1.004	1.065234	1.210796	1.023227	0.917673	0.897098	0.911281	1.100778	1.471099	1.168634	1.315118	1.406858	1.367645	BP:negative regulation of apoptotic signaling pathway;BP:regulation of primary metabolic process;BP:regulation of metabolic process;BP:regulation of apoptotic signaling pathway;BP:negative regulation of secretion;BP:regulation of mRNA processing;BP:negative regulation of response to stimulus;BP:negative regulation of mRNA processing;BP:regulation of response to stimulus;BP:calcium ion homeostasis…	GO:2001234;GO:0080090;GO:0019222;GO:2001233;GO:0051048;GO:0050684;GO:0048585;GO:0050686;GO:0048583;GO:0055074;GO:0002701;GO:0002700;GO:0098771;GO:1903573;GO:0043200;GO:0051716;GO:0010605;GO:0051046;GO:0009968;GO:0009966;GO:0043066;GO:0044092;GO:0048519;GO:0002683;GO:0019725;GO:0051051;GO:0060255;GO:0060548;GO:0060702;GO:0060701;GO:0060700;GO:0002697;GO:2001141;GO:0010033;GO:0010243;GO:0048878;GO:…	------	------	------	------	------	------	PF01027.17	Bax1-I	Inhibitor of apoptosis-promoting Bax1	peroxisomal	2	4	26.3	High
A0A452G710	Latexin OS=Capra hircus OX=9925 GN=LXN PE=4 SV=1	0.608957	-0.715587	0.01439	down	yes	0.8702	1.429	1.202649	1.367735	1.947722	1.96014	1.041046	1.054202	0.664541	1.005966	0.659574	0.80031	1.085993	1.004869	------	------	------	------	------	------	------	------	PF06907.9	Latexin	Latexin	cytoplasmic	3	12	25.5	High
A0A452FKB0	Histone cluster 1 H1 family member c OS=Capra hircus OX=9925 GN=HIST1H1C PE=3 SV=1	0.804399	-0.314017	0.007248	down	yes	1.024	1.273	1.520799	1.455371	1.14652	1.261823	1.124453	1.128312	1.068735	1.07332	1.004678	0.977224	0.972018	1.050165	BP:protein methylation;BP:regulation of primary metabolic process;BP:regulation of metabolic process;BP:histone H3-K4 methylation;BP:cellular component organization or biogenesis;BP:single-organism metabolic process;BP:negative regulation of macromolecule metabolic process;BP:peptidyl-amino acid modification;BP:negative regulation of biological process;BP:histone methylation;BP:regulation of macr…	GO:0006479;GO:0080090;GO:0019222;GO:0051568;GO:0071840;GO:0044710;GO:0010605;GO:0018193;GO:0048519;GO:0016571;GO:0060255;GO:2001141;GO:0070734;GO:0098532;GO:0019538;GO:0080182;GO:0018205;GO:0006334;GO:0016569;GO:0022607;GO:0009892;GO:0009890;GO:0018022;GO:0010629;GO:0050789;GO:0044267;GO:0044260;GO:0016043;GO:0065003;GO:0065007;GO:0016570;GO:0065004;GO:0032259;GO:0009889;GO:0050794;GO:0043412;GO:…	K11275	H1_5	------	------	------	------	PF00538.16	Linker_histone	linker histone H1 and H5 family	nuclear	3	41	22.8	High
A0A452FHC0	DEFENSIN domain-containing protein OS=Capra hircus OX=9925 PE=4 SV=1	1.766691	0.82105	0.000204	up	yes	1.466	0.8298	0.745169	0.814853	1.128031	0.638658	1.002489	0.649402	1.573264	1.342635	1.265247	1.564628	1.744711	1.303814	------	------	------	------	------	------	------	------	------	------	------	cytoplasmic	2	25	14.8	High
A0A452DQX2	Carbonic anhydrase 12 OS=Capra hircus OX=9925 GN=CA12 PE=3 SV=1	1.200192	0.263266	0.04037	up	yes	1.247	1.039	1.058179	1.151214	0.768522	1.080653	1.193564	0.98073	1.262937	1.126239	1.337016	1.499323	1.084975	1.169674	------	------	------	------	------	------	COG3338	P:Inorganic ion transport and metabolism	PF00194.18	Carb_anhydrase	Eukaryotic-type carbonic anhydrase	peroxisomal	3	12	38.5	High
A0A452FPZ7	Transmembrane protein 19 OS=Capra hircus OX=9925 GN=TMEM19 PE=4 SV=1	1.277683	0.35353	0.006083	up	yes	1.275	0.9979	1.091186	1.045254	0.810239	0.981501	1.189234	0.870093	1.270145	1.474444	1.370208	1.141217	1.27819	1.114951	CC:cellular_component;CC:membrane part;CC:integral component of membrane;CC:intrinsic component of membrane;	GO:0005575;GO:0044425;GO:0016021;GO:0031224	------	------	------	------	------	------	PF01940.13	DUF92	Integral membrane protein DUF92	Golgi apparatus	1	2	37.2	Medium
A0A452DZI9	Uncharacterized protein OS=Capra hircus OX=9925 GN=NDUFA7 PE=4 SV=1	0.708755	-0.496642	0.0213	down	yes	0.9391	1.325	1.20861	1.079815	1.567946	1.303491	1.810637	0.98048	0.77761	0.929925	1.172273	0.881575	1.058529	0.814626	------	------	K03951	NDUFA7	chx00190;chx05016;chx05010;chx04932;chx04723;chx05012	Oxidative phosphorylation;Huntington's disease;Alzheimer's disease;Non-alcoholic fatty liver diseas;Retrograde endocannabinoid signaling;Parkinson's disease	------	------	PF07347.9	CI-B14_5a	NAD	mitochondrial	3	21	14	High
A0A452F069	Ribosomal protein L18 OS=Capra hircus OX=9925 GN=RPL18 PE=4 SV=1	1.214286	0.280108	6.6E-5	up	yes	1.241	1.022	1.135587	1.011097	0.959966	0.990469	1.05887	0.97861	1.299192	1.184038	1.278856	1.182727	1.230856	1.272897	BP:primary metabolic process;BP:cellular macromolecule biosynthetic process;BP:nitrogen compound metabolic process;BP:cellular biosynthetic process;BP:organic substance biosynthetic process;BP:cellular nitrogen compound biosynthetic process;BP:cellular macromolecule metabolic process;BP:cellular amide metabolic process;BP:peptide biosynthetic process;BP:organic substance metabolic process;BP:cell…	GO:0044238;GO:0034645;GO:0006807;GO:0044249;GO:1901576;GO:0044271;GO:0044260;GO:0043603;GO:0043043;GO:0071704;GO:0009987;GO:0044267;GO:0009058;GO:0009059;GO:0008150;GO:0008152;GO:1901564;GO:0043604;GO:1901566;GO:0019538;GO:0034641;GO:0044237;GO:0043170;GO:0006518;GO:0006412;GO:0015934;GO:0022625;GO:1990904;GO:0043226;GO:0043229;GO:0043228;GO:0005924;GO:0030529;GO:0030054;GO:0030055;GO:0005575;GO:…	K02883	RP-L18e, RPL18	chx03010	Ribosome	COG1727	J:Translation, ribosomal structure and biogenesis	PF17135.1	Ribosomal_L18	Ribosomal protein 60S L18 and 50S L18e	cytoplasmic	6	37	21.4	High
A0A452FXF9	Carboxylic ester hydrolase OS=Capra hircus OX=9925 GN=CES3 PE=3 SV=1	1.521715	0.605698	0.006395	up	yes	1.363	0.8957	0.852793	0.918357	0.874793	0.939877	0.923182	0.865282	0.898626	1.095918	1.791462	1.353294	1.641145	1.397964	------	------	K15743	CES3_5	------	------	COG2272	I:Lipid transport and metabolism	PF00135.25;PF07859.10	COesterase;Abhydrolase_3	Carboxylesterase family;alpha/beta hydrolase fold	mitochondrial	1	1	63.1	Medium
A0A452DV61	Huntingtin interacting protein K OS=Capra hircus OX=9925 GN=HYPK PE=4 SV=1	1.206318	0.27061	0.01969	up	yes	1.222	1.013	1.22238	1.072689	0.867025	0.901846	0.98627	1.026003	1.100059	1.166062	1.196487	1.385772	1.38658	1.095536	------	------	------	------	------	------	------	------	------	------	------	cytoplasmic	3	26	14.6	High
A0A452FBU1	Tissue factor OS=Capra hircus OX=9925 GN=F3 PE=3 SV=1	0.601363	-0.733692	0.02474	down	yes	0.8383	1.394	0.968129	0.781498	1.157443	1.948109	1.936764	1.572643	0.95598	0.894899	0.777802	0.953956	0.831997	0.614942	------	------	K03901	F3, CD142	chx04610;chx04933	Complement and coagulation cascades;AGE-RAGE signaling pathway in diabetic complications	------	------	PF01108.14;PF09294.7	Tissue_fac;Interfer-bind	Tissue factor;Interferon-alpha/beta receptor, fibronectin type III	ER	3	12	32.4	High
A0A452FZ46	Neuraminidase 2 OS=Capra hircus OX=9925 GN=NEU2 PE=4 SV=1	1.363973	0.447815	0.003919	up	yes	1.288	0.9443	0.871405	0.77109	0.963562	0.934364	1.078503	1.046701	1.193499	0.958043	1.468147	1.457197	1.258711	1.391698	------	------	K12357	NEU2_3_4	chx00511;chx00600	Other glycan degradation;Sphingolipid metabolism	------	------	PF13088.3	BNR_2	BNR repeat-like domain	mitochondrial	1	2	42.3	High
A0A452G6X3	Translocase of outer mitochondrial membrane 22 OS=Capra hircus OX=9925 GN=TOMM22 PE=4 SV=1	1.216135	0.282304	0.01051	up	yes	1.221	1.004	0.998633	1.112686	0.96686	0.806178	0.939492	1.202137	1.228308	1.050831	1.24828	1.180194	1.311572	1.304911	BP:protein localization;BP:membrane organization;BP:outer mitochondrial membrane organization;BP:mitochondrial membrane organization;BP:mitochondrion organization;BP:cellular macromolecule localization;BP:cellular component organization or biogenesis;BP:macromolecule localization;BP:establishment of protein localization;BP:protein localization to membrane;BP:establishment of protein localization …	GO:0008104;GO:0061024;GO:0007008;GO:0007006;GO:0007005;GO:0070727;GO:0071840;GO:0033036;GO:0045184;GO:0072657;GO:0072655;GO:0006839;GO:0070585;GO:1902589;GO:0006886;GO:0016043;GO:0065002;GO:0044699;GO:0006810;GO:0008150;GO:0051234;GO:0046907;GO:0045040;GO:0072594;GO:0044802;GO:0030150;GO:0071806;GO:0009987;GO:0055085;GO:0044743;GO:0033365;GO:1990542;GO:0071702;GO:0017038;GO:0034613;GO:0044765;GO:…	K17769	TOM22	------	------	------	------	PF04281.10	Tom22	Mitochondrial import receptor subunit Tom22	peroxisomal	2	16	15.5	High
A0A452EFA5	Adipocyte plasma membrane associated protein OS=Capra hircus OX=9925 GN=APMAP PE=4 SV=1	0.790097	-0.339899	0.000912	down	yes	0.9813	1.242	1.300263	1.333532	1.230417	1.374644	1.037162	1.176176	0.928357	1.019785	0.958291	1.050814	1.030404	0.900078	BP:biosynthetic process;BP:biological_process;BP:metabolic process;CC:endoplasmic reticulum;CC:intracellular organelle;CC:membrane-bounded organelle;CC:organelle;CC:intrinsic component of membrane;CC:cell surface;CC:vesicle;CC:extracellular vesicle;CC:extracellular exosome;CC:extracellular organelle;CC:intracellular membrane-bounded organelle;CC:cell part;CC:extracellular region part;CC:cellular_…	GO:0009058;GO:0008150;GO:0008152;GO:0005783;GO:0043229;GO:0043227;GO:0043226;GO:0031224;GO:0009986;GO:0031982;GO:1903561;GO:0070062;GO:0043230;GO:0043231;GO:0044464;GO:0044421;GO:0005575;GO:0044444;GO:0044424;GO:0044425;GO:0016021;GO:0003674;GO:0016844;GO:0016840;GO:0016843;GO:0016829;GO:0004064;GO:0016787;GO:0052689;GO:0003824;GO:0016788	------	------	------	------	COG3386	G:Carbohydrate transport and metabolism	PF03088.13;PF08450.9	Str_synth;SGL	Strictosidine synthase;SMP-30/Gluconolaconase/LRE-like region	peroxisomal	14	43	46	High
A0A452FI11	ER lipid raft associated 1 OS=Capra hircus OX=9925 GN=ERLIN1 PE=4 SV=1	0.519507	-0.944784	0.0101	down	yes	0.759	1.461	1.241001	0.95322	1.668648	1.531039	0.973002	2.399013	0.78689	0.715838	0.777364	0.718086	0.780344	0.775183	BP:regulation of primary metabolic process;BP:regulation of metabolic process;BP:signal transduction;BP:ER-nucleus signaling pathway;BP:cellular response to stimulus;BP:positive regulation of macromolecule metabolic process;BP:negative regulation of lipid metabolic process;BP:negative regulation of steroid biosynthetic process;BP:positive regulation of biological process;BP:negative regulation of…	GO:0080090;GO:0019222;GO:0007165;GO:0006984;GO:0051716;GO:0010604;GO:0045833;GO:0010894;GO:0048518;GO:0048519;GO:0045540;GO:0045541;GO:0051055;GO:0032933;GO:0060255;GO:0030163;GO:2001141;GO:0019538;GO:0033554;GO:0009892;GO:0009893;GO:0009890;GO:0009891;GO:0090181;GO:0010628;GO:0050789;GO:1901575;GO:0044265;GO:0044260;GO:0006357;GO:0065007;GO:1902930;GO:1902931;GO:0009889;GO:0050794;GO:0006950;GO:…	------	------	------	------	------	------	PF01145.22	Band_7	SPFH domain / Band 7 family	ER	3	16	38.9	High
A0A452EMC2	MICAL like 1 OS=Capra hircus OX=9925 GN=MICALL1 PE=4 SV=1	1.301899	0.380617	3.0E-5	up	yes	1.248	0.9586	1.01338	0.966592	0.978409	0.928602	0.910022	0.954592	1.21155	1.391725	1.138429	1.246522	1.18773	1.313727	------	------	K19948	MICALL1	------	------	COG5069	Z:Cytoskeleton	PF12130.5;PF00307.28;PF11971.5;PF00412.19	DUF3585;CH;CAMSAP_CH;LIM	Protein of unknown function;Calponin homology;CAMSAP CH domain;LIM domain	cytoplasmic	5	6	92	High
A0A452FRJ3	CCHC-type zinc finger nucleic acid binding protein OS=Capra hircus OX=9925 GN=CNBP PE=4 SV=1	1.31449	0.394503	0.00046	up	yes	1.251	0.9517	1.13899	0.966448	0.86922	0.884558	0.945953	0.904962	1.16696	1.101132	1.294176	1.398836	1.286567	1.261192	------	------	------	------	------	------	COG5082;COG5082	O:Posttranslational modification, protein turnover, chaperones;U:Intracellular trafficking, secretion, and vesicular transport	PF00098.20;PF14787.3;PF14392.3;PF13917.3	zf-CCHC;zf-CCHC_5;zf-CCHC_4;zf-CCHC_3	Zinc knuckle;GAG-polyprotein viral zinc-finger;Zinc knuckle;Zinc knuckle	cytoplasmic	2	12	18	High
A0A452FIF7	Heterogeneous nuclear ribonucleoprotein H1 OS=Capra hircus OX=9925 GN=HNRNPH1 PE=4 SV=1	1.326218	0.407318	0.007486	up	yes	1.255	0.9463	1.214681	0.868177	1.105213	0.799345	0.911586	0.778804	1.239365	1.513359	1.233999	1.13419	1.286098	1.120121	------	------	------	------	------	------	------	------	PF00076.19;PF08080.9	RRM_1;zf-RNPHF	RNA recognition motif.;RNPHF zinc finger	cytoplasmic	4	35	50.9	High
A0A452ECC0	Ribos_L4_asso_C domain-containing protein OS=Capra hircus OX=9925 GN=RPL4 PE=4 SV=1	1.204771	0.268759	1.1E-5	up	yes	1.202	0.9977	1.038102	1.012505	0.970843	0.964212	1.026525	0.974184	1.239879	1.27421	1.224722	1.139464	1.148031	1.186352	BP:primary metabolic process;BP:cellular biosynthetic process;BP:cellular nitrogen compound metabolic process;BP:nitrogen compound metabolic process;BP:cellular macromolecule biosynthetic process;BP:cellular protein metabolic process;BP:cellular macromolecule metabolic process;BP:peptide biosynthetic process;BP:organic substance metabolic process;BP:organic substance biosynthetic process;BP:cellu…	GO:0044238;GO:0044249;GO:0034641;GO:0006807;GO:0034645;GO:0044267;GO:0044260;GO:0043043;GO:0071704;GO:1901576;GO:0009987;GO:0009058;GO:0009059;GO:0008150;GO:0008152;GO:0044271;GO:0043604;GO:1901564;GO:0043603;GO:1901566;GO:0019538;GO:0044237;GO:0043170;GO:0006518;GO:0006412;GO:0015934;GO:0022625;GO:0044464;GO:0030529;GO:0005575;GO:0032991;GO:0044391;GO:1990904;GO:0044446;GO:0044444;GO:0044445;GO:…	K02930	RP-L4e, RPL4	chx03010	Ribosome	COG0088	J:Translation, ribosomal structure and biogenesis	PF00573.19;PF14374.3	Ribosomal_L4;Ribos_L4_asso_C	Ribosomal protein L4/L1 family;60S ribosomal protein L4 C-terminal domain	cytoplasmic	19	40	49	High
A0A452DMW4	60S ribosomal protein L13 OS=Capra hircus OX=9925 GN=RPL13 PE=3 SV=1	1.285224	0.36202	2.0E-6	up	yes	1.236	0.9617	1.021433	1.018177	0.948114	0.935405	0.969947	0.877127	1.169049	1.282077	1.264852	1.261919	1.215647	1.220197	BP:cellular macromolecule biosynthetic process;BP:cellular amide metabolic process;BP:cellular biosynthetic process;BP:nitrogen compound metabolic process;BP:organic substance biosynthetic process;BP:cellular nitrogen compound biosynthetic process;BP:organic substance metabolic process;BP:peptide biosynthetic process;BP:proteolysis;BP:cellular process;BP:biosynthetic process;BP:macromolecule bios…	GO:0034645;GO:0043603;GO:0044249;GO:0006807;GO:1901576;GO:0044271;GO:0071704;GO:0043043;GO:0006508;GO:0009987;GO:0009058;GO:0009059;GO:0008150;GO:0008152;GO:1901564;GO:0044267;GO:0043604;GO:0044238;GO:1901566;GO:0019538;GO:0034641;GO:0044237;GO:0043170;GO:0044260;GO:0006518;GO:0006412;GO:0015934;GO:0022625;GO:1990904;GO:0043226;GO:0043229;GO:0043227;GO:0044446;GO:0016021;GO:0030529;GO:0031224;GO:…	K02873	RP-L13e, RPL13	chx03010	Ribosome	COG4352	J:Translation, ribosomal structure and biogenesis	PF01294.15	Ribosomal_L13e	Ribosomal protein L13e	cytoplasmic	8	34	24.3	High
A0A452GBK7	Complement C1q binding protein OS=Capra hircus OX=9925 GN=C1QBP PE=4 SV=1	1.305582	0.384693	0.000992	up	yes	1.242	0.9513	1.120172	1.027552	0.871087	0.880381	0.951395	0.857151	1.064407	1.152259	1.279104	1.374834	1.256975	1.321708	BP:positive regulation of mitochondrial translation;BP:regulation of primary metabolic process;BP:regulation of metabolic process;BP:regulation of mRNA processing;BP:negative regulation of defense response to virus;BP:positive regulation of response to stimulus;BP:regulation of response to stimulus;BP:negative regulation of cellular macromolecule biosynthetic process;BP:negative regulation of def…	GO:0070131;GO:0080090;GO:0019222;GO:0050684;GO:0050687;GO:0048584;GO:0048583;GO:2000113;GO:0031348;GO:0043933;GO:0050920;GO:0050921;GO:0051897;GO:0051896;GO:0031347;GO:0050688;GO:0044710;GO:0010605;GO:0010604;GO:0009968;GO:0009966;GO:0009967;GO:0033043;GO:0050727;GO:0010720;GO:2000243;GO:0048518;GO:0065007;GO:0034622;GO:1901163;GO:0050686;GO:0060255;GO:2000257;GO:0032268;GO:0030162;GO:2001141;GO:…	K15414	C1QBP	chx05168	Herpes simplex infection	------	------	PF02330.13	MAM33	Mitochondrial glycoprotein	mitochondrial	6	32	30.5	High
A0A452G1V2	Serine and arginine rich splicing factor 11 OS=Capra hircus OX=9925 GN=SRSF11 PE=4 SV=1	1.218007	0.284523	0.000614	up	yes	1.204	0.9885	1.083155	1.035259	1.08113	0.909053	0.938187	0.884357	1.125668	1.257643	1.223853	1.250171	1.128802	1.236463	------	------	------	------	------	------	------	------	PF00076.19	RRM_1	RNA recognition motif.	nuclear	4	12	46.9	High
A0A452DLF1	Uncharacterized protein OS=Capra hircus OX=9925 GN=FAM25A PE=4 SV=1	1.352834	0.435984	0.00063	up	yes	1.258	0.9299	0.946376	1.088163	0.934936	0.733418	1.020743	0.855715	1.146134	1.164639	1.224453	1.440931	1.289416	1.284384	------	------	------	------	------	------	------	------	PF15825.2	FAM25	FAM25 family	cytoplasmic	4	67	9.2	High
A0A452FU97	Vitamin D receptor OS=Capra hircus OX=9925 GN=VDR PE=3 SV=1	0.666921	-0.584413	0.0477	down	yes	0.875	1.312	0.913373	1.130629	1.979703	1.511477	1.329727	1.00853	0.63707	1.083329	0.636243	0.628797	1.072329	1.192228	------	------	K08539	VDR, NR1I1	chx04978;chx05152;chx04961	Mineral absorption;Tuberculosis;Endocrine and other factor-regulated calcium reabsorption	------	------	PF00105.15;PF00104.27	zf-C4;Hormone_recep	Zinc finger, C4 type;Ligand-binding domain of nuclear hormone receptor	nuclear	2	4	55.2	High
A0A452FK08	Biliverdin reductase B OS=Capra hircus OX=9925 GN=BLVRB PE=4 SV=1	0.722616	-0.468698	0.0204	down	yes	0.917	1.269	1.227933	1.394368	1.116425	1.75123	0.889833	1.233239	0.831948	0.775029	0.819656	1.035648	1.017729	1.021757	BP:single-organism metabolic process;BP:porphyrin-containing compound metabolic process;BP:cellular catabolic process;BP:cellular nitrogen compound metabolic process;BP:nitrogen compound metabolic process;BP:organic cyclic compound metabolic process;BP:cofactor catabolic process;BP:cofactor metabolic process;BP:pigment metabolic process;BP:catabolic process;BP:porphyrin-containing compound catabo…	GO:0044710;GO:0006778;GO:0044248;GO:0034641;GO:0006807;GO:1901360;GO:0051187;GO:0051186;GO:0042440;GO:0009056;GO:0006787;GO:0071704;GO:0033015;GO:0033013;GO:0044699;GO:0046483;GO:0044712;GO:0042168;GO:1901361;GO:0006725;GO:0009987;GO:0042167;GO:1901575;GO:0046700;GO:0008150;GO:0008152;GO:1901564;GO:0046149;GO:0055114;GO:1901565;GO:0044270;GO:0044237;GO:0044763;GO:0019439;GO:0043227;GO:0043226;GO:…	K05901	BLVRB	chx00740;chx00860	Riboflavin metabolism;Porphyrin and chlorophyll metabolism	------	------	PF13460.3;PF05368.10;PF01370.18	NAD_binding_10;NmrA;Epimerase	NA;NmrA-like family;NAD dependent epimerase/dehydratase family	cytoplasmic	9	60	22.1	High
A0A452E8A4	Galectin OS=Capra hircus OX=9925 GN=LGALS3 PE=4 SV=1	1.230974	0.2998	0.004981	up	yes	1.205	0.9789	1.152575	1.077733	0.84383	0.948567	1.029221	0.821589	1.097019	1.192222	1.323797	1.252758	1.138859	1.22521	------	------	K06831	LGALS3	------	------	------	------	PF00337.19	Gal-bind_lectin	Galactoside-binding lectin	cytoplasmic	9	33	27.5	High
A0A452G6M0	Nucleoporin 133 OS=Capra hircus OX=9925 GN=NUP133 PE=4 SV=1	1.379536	0.464183	0.002052	up	yes	1.266	0.9177	1.013331	1.022665	0.834943	0.850455	0.820109	0.964792	1.193442	1.232456	1.19258	1.627778	1.100174	1.250024	------	------	K14300	NUP133	chx03013	RNA transport	------	------	PF03177.11	Nucleoporin_C	Non-repetitive/WGA-negative nucleoporin C-terminal	mitochondrial	4	6	128.8	High
A0A452GBL9	CDV3 homolog OS=Capra hircus OX=9925 GN=CDV3 PE=4 SV=1	1.247292	0.318799	0.003389	up	yes	1.209	0.9693	1.1542	1.100157	0.926173	0.794062	0.940666	0.900548	1.192205	1.308572	1.217541	1.279977	1.117769	1.137339	------	------	------	------	------	------	------	------	PF15359.3	CDV3	Carnitine deficiency-associated protein 3	nuclear	5	31	27.4	High
A0A452FHP2	Protein O-fucosyltransferase 1 OS=Capra hircus OX=9925 GN=POFUT1 PE=4 SV=1	0.819765	-0.286717	0.02465	down	yes	0.9788	1.194	1.310187	1.222631	0.994167	1.217363	1.117455	1.304907	1.009811	0.786657	1.241351	1.049444	0.879959	0.905405	------	------	------	------	------	------	------	------	PF10250.6	O-FucT	GDP-fucose protein O-fucosyltransferase	Golgi apparatus	3	12	44.9	High
A0A452G933	Pyrroline-5-carboxylate reductase OS=Capra hircus OX=9925 GN=PYCR1 PE=3 SV=1	0.786173	-0.347082	0.03075	down	yes	0.9552	1.215	1.432633	0.913117	1.217133	1.319162	0.922276	1.48648	0.914862	0.897547	0.940607	0.959678	0.985474	1.033102	BP:regulation of membrane potential;BP:organonitrogen compound biosynthetic process;BP:negative regulation of cellular response to oxidative stress;BP:negative regulation of response to stimulus;BP:small molecule biosynthetic process;BP:regulation of response to stimulus;BP:carboxylic acid metabolic process;BP:cellular biosynthetic process;BP:nitrogen compound metabolic process;BP:glutamine famil…	GO:0042391;GO:1901566;GO:1900408;GO:0048585;GO:0044283;GO:0048583;GO:0019752;GO:0044249;GO:0006807;GO:0009064;GO:0055129;GO:0010941;GO:0044699;GO:1901576;GO:0044710;GO:0044711;GO:0006561;GO:0006560;GO:1901362;GO:0046483;GO:0006520;GO:0050789;GO:1903206;GO:1903205;GO:0065007;GO:1903202;GO:1903201;GO:0048519;GO:0065008;GO:1901605;GO:1901607;GO:0018130;GO:0008652;GO:0060548;GO:0009987;GO:0050794;GO:…	K00286	proC	chx01230;chx00330	Biosynthesis of amino acids;Arginine and proline metabolism	COG0345	E:Amino acid transport and metabolism	PF14748.3;PF03807.14	P5CR_dimer;F420_oxidored	Pyrroline-5-carboxylate reductase dimerisation;NADP oxidoreductase coenzyme F420-dependent	cytoplasmic	4	16	33.5	High
A0A452EA11	Starch binding domain 1 OS=Capra hircus OX=9925 GN=STBD1 PE=4 SV=1	1.236848	0.306668	0.04796	up	yes	1.199	0.9694	1.092587	1.054766	1.003483	0.768946	0.94053	0.956348	1.285133	0.856171	1.158135	1.227779	1.129459	1.537194	------	------	------	------	------	------	------	------	PF00686.16	CBM_20	Starch binding domain	ER	3	10	35.8	High
A0A452EMZ1	60S ribosomal protein L36 OS=Capra hircus OX=9925 GN=RPL36 PE=3 SV=1	1.23172	0.300674	0.01185	up	yes	1.196	0.971	1.086047	1.143821	1.026102	0.82493	0.963526	0.781463	1.241499	1.366539	1.240483	1.089096	1.100515	1.135867	BP:protein localization;BP:membrane organization;BP:organic cyclic compound biosynthetic process;BP:organic cyclic compound metabolic process;BP:organic cyclic compound catabolic process;BP:cellular macromolecule localization;BP:peptide biosynthetic process;BP:macromolecule localization;BP:rRNA processing;BP:ncRNA processing;BP:protein targeting;BP:establishment of protein localization;BP:protein…	GO:0008104;GO:0061024;GO:1901362;GO:1901360;GO:1901361;GO:0070727;GO:0043043;GO:0033036;GO:0006364;GO:0034470;GO:0006605;GO:0045184;GO:0072657;GO:0046483;GO:1901564;GO:1901566;GO:0019538;GO:0019439;GO:0019438;GO:0006613;GO:0006612;GO:0006614;GO:0034660;GO:1901576;GO:1901575;GO:0044265;GO:0044260;GO:0006886;GO:0016043;GO:0071840;GO:0018130;GO:0006810;GO:0046700;GO:0044802;GO:0008152;GO:0034654;GO:…	K02920	RP-L36e, RPL36	chx03010	Ribosome	COG5051	J:Translation, ribosomal structure and biogenesis	PF01158.15	Ribosomal_L36e	Ribosomal protein L36e	cytoplasmic	3	29	12.2	High
A0A452EJN1	Uncharacterized protein OS=Capra hircus OX=9925 GN=RAB1A PE=4 SV=1	1.230372	0.299094	0.005811	up	yes	1.191	0.968	1.184236	1.03153	0.929081	0.84435	1.003895	0.815056	1.102394	1.100617	1.235267	1.219862	1.298668	1.190892	BP:intracellular signal transduction;BP:regulation of biological process;BP:biological regulation;BP:regulation of cellular process;BP:biological_process;BP:small GTPase mediated signal transduction;BP:signal transduction;CC:cell part;CC:intracellular;CC:cellular_component;MF:purine ribonucleoside triphosphate binding;MF:molecular_function;MF:binding;MF:nucleotide binding;MF:heterocyclic compound…	GO:0035556;GO:0050789;GO:0065007;GO:0050794;GO:0008150;GO:0007264;GO:0007165;GO:0044464;GO:0005622;GO:0005575;GO:0035639;GO:0003674;GO:0005488;GO:0000166;GO:1901363;GO:0001883;GO:0001882;GO:0043168;GO:0032561;GO:1901265;GO:0032549;GO:0017076;GO:0005525;GO:0036094;GO:0043167;GO:0097367;GO:0097159;GO:0019001;GO:0032555;GO:0032550;GO:0032553	K07874	RAB1A	chx05134	Legionellosis	------	------	PF00071.19;PF08477.10;PF00025.18;PF03193.13;PF00009.24;PF04670.9	Ras;Roc;Arf;DUF258;GTP_EFTU;Gtr1_RagA	Ras family;Ras of Complex, Roc, domain of DAPkinase;ADP-ribosylation factor family;Protein of unknown function, DUF258;Elongation factor Tu GTP binding domain;Gtr1/RagA G protein conserved region	cytoplasmic	5	74	22.7	High
A0A452FGB5	Nuclear factor of activated T cells 1 OS=Capra hircus OX=9925 GN=NFATC1 PE=4 SV=1	0.681747	-0.552691	0.02146	down	yes	0.874	1.282	1.097114	0.989985	1.516285	1.10238	1.070057	1.913817	0.961252	0.899582	0.765358	0.845401	0.872031	0.900443	------	------	------	------	------	------	------	------	PF00554.19;PF16179.2;PF01833.21	RHD_DNA_bind;RHD_dimer;TIG	Rel homology DNA-binding domain;Rel homology dimerisation domain;IPT/TIG domain	cytoplasmic	2	3	106.3	High
A0A452EQX6	Diazepam binding inhibitor, acyl-CoA binding protein OS=Capra hircus OX=9925 GN=DBI PE=4 SV=1	1.507105	0.59178	0.000776	up	yes	1.294	0.8586	0.980331	1.021469	0.720475	0.733778	0.935342	0.760081	1.092078	1.192724	1.381202	1.534632	1.134638	1.429075	------	------	K08762	DBI, ACBP	chx03320	PPAR signaling pathway	COG4281	I:Lipid transport and metabolism	PF00887.16	ACBP	Acyl CoA binding protein	cytoplasmic	6	66	10	High
A0A452EN89	Uncharacterized protein OS=Capra hircus OX=9925 GN=SPP1 PE=4 SV=1	1.942013	0.957553	0.001255	up	yes	1.42	0.7312	0.602084	0.893512	0.844934	0.651899	0.73487	0.660039	0.930332	1.247712	1.561919	1.925749	1.193834	1.662775	BP:multicellular organismal process;BP:single-multicellular organism process;BP:ossification;BP:biological_process;BP:cell adhesion;BP:biological adhesion;BP:single-organism process;	GO:0032501;GO:0044707;GO:0001503;GO:0008150;GO:0007155;GO:0022610;GO:0044699	K06250	SPP1, BNSP, OPN	chx04512;chx04151;chx04510;chx04371;chx04620	ECM-receptor interaction;PI3K-Akt signaling pathway;Focal adhesion;Apelin signaling pathway;Toll-like receptor signaling pathway	------	------	PF00865.15	Osteopontin	Osteopontin	extracellular	2	9	31.1	High
A0A452FLU2	Microtubule associated protein RP/EB family member 3 OS=Capra hircus OX=9925 GN=MAPRE3 PE=4 SV=1	1.229653	0.298251	0.002373	up	yes	1.186	0.9645	1.066737	1.079182	0.975034	0.871625	0.99532	0.799338	1.042348	1.223205	1.223802	1.262824	1.17854	1.183097	BP:regulation of metabolic process;BP:regulation of phosphate metabolic process;BP:cellular component organization or biogenesis;BP:regulation of primary metabolic process;BP:positive regulation of cell cycle;BP:positive regulation of molecular function;BP:positive regulation of biological process;BP:regulation of macromolecule metabolic process;BP:regulation of protein kinase activity;BP:regulat…	GO:0019222;GO:0019220;GO:0071840;GO:0080090;GO:0045787;GO:0044093;GO:0048518;GO:0060255;GO:0045859;GO:2001141;GO:0097485;GO:0065009;GO:0042325;GO:0042327;GO:1904029;GO:0051098;GO:0009893;GO:0033674;GO:1904528;GO:0006928;GO:0010628;GO:0071902;GO:0007067;GO:0050789;GO:0032092;GO:0051347;GO:0043549;GO:0016043;GO:1904031;GO:0065007;GO:0044699;GO:0050790;GO:0009889;GO:0050794;GO:0008150;GO:0010604;GO:…	K10436	MAPRE	------	------	COG5217	Z:Cytoskeleton	PF03271.14;PF00307.28	EB1;CH	EB1-like C-terminal motif;Calponin homology	cytoplasmic	2	14	32	High
A0A452F2X8	Glycerol-3-phosphate dehydrogenase OS=Capra hircus OX=9925 GN=GPD2 PE=3 SV=1	0.739239	-0.435886	0.04206	down	yes	0.9137	1.236	1.094256	1.088723	1.447482	1.746111	1.026057	1.016163	0.808862	1.18547	0.835334	0.714559	0.973286	0.964491	BP:developmental growth;BP:small molecule metabolic process;BP:multicellular organism growth;BP:small molecule biosynthetic process;BP:single-organism catabolic process;BP:single-organism metabolic process;BP:single-organism biosynthetic process;BP:animal organ development;BP:glycerol metabolic process;BP:glycerol-3-phosphate metabolic process;BP:oxidation-reduction process;BP:alditol phosphate m…	GO:0048589;GO:0044281;GO:0035264;GO:0044283;GO:0044712;GO:0044710;GO:0044711;GO:0048513;GO:0006071;GO:0006072;GO:0055114;GO:0052646;GO:0044707;GO:0016052;GO:0016051;GO:0019637;GO:0044282;GO:1901576;GO:1901575;GO:0044262;GO:0019405;GO:0019400;GO:0019318;GO:0019319;GO:0008150;GO:0008152;GO:0044723;GO:0044724;GO:0044275;GO:0007423;GO:0043010;GO:1901615;GO:0046174;GO:0044248;GO:0044699;GO:0032502;GO:…	K00111	glpA, glpD	chx00564	Glycerophospholipid metabolism	COG0578	C:Energy production and conversion	PF01266.21;PF16901.2;PF13499.3;PF00036.29;PF00890.21;PF12831.4;PF13833.3	DAO;DAO_C;EF-hand_7;EF-hand_1;FAD_binding_2;FAD_oxidored;EF-hand_8	FAD dependent oxidoreductase;C-terminal domain of alpha-glycerophosphate oxidase;EF-hand domain pair;EF hand;FAD binding domain;FAD dependent oxidoreductase;EF-hand domain pair	mitochondrial	5	8	80.7	High
A0A452EBP2	Protein S100 OS=Capra hircus OX=9925 GN=S100A2 PE=3 SV=1	1.741128	0.800023	0.001098	up	yes	1.364	0.7834	0.769759	0.869201	0.634371	0.760025	1.034712	0.632472	1.000716	1.464035	1.321931	1.833398	1.26442	1.301534	BP:endothelial cell migration;BP:locomotion;BP:epithelial cell migration;BP:cell motility;BP:cellular process;BP:movement of cell or subcellular component;BP:single-organism cellular process;BP:biological_process;BP:ameboidal-type cell migration;BP:cell migration;BP:single-organism process;MF:molecular_function;MF:metal ion binding;MF:cation binding;MF:ion binding;MF:identical protein binding;MF:…	GO:0043542;GO:0040011;GO:0010631;GO:0048870;GO:0009987;GO:0006928;GO:0044763;GO:0008150;GO:0001667;GO:0016477;GO:0044699;GO:0003674;GO:0046872;GO:0043169;GO:0043167;GO:0042802;GO:0005509;GO:0005515;GO:0005488	------	------	------	------	------	------	PF01023.16	S_100	S-100/ICaBP type calcium binding domain	cytoplasmic	7	28	11	High
A0A452E125	ATP synthase subunit d, mitochondrial OS=Capra hircus OX=9925 PE=3 SV=1	1.303834	0.38276	0.001577	up	yes	1.214	0.9311	1.117262	0.994323	0.89368	0.783833	0.987012	0.810644	1.124067	1.39275	1.234886	1.239747	1.159725	1.13231	------	------	------	------	------	------	------	------	PF05873.9	Mt_ATP-synt_D	ATP synthase D chain, mitochondrial	cytoplasmic	1	15	18.1	High
A0A452DPI2	Uncharacterized protein OS=Capra hircus OX=9925 PE=4 SV=1	1.216915	0.283228	0.001156	up	yes	1.177	0.9672	1.087374	0.982467	0.910794	0.953663	1.058214	0.810714	1.121057	1.259914	1.230272	1.152699	1.151577	1.148935	BP:hydrogen ion transmembrane transport;BP:generation of precursor metabolites and energy;BP:single-organism process;BP:single-organism metabolic process;BP:establishment of localization;BP:proton transport;BP:oxidation-reduction process;BP:transmembrane transport;BP:electron transport chain;BP:inorganic cation transmembrane transport;BP:transport;BP:cation transport;BP:monovalent inorganic catio…	GO:1902600;GO:0006091;GO:0044699;GO:0044710;GO:0051234;GO:0015992;GO:0055114;GO:0055085;GO:0022900;GO:0098662;GO:0006810;GO:0006812;GO:0015672;GO:0006818;GO:0006811;GO:0044765;GO:0008150;GO:0008152;GO:0022904;GO:0051179;GO:1902578;GO:0034220;GO:0006123;GO:0098660;GO:0044237;GO:0044763;GO:0009987;GO:0098655;GO:0043231;GO:0098803;GO:0031224;GO:0032991;GO:0098800;GO:0043227;GO:0043226;GO:0005575;GO:…	K02263	COX4	chx04260;chx05016;chx05010;chx05012;chx04932;chx00190	Cardiac muscle contraction;Huntington's disease;Alzheimer's disease;Parkinson's disease;Non-alcoholic fatty liver diseas;Oxidative phosphorylation	------	------	PF02936.11	COX4	Cytochrome c oxidase subunit IV	mitochondrial	6	34	19.5	High
A0A452F3G3	IF rod domain-containing protein OS=Capra hircus OX=9925 GN=LOC102183211 PE=3 SV=1	1.505552	0.590293	0.000324	up	yes	1.288	0.8555	0.642181	1.068164	0.944294	0.881125	0.933834	0.663241	1.124646	1.243083	1.393802	1.402041	1.259511	1.306865	------	------	------	------	------	------	------	------	PF00038.18;PF16208.2;PF07926.9	Filament;Keratin_2_head;TPR_MLP1_2	Intermediate filament protein;Keratin type II head;TPR/MLP1/MLP2-like protein	mitochondrial	7	77	52.3	High
A0A452FX97	Fatty acid binding protein 7 OS=Capra hircus OX=9925 GN=FABP7 PE=3 SV=1	1.405934	0.491529	0.002812	up	yes	1.251	0.8898	0.913186	0.934391	0.931865	0.930767	0.850432	0.778228	1.069211	1.133372	1.098878	1.32852	1.228245	1.646358	BP:negative regulation of response to external stimulus;BP:regulation of response to external stimulus;BP:negative regulation of response to stimulus;BP:cell differentiation;BP:regulation of response to stimulus;BP:prepulse inhibition;BP:regulation of biological process;BP:single-organism process;BP:cellular developmental process;BP:biological regulation;BP:neural precursor cell proliferation;BP:…	GO:0032102;GO:0032101;GO:0048585;GO:0030154;GO:0048583;GO:0060134;GO:0050789;GO:0044699;GO:0048869;GO:0065007;GO:0061351;GO:0048519;GO:0032502;GO:0009987;GO:0008283;GO:0006810;GO:0044767;GO:0008150;GO:0022008;GO:0051234;GO:0051179;GO:0021846;GO:0044763;GO:0071944;GO:0005737;GO:0044446;GO:0042995;GO:0005654;GO:0097458;GO:0030054;GO:0043025;GO:0044297;GO:0005911;GO:0044464;GO:0005575;GO:0044428;GO:…	K08756	FABP7	chx03320	PPAR signaling pathway	------	------	PF00061.20;PF14651.3	Lipocalin;Lipocalin_7	Lipocalin / cytosolic fatty-acid binding protein family;Lipocalin / cytosolic fatty-acid binding protein family	cytoplasmic	2	16	14.9	High
A0A452ELX4	Ribosomal protein L15 OS=Capra hircus OX=9925 GN=RPL15 PE=3 SV=1	1.207645	0.272196	9.3E-5	up	yes	1.169	0.968	0.935476	1.032338	0.991047	0.942533	0.98605	0.920643	1.267139	1.137995	1.226563	1.097779	1.114851	1.169189	BP:protein localization;BP:membrane organization;BP:organic cyclic compound biosynthetic process;BP:organic cyclic compound metabolic process;BP:organic cyclic compound catabolic process;BP:cellular macromolecule localization;BP:peptide biosynthetic process;BP:macromolecule localization;BP:rRNA processing;BP:ncRNA processing;BP:protein targeting;BP:establishment of protein localization;BP:protein…	GO:0008104;GO:0061024;GO:1901362;GO:1901360;GO:1901361;GO:0070727;GO:0043043;GO:0033036;GO:0006364;GO:0034470;GO:0006605;GO:0045184;GO:0072657;GO:1901564;GO:0046483;GO:1901566;GO:0019538;GO:0019438;GO:0006613;GO:0006612;GO:0006614;GO:0006807;GO:0034660;GO:1901576;GO:1901575;GO:0044265;GO:0044260;GO:0006886;GO:0016043;GO:0071840;GO:0018130;GO:0006810;GO:0046700;GO:0019439;GO:0044802;GO:0008152;GO:…	K02877	RP-L15e, RPL15	chx03010	Ribosome	COG1632	J:Translation, ribosomal structure and biogenesis	PF00827.14	Ribosomal_L15e	Ribosomal L15	cytoplasmic	8	39	24.2	High
K9LQQ8	Fatty acid binding protein 4 OS=Capra hircus OX=9925 GN=FABP3 PE=2 SV=1	2.072785	1.05157	0.01493	up	yes	1.441	0.6952	0.714059	0.604061	0.649752	0.712018	0.699717	0.791863	0.876358	0.754127	1.056009	2.004281	2.184577	1.772994	BP:negative regulation of transferase activity;BP:regulation of phosphate metabolic process;BP:regulation of primary metabolic process;BP:regulation of metabolic process;BP:positive regulation of response to stimulus;BP:regulation of response to stimulus;BP:positive regulation of defense response;BP:small molecule metabolic process;BP:regulation of defense response;BP:single-organism metabolic pr…	GO:0051348;GO:0019220;GO:0080090;GO:0019222;GO:0048584;GO:0048583;GO:0031349;GO:0044281;GO:0031347;GO:0044710;GO:0050729;GO:0010605;GO:0048869;GO:0050727;GO:0044092;GO:0048518;GO:0048519;GO:0042127;GO:0060255;GO:0045859;GO:0032787;GO:0010038;GO:2001141;GO:0043436;GO:0010035;GO:0010033;GO:0042325;GO:0042326;GO:0071285;GO:0044707;GO:0048878;GO:1902679;GO:0033673;GO:0009892;GO:0009890;GO:0080134;GO:…	K08753	FABP4, aP2	chx03320;chx04923	PPAR signaling pathway;Regulation of lipolysis in adipocytes	------	------	PF00061.20;PF14651.3	Lipocalin;Lipocalin_7	Lipocalin / cytosolic fatty-acid binding protein family;Lipocalin / cytosolic fatty-acid binding protein family	cytoplasmic	7	61	14.7	High
A0A452E238	Ribosomal_L7Ae domain-containing protein OS=Capra hircus OX=9925 GN=LOC102175205 PE=4 SV=1	1.211022	0.276226	0.000337	up	yes	1.169	0.9653	0.940219	1.013019	0.972303	1.08822	0.926012	0.852056	1.106849	1.233147	1.153423	1.220696	1.14092	1.161801	------	------	------	------	------	------	COG1358	J:Translation, ribosomal structure and biogenesis	PF01248.23	Ribosomal_L7Ae	Ribosomal protein L7Ae/L30e/S12e/Gadd45 family	cytoplasmic	2	48	28.5	High
A0A452FKJ1	Ubiquitin associated protein 2 like OS=Capra hircus OX=9925 GN=UBAP2L PE=4 SV=1	1.204172	0.268042	0.000768	up	yes	1.166	0.9683	1.071937	1.004248	0.849516	0.946881	1.049926	0.887075	1.116599	1.170077	1.180914	1.252374	1.1244	1.153196	BP:homeostatic process;BP:single-organism process;BP:biological_process;BP:biological regulation;BP:regulation of biological quality;BP:cell recognition;BP:cell-cell recognition;BP:cellular process;BP:sperm-egg recognition;BP:reproductive process;BP:binding of sperm to zona pellucida;BP:single organism reproductive process;BP:homeostasis of number of cells;BP:hematopoietic stem cell homeostasis;B…	GO:0042592;GO:0044699;GO:0008150;GO:0065007;GO:0065008;GO:0008037;GO:0009988;GO:0009987;GO:0035036;GO:0022414;GO:0007339;GO:0044702;GO:0048872;GO:0061484;GO:0044763;GO:0031248;GO:0005575;GO:0031519;GO:0000123;GO:0005671;GO:0044451;GO:1902493;GO:1902494;GO:1990234;GO:0043234;GO:0032991;GO:0044464;GO:0044446;GO:0044428;GO:0044424;GO:0044422;GO:0003674;GO:0005488;GO:0003676;GO:1901363;GO:0044822;GO:…	------	------	------	------	------	------	PF12478.5	DUF3697	Ubiquitin-associated protein 2	nuclear	10	13	114.5	High
A0A452E1U2	Calmodulin like 5 OS=Capra hircus OX=9925 GN=CALML5 PE=4 SV=1	1.287383	0.364442	0.02862	up	yes	1.201	0.9329	1.073924	0.985343	0.802482	0.903163	1.11176	0.720769	0.98805	1.483789	1.302922	1.352275	1.031395	1.044939	CC:extracellular organelle;CC:extracellular exosome;CC:extracellular region part;CC:cellular_component;CC:extracellular vesicle;CC:membrane-bounded organelle;CC:organelle;CC:vesicle;MF:binding;MF:cation binding;MF:metal ion binding;MF:ion binding;MF:molecular_function;MF:calcium ion binding;	GO:0043230;GO:0070062;GO:0044421;GO:0005575;GO:1903561;GO:0043227;GO:0043226;GO:0031982;GO:0005488;GO:0043169;GO:0046872;GO:0043167;GO:0003674;GO:0005509	K02183	CALM	chx04015;chx04971;chx04916;chx04915;chx04912;chx04014;chx04910;chx04114;chx04070;chx05418;chx04713;chx04750;chx04261;chx05031;chx04922;chx04921;chx04924;chx04925;chx04024;chx04022;chx05152;chx04020;chx05133;chx04371;chx04970;chx05010;chx04270;chx05034;chx04720;chx04722;chx04744;chx04728;chx04740;chx05214	Rap1 signaling pathway;Gastric acid secretion;Melanogenesis;Estrogen signaling pathway;GnRH signaling pathway;Ras signaling pathway;Insulin signaling pathway;Oocyte meiosis;Phosphatidylinositol signaling system;Fluid shear stress and atherosclerosis;Circadian entrainment;Inflammatory mediator regulation of TRP channels;Adrenergic signaling in cardiomyocytes;Amphetamine addiction;Glucagon signalin…	COG5126;COG5126;COG5126	D:Cell cycle control, cell division, chromosome partitioning;Z:Cytoskeleton;T:Signal transduction mechanisms	PF00036.29;PF13499.3;PF13833.3;PF13405.3;PF13202.3;PF14658.3;PF10591.6;PF12763.4	EF-hand_1;EF-hand_7;EF-hand_8;EF-hand_6;EF-hand_5;EF-hand_9;SPARC_Ca_bdg;EF-hand_4	EF hand;EF-hand domain pair;EF-hand domain pair;EF-hand domain;EF hand;EF-hand domain;Secreted protein acidic and rich in cysteine Ca binding region;Cytoskeletal-regulatory complex EF hand	cytoplasmic	8	60	16.9	High
A0A452FTR8	Myosin X OS=Capra hircus OX=9925 GN=MYO10 PE=3 SV=1	1.238455	0.308542	0.01359	up	yes	1.18	0.9528	1.206585	1.024588	0.825326	0.906769	0.98559	0.768179	1.248649	1.174728	1.326512	1.100083	1.181553	1.047986	------	------	------	------	------	------	COG5022	Z:Cytoskeleton	PF00063.18;PF00784.14;PF00169.26;PF00373.15;PF16735.2;PF00612.24;PF15413.3	Myosin_head;MyTH4;PH;FERM_M;MYO10_CC;IQ;PH_11	Myosin head;MyTH4 domain;PH domain;FERM central domain;Unconventional myosin-X coiled coil domain;IQ calmodulin-binding motif;Pleckstrin homology domain	cytoplasmic	1	0	234.5	Medium
A0A452FX99	Deoxythymidylate kinase OS=Capra hircus OX=9925 GN=DTYMK PE=3 SV=1	1.289109	0.366374	0.006483	up	yes	1.199	0.9301	0.961271	1.094802	0.944303	0.76613	1.018195	0.795719	1.228529	1.125235	1.455063	1.231923	1.064369	1.087456	BP:pyrimidine deoxyribonucleotide metabolic process;BP:nucleobase-containing compound metabolic process;BP:nucleotide biosynthetic process;BP:small molecule metabolic process;BP:organic cyclic compound biosynthetic process;BP:organic cyclic compound metabolic process;BP:single-organism metabolic process;BP:single-organism biosynthetic process;BP:pyrimidine deoxyribonucleoside diphosphate biosynth…	GO:0009219;GO:0006139;GO:0009165;GO:0044281;GO:1901362;GO:1901360;GO:0044710;GO:0044711;GO:0009197;GO:0009196;GO:0046483;GO:1901564;GO:1901566;GO:0019637;GO:0019438;GO:0006807;GO:1901576;GO:0018130;GO:0006221;GO:0009263;GO:0009262;GO:0009265;GO:0008152;GO:0034654;GO:0090407;GO:0044271;GO:1901293;GO:0008150;GO:0006753;GO:0016310;GO:0044249;GO:0034641;GO:0044699;GO:0006220;GO:0009394;GO:0046385;GO:…	K00943	tmk, DTYMK	chx00240	Pyrimidine metabolism	COG0125	F:Nucleotide transport and metabolism	PF02223.14	Thymidylate_kin	Thymidylate kinase	cytoplasmic	2	9	23.8	High
A0A452ESM3	Heat shock protein family B (small) member 8 OS=Capra hircus OX=9925 GN=HSPB8 PE=3 SV=1	1.392135	0.477299	0.004337	up	yes	1.239	0.89	1.035	0.990283	0.828826	0.802804	1.084992	0.598045	1.04701	1.428983	1.354269	1.298222	1.180595	1.125199	CC:intracellular organelle part;CC:cellular_component;CC:Golgi apparatus;CC:cell part;CC:intracellular organelle;CC:nucleoplasm;CC:cytoplasmic part;CC:nuclear part;CC:intracellular part;CC:membrane-bounded organelle;CC:organelle;CC:organelle part;CC:intracellular membrane-bounded organelle;MF:binding;MF:identical protein binding;MF:protein binding;MF:molecular_function;	GO:0044446;GO:0005575;GO:0005794;GO:0044464;GO:0043229;GO:0005654;GO:0044444;GO:0044428;GO:0044424;GO:0043227;GO:0043226;GO:0044422;GO:0043231;GO:0005488;GO:0042802;GO:0005515;GO:0003674	K08879	HSPB8	------	------	------	------	PF00011.18	HSP20	Hsp20/alpha crystallin family	cytoplasmic	3	15	21.7	High
P02442	Keratin, high-sulfur matrix protein, IIIA3 OS=Capra hircus OX=9925 PE=1 SV=1	1.532421	0.615813	0.000537	up	yes	1.288	0.8405	0.594908	0.906172	1.050094	0.765931	0.856426	0.869624	1.139552	1.084848	1.338641	1.519312	1.282813	1.361999	CC:cellular_component;CC:supramolecular fiber;CC:polymeric cytoskeletal fiber;CC:keratin filament;CC:cell part;CC:intracellular organelle part;CC:cytoskeletal part;CC:organelle part;CC:intracellular part;CC:intermediate filament;	GO:0005575;GO:0099512;GO:0099513;GO:0045095;GO:0044464;GO:0044446;GO:0044430;GO:0044422;GO:0044424;GO:0005882	------	------	------	------	------	------	PF01500.14	Keratin_B2	Keratin, high sulfur B2 protein	cytoplasmic	2	24	14.2	High
A0A452FZ17	Methionine aminopeptidase 2 OS=Capra hircus OX=9925 GN=METAP2 PE=3 SV=1	1.210641	0.275771	0.001979	up	yes	1.165	0.9623	1.011624	1.074667	0.880824	0.963698	1.056769	0.786513	1.155405	1.184738	1.135435	1.21132	1.096145	1.207111	BP:N-terminal protein amino acid modification;BP:cellular protein metabolic process;BP:cellular macromolecule metabolic process;BP:peptidyl-amino acid modification;BP:organic substance metabolic process;BP:proteolysis;BP:cellular process;BP:protein initiator methionine removal;BP:cellular protein modification process;BP:macromolecule modification;BP:protein modification process;BP:biological_proc…	GO:0031365;GO:0044267;GO:0044260;GO:0018193;GO:0071704;GO:0006508;GO:0009987;GO:0070084;GO:0006464;GO:0043412;GO:0036211;GO:0008150;GO:0008152;GO:0016485;GO:0044238;GO:0051604;GO:0019538;GO:0018206;GO:0044237;GO:0043170;GO:0005737;GO:0016020;GO:0005886;GO:0044464;GO:0005575;GO:0044424;GO:0004177;GO:0008238;GO:0003674;GO:0005488;GO:0003676;GO:0008233;GO:0008235;GO:1901363;GO:0008237;GO:0043167;GO:…	K01265	map	------	------	COG0024	J:Translation, ribosomal structure and biogenesis	PF00557.21	Peptidase_M24	Metallopeptidase family M24	nuclear	7	21	52.8	High
A0A452FKR9	IF rod domain-containing protein OS=Capra hircus OX=9925 GN=LOC100861381 PE=3 SV=1	1.525383	0.609172	0.000448	up	yes	1.283	0.8411	0.798516	0.895003	0.821009	0.830905	0.960009	0.741351	0.96766	1.148134	1.429208	1.501184	1.284056	1.368761	CC:cellular_component;CC:supramolecular fiber;CC:polymeric cytoskeletal fiber;CC:cell part;CC:intracellular organelle part;CC:intermediate filament;CC:cytoskeletal part;CC:intracellular part;CC:organelle part;MF:structural molecule activity;MF:molecular_function;	GO:0005575;GO:0099512;GO:0099513;GO:0044464;GO:0044446;GO:0005882;GO:0044430;GO:0044424;GO:0044422;GO:0005198;GO:0003674	K07604	KRT1	------	------	------	------	PF00038.18	Filament	Intermediate filament protein	mitochondrial	2	77	46.8	High
A0A452EFS9	Ribosomal protein L34 OS=Capra hircus OX=9925 GN=RPL34 PE=4 SV=1	1.410722	0.496434	3.3E-5	up	yes	1.242	0.8804	0.973767	0.993272	0.882288	0.782142	0.870707	0.780397	1.284795	1.368338	1.288647	1.164428	1.154541	1.188638	BP:protein localization;BP:membrane organization;BP:organic cyclic compound biosynthetic process;BP:organic cyclic compound metabolic process;BP:organic cyclic compound catabolic process;BP:cellular macromolecule localization;BP:macromolecule localization;BP:rRNA processing;BP:ncRNA processing;BP:protein targeting;BP:establishment of protein localization;BP:protein localization to membrane;BP:het…	GO:0008104;GO:0061024;GO:1901362;GO:1901360;GO:1901361;GO:0070727;GO:0033036;GO:0006364;GO:0034470;GO:0006605;GO:0045184;GO:0072657;GO:0046483;GO:0019438;GO:0006613;GO:0006612;GO:0006614;GO:0006807;GO:0034660;GO:1901576;GO:1901575;GO:0044265;GO:0044260;GO:0006886;GO:0016043;GO:0071840;GO:0018130;GO:0006810;GO:0046700;GO:0019439;GO:0044802;GO:0008152;GO:0034654;GO:0034655;GO:0051234;GO:0016070;GO:…	K02915	RP-L34e, RPL34	chx03010	Ribosome	COG2174	J:Translation, ribosomal structure and biogenesis	PF01199.15	Ribosomal_L34e	Ribosomal protein L34e	mitochondrial	6	42	13.3	High
A0A452F0S3	Pre-mRNA processing factor 8 OS=Capra hircus OX=9925 GN=PRPF8 PE=4 SV=1	1.276824	0.35256	0.000899	up	yes	1.19	0.932	0.965687	0.999307	0.987657	0.91888	0.886229	0.834325	1.053569	1.15224	1.107063	1.393635	1.246781	1.187461	BP:response to biotic stimulus;BP:cellular component assembly;BP:spliceosomal tri-snRNP complex assembly;BP:cellular response to chemical stimulus;BP:macromolecular complex subunit organization;BP:cellular macromolecular complex assembly;BP:cellular response to lipopolysaccharide;BP:cellular component organization or biogenesis;BP:spliceosomal snRNP assembly;BP:response to external biotic stimulu…	GO:0009607;GO:0022607;GO:0000244;GO:0070887;GO:0043933;GO:0034622;GO:0071222;GO:0071840;GO:0000387;GO:0043207;GO:0071356;GO:0016043;GO:0065003;GO:0071310;GO:0022618;GO:0071219;GO:1901700;GO:0034097;GO:0032496;GO:1901701;GO:0034612;GO:0009987;GO:0071396;GO:0071826;GO:0008150;GO:0071216;GO:0042221;GO:0010033;GO:0002237;GO:0051716;GO:0009605;GO:0071345;GO:0050896;GO:0033993;GO:1990904;GO:0016607;GO:…	K12856	PRPF8, PRP8	chx03040	Spliceosome	COG5178	A:RNA processing and modification	PF08083.8;PF12134.5;PF10596.6;PF08082.8;PF10597.6;PF08084.8;PF10598.6;PF01398.18	PROCN;PRP8_domainIV;U6-snRNA_bdg;PRO8NT;U5_2-snRNA_bdg;PROCT;RRM_4;JAB	PROCN;PRP8 domain IV core;U6-snRNA interacting domain of PrP8;PRO8NT;U5-snRNA binding site 2 of PrP8;PROCT;RNA recognition motif of the spliceosomal PrP8;JAB1/Mov34/MPN/PAD-1 ubiquitin protease	cytoplasmic	34	19	273.4	High
A0A452FCY3	Signal induced proliferation associated 1 like 1 OS=Capra hircus OX=9925 GN=SIPA1L1 PE=4 SV=1	1.337671	0.419723	0.00519	up	yes	1.213	0.9068	1.059664	0.975243	0.862682	0.74692	0.712844	1.083234	1.131548	0.985663	1.392946	1.222104	1.265113	1.283112	BP:regulation of cell morphogenesis;BP:regulation of multicellular organismal process;BP:regulation of anatomical structure morphogenesis;BP:enzyme linked receptor protein signaling pathway;BP:regulation of response to stimulus;BP:actin cytoskeleton organization;BP:regulation of cellular component organization;BP:cell surface receptor signaling pathway;BP:regulation of signaling;BP:transmembrane …	GO:0022604;GO:0051239;GO:0022603;GO:0007167;GO:0048583;GO:0030036;GO:0051128;GO:0007166;GO:0023051;GO:0007169;GO:0010646;GO:0043087;GO:0050789;GO:0043085;GO:0050767;GO:0043547;GO:0051345;GO:0009966;GO:0016043;GO:0031344;GO:0045664;GO:0010769;GO:0065007;GO:0071840;GO:0044093;GO:0065009;GO:0051960;GO:0051056;GO:0009987;GO:0030029;GO:0050793;GO:0050790;GO:0050794;GO:0045595;GO:0008150;GO:0010975;GO:…	K17701	SIPA1L1, E6TP1	chx04015	Rap1 signaling pathway	------	------	PF11881.5;PF02145.12	SPAR_C;Rap_GAP	C-terminal domain of SPAR protein;Rap/ran-GAP	cytoplasmic	2	1	199.6	High
A0A452FRH9	Inositol-3-phosphate synthase 1 OS=Capra hircus OX=9925 GN=ISYNA1 PE=4 SV=1	1.224232	0.291877	0	up	yes	1.164	0.9508	0.951572	0.983103	0.946112	0.950662	0.96566	0.907517	1.189087	1.11974	1.205468	1.171797	1.16044	1.135245	BP:polyol biosynthetic process;BP:polyol metabolic process;BP:cellular biosynthetic process;BP:small molecule metabolic process;BP:small molecule biosynthetic process;BP:cellular lipid metabolic process;BP:single-organism process;BP:single-organism metabolic process;BP:single-organism biosynthetic process;BP:cellular carbohydrate metabolic process;BP:organic substance metabolic process;BP:organop…	GO:0046173;GO:0019751;GO:0044249;GO:0044281;GO:0044283;GO:0044255;GO:0044699;GO:0044710;GO:0044711;GO:0044262;GO:0071704;GO:0019637;GO:0006644;GO:0006629;GO:1901576;GO:0046165;GO:0009987;GO:0034637;GO:0009058;GO:0044763;GO:0008152;GO:0044723;GO:0090407;GO:0008610;GO:0044238;GO:0005975;GO:0008654;GO:0044237;GO:0016051;GO:0006066;GO:0006796;GO:0006793;GO:0008150;GO:0006020;GO:0006021;GO:1901617;GO:…	K01858	INO1, ISYNA1	chx00562	Inositol phosphate metabolism	COG1260	I:Lipid transport and metabolism	PF07994.9;PF01658.14	NAD_binding_5;Inos-1-P_synth	Myo-inositol-1-phosphate synthase;Myo-inositol-1-phosphate synthase	cytoplasmic	12	27	60.7	High
A5JST6	40S ribosomal protein S18 OS=Capra hircus OX=9925 GN=RPS18 PE=2 SV=1	1.287182	0.364216	0.000189	up	yes	1.19	0.9245	1.006562	0.99657	0.858145	0.88513	1.01683	0.783844	1.147269	1.278364	1.212803	1.232078	1.131942	1.137467	BP:primary metabolic process;BP:cellular amide metabolic process;BP:nitrogen compound metabolic process;BP:cellular biosynthetic process;BP:organic substance biosynthetic process;BP:cellular nitrogen compound biosynthetic process;BP:cellular macromolecule metabolic process;BP:peptide biosynthetic process;BP:organic substance metabolic process;BP:organonitrogen compound biosynthetic process;BP:mac…	GO:0044238;GO:0043603;GO:0006807;GO:0044249;GO:1901576;GO:0044271;GO:0044260;GO:0043043;GO:0071704;GO:1901566;GO:0043170;GO:0044267;GO:0034645;GO:0009059;GO:0008152;GO:1901564;GO:0034641;GO:0006518;GO:0043604;GO:0019538;GO:0009058;GO:0044237;GO:0008150;GO:0009987;GO:0006412;GO:0022627;GO:0044421;GO:0044464;GO:0043229;GO:0043228;GO:0005924;GO:0005925;GO:0043227;GO:0043226;GO:0030054;GO:0030055;GO:…	K02964	RP-S18e, RPS18	chx03010	Ribosome	COG0099	J:Translation, ribosomal structure and biogenesis	PF00416.19	Ribosomal_S13	Ribosomal protein S13/S18	cytoplasmic	7	36	17.7	High
A0A452FA73	60S ribosomal protein L27 OS=Capra hircus OX=9925 GN=RPL27 PE=3 SV=1	1.203423	0.267144	0.000128	up	yes	1.153	0.9581	0.9962	1.006452	0.900263	0.99519	1.012666	0.837794	1.156767	1.207954	1.164846	1.121422	1.115636	1.153806	BP:protein localization;BP:membrane organization;BP:organic cyclic compound biosynthetic process;BP:organic cyclic compound metabolic process;BP:organic cyclic compound catabolic process;BP:cellular macromolecule localization;BP:macromolecule localization;BP:rRNA processing;BP:ncRNA processing;BP:protein targeting;BP:establishment of protein localization;BP:protein localization to membrane;BP:het…	GO:0008104;GO:0061024;GO:1901362;GO:1901360;GO:1901361;GO:0070727;GO:0033036;GO:0006364;GO:0034470;GO:0006605;GO:0045184;GO:0072657;GO:0046483;GO:0019438;GO:0006613;GO:0006612;GO:0006614;GO:0006807;GO:0034660;GO:1901576;GO:1901575;GO:0044265;GO:0044260;GO:0006886;GO:0016043;GO:0071840;GO:0018130;GO:0006810;GO:0046700;GO:0019439;GO:0044802;GO:0008152;GO:0034654;GO:0034655;GO:0051234;GO:0016070;GO:…	K02901	RP-L27e, RPL27	chx03010	Ribosome	COG2163	J:Translation, ribosomal structure and biogenesis	PF01777.15;PF00467.26	Ribosomal_L27e;KOW	Ribosomal L27e protein family;KOW motif	cytoplasmic	8	53	15.8	High
A0A452DPK3	Mitochondrial import inner membrane translocase subunit TIM50 OS=Capra hircus OX=9925 GN=TIMM50 PE=3 SV=1	1.399659	0.485075	0.000102	up	yes	1.231	0.8795	1.030238	0.918263	0.893869	0.693211	0.941883	0.799254	1.130567	1.242587	1.196803	1.237714	1.357054	1.223509	BP:protein localization;BP:dephosphorylation;BP:protein dephosphorylation;BP:establishment of localization in cell;BP:protein import into mitochondrial matrix;BP:cellular protein metabolic process;BP:protein transmembrane transport;BP:cellular macromolecule metabolic process;BP:intracellular protein transmembrane transport;BP:organic substance metabolic process;BP:mitochondrial transmembrane tran…	GO:0008104;GO:0016311;GO:0006470;GO:0051649;GO:0030150;GO:0044267;GO:0071806;GO:0044260;GO:0065002;GO:0071704;GO:1990542;GO:1902578;GO:0006810;GO:0071702;GO:0055085;GO:0006886;GO:0033036;GO:0044763;GO:0034613;GO:0017038;GO:0070585;GO:0072594;GO:0009987;GO:0006464;GO:0045184;GO:0043412;GO:0036211;GO:0008150;GO:0008152;GO:0072655;GO:0006839;GO:0051234;GO:0033365;GO:0051179;GO:0044743;GO:0051641;GO:…	K17496	TIM50	------	------	COG5190	K:Transcription	PF03031.15	NIF	NLI interacting factor-like phosphatase	mitochondrial	4	14	40.1	High
A0A452G286	Uncharacterized protein OS=Capra hircus OX=9925 PE=4 SV=1	1.380829	0.465534	2.1E-5	up	yes	1.223	0.8857	1.01756	0.98616	0.849479	0.815098	0.889747	0.756252	1.212382	1.275399	1.255357	1.248672	1.152102	1.1966	BP:protein localization;BP:regulation of metabolic process;BP:negative regulation of response to stimulus;BP:positive regulation of response to stimulus;BP:regulation of response to stimulus;BP:positive regulation of defense response;BP:negative regulation of defense response;BP:signal transduction;BP:cell surface receptor signaling pathway;BP:cell chemotaxis;BP:nucleolus organization;BP:organic …	GO:0008104;GO:0019222;GO:0048585;GO:0048584;GO:0048583;GO:0031349;GO:0031348;GO:0007165;GO:0007166;GO:0060326;GO:0007000;GO:1901362;GO:1901360;GO:1901361;GO:0050728;GO:0050729;GO:0042330;GO:0070727;GO:0048869;GO:0071840;GO:0050727;GO:0048518;GO:0048519;GO:0033036;GO:0002683;GO:0007219;GO:0030595;GO:0034470;GO:0006935;GO:0030218;GO:0006605;GO:0045184;GO:0000462;GO:0072657;GO:2001141;GO:0046483;GO:…	K02966	RP-S19e, RPS19	chx03010	Ribosome	COG2238	J:Translation, ribosomal structure and biogenesis	PF01090.16	Ribosomal_S19e	Ribosomal protein S19e	cytoplasmic	7	50	13.2	High
A0A452DMR7	Keratin-associated protein 3-1 OS=Capra hircus OX=9925 GN=KRTAP3-1 PE=4 SV=1	1.306158	0.38533	0.03371	up	yes	1.192	0.9126	0.656526	1.04759	0.966	0.79956	1.252981	0.752853	0.992873	1.220119	1.292811	1.467052	1.091749	1.088668	CC:cellular_component;CC:supramolecular fiber;CC:polymeric cytoskeletal fiber;CC:keratin filament;CC:cell part;CC:intracellular organelle part;CC:cytoskeletal part;CC:organelle part;CC:intracellular part;CC:intermediate filament;MF:structural molecule activity;MF:molecular_function;	GO:0005575;GO:0099512;GO:0099513;GO:0045095;GO:0044464;GO:0044446;GO:0044430;GO:0044422;GO:0044424;GO:0005882;GO:0005198;GO:0003674	------	------	------	------	------	------	PF04579.9	Keratin_matx	Keratin, high-sulphur matrix protein	cytoplasmic	2	15	10.5	High
A0A452FD44	TAO kinase 3 OS=Capra hircus OX=9925 GN=TAOK3 PE=4 SV=1	0.792675	-0.335199	0.04989	down	yes	0.9306	1.174	1.036262	1.340873	0.807067	1.457484	1.191596	1.209158	0.900869	0.888163	0.754857	0.99821	1.160374	0.881334	------	------	------	------	------	------	------	------	PF00069.22;PF07714.14	Pkinase;Pkinase_Tyr	Protein kinase domain;Protein tyrosine kinase	cytoplasmic	1	1	108.9	Medium
A0A097C2Z1	Tyrosine 3-monooxygenase/tryptophan 5-monooxygenase activation protein zeta polypeptide (Fragment) OS=Capra hircus OX=9925 GN=YWHAZ PE=2 SV=1	1.217071	0.283413	0.001751	up	yes	1.155	0.949	1.061206	1.011189	0.827595	0.900599	1.024689	0.868925	1.12648	1.077648	1.241568	1.248439	1.123339	1.113993	BP:regulation of protein localization;BP:positive regulation of apoptotic signaling pathway;BP:protein localization;BP:positive regulation of intracellular transport;BP:regulation of metabolic process;BP:regulation of apoptotic signaling pathway;BP:regulation of transport;BP:regulation of intracellular transport;BP:positive regulation of response to stimulus;BP:membrane organization;BP:establishm…	GO:0032880;GO:2001235;GO:0008104;GO:0032388;GO:0019222;GO:2001233;GO:0051049;GO:0032386;GO:0048584;GO:0061024;GO:0051656;GO:0044710;GO:0090168;GO:0010608;GO:0030168;GO:0048518;GO:0048519;GO:0033036;GO:0051050;GO:0060255;GO:0060548;GO:0051683;GO:0006605;GO:0055114;GO:0023056;GO:0010638;GO:1901028;GO:0022607;GO:0010647;GO:0050789;GO:1904951;GO:0006886;GO:0016043;GO:0007006;GO:0065007;GO:0071840;GO:…	K16197	YWHAB_Q_Z	chx04151;chx05203;chx04390;chx05161;chx04114;chx05169;chx04110	PI3K-Akt signaling pathway;Viral carcinogenesis;Hippo signaling pathway;Hepatitis B;Oocyte meiosis;Epstein-Barr virus infection;Cell cycle	COG5040	T:Signal transduction mechanisms	PF00244.17	14-3-3	14-3-3 protein	cytoplasmic	10	53	27.7	High
A0A452FC42	Sphingomyelin phosphodiesterase 3 OS=Capra hircus OX=9925 GN=SMPD3 PE=4 SV=1	0.760502	-0.394976	0.02716	down	yes	0.9088	1.195	1.103114	1.48958	0.92758	1.524203	0.999354	1.125834	0.986091	0.843331	0.809599	1.058991	0.925497	0.829483	BP:primary metabolic process;BP:cell differentiation;BP:peptide hormone secretion;BP:cellular nitrogen compound metabolic process;BP:nitrogen compound metabolic process;BP:small molecule metabolic process;BP:single-organism process;BP:membrane lipid metabolic process;BP:cellular developmental process;BP:secretion by cell;BP:hormone secretion;BP:phosphate-containing compound metabolic process;BP:h…	GO:0044238;GO:0030154;GO:0030072;GO:0034641;GO:0006807;GO:0044281;GO:0044699;GO:0006643;GO:0048869;GO:0032940;GO:0046879;GO:0006796;GO:0002244;GO:0065007;GO:0006684;GO:0071702;GO:0019637;GO:0071705;GO:0006665;GO:0032502;GO:0006644;GO:0006810;GO:0006629;GO:0009308;GO:0006793;GO:0009987;GO:0044710;GO:0010817;GO:0044767;GO:0044765;GO:0008150;GO:0023061;GO:0008152;GO:1901564;GO:0044255;GO:0051234;GO:…	K12352	SMPD3	chx00600	Sphingolipid metabolism	------	------	PF03372.20	Exo_endo_phos	Endonuclease/Exonuclease/phosphatase family	Golgi apparatus	1	1	71.2	Medium
A0A452E530	RNA binding motif protein 45 OS=Capra hircus OX=9925 GN=RBM45 PE=4 SV=1	1.318197	0.398566	0.0035	up	yes	1.196	0.9073	0.901412	0.912917	1.183659	0.787701	0.918219	0.739739	1.182644	1.103766	1.077055	1.238484	1.204492	1.367067	CC:cytoplasm;CC:intracellular membrane-bounded organelle;CC:cell part;CC:organelle;CC:cellular_component;CC:intracellular organelle;CC:intracellular part;CC:nucleus;CC:membrane-bounded organelle;MF:small molecule binding;MF:nucleotide binding;MF:organic cyclic compound binding;MF:pol;MF:molecular_function;MF:RNA binding;MF:nucleic acid binding;MF:heterocyclic compound binding;MF:nucleoside phosph…	GO:0005737;GO:0043231;GO:0044464;GO:0043226;GO:0005575;GO:0043229;GO:0044424;GO:0005634;GO:0043227;GO:0036094;GO:0000166;GO:0097159;GO:0044822;GO:0003674;GO:0003723;GO:0003676;GO:1901363;GO:1901265;GO:0005488	------	------	------	------	------	------	PF00076.19;PF13893.3	RRM_1;RRM_5	RNA recognition motif.;RNA recognition motif.	cytoplasmic	2	6	53.4	High
A0A452FS01	Calponin OS=Capra hircus OX=9925 GN=CNN2 PE=3 SV=1	1.365837	0.449786	2.0E-5	up	yes	1.213	0.8881	0.932033	1.031738	0.860319	0.793087	0.924976	0.786583	1.234129	1.176063	1.277158	1.252058	1.194845	1.146407	BP:developmental process;BP:actomyosin structure organization;BP:regulation of metabolic process;BP:regulation of transport;BP:negative regulation of cellular component organization;BP:regulation of cellular component organization;BP:regulation of biological process;BP:cellular component organization or biogenesis;BP:positive regulation of metabolic process;BP:regulation of phagocytosis;BP:negati…	GO:0032502;GO:0031032;GO:0019222;GO:0051049;GO:0051129;GO:0051128;GO:0050789;GO:0071840;GO:0009893;GO:0050764;GO:0050765;GO:0030029;GO:1902589;GO:0016043;GO:0048513;GO:0065007;GO:0044699;GO:0048518;GO:0048519;GO:0048534;GO:0010468;GO:0042127;GO:0030336;GO:0030334;GO:0051051;GO:0060255;GO:0009987;GO:0051271;GO:0042060;GO:0050794;GO:0044767;GO:0006950;GO:0040012;GO:0008150;GO:0030036;GO:0030097;GO:…	------	------	------	------	COG5199	Z:Cytoskeleton	PF00402.15;PF00307.28	Calponin;CH	Calponin family repeat;Calponin homology	cytoplasmic	8	35	33.4	High
A0A452DQQ6	Vimentin type intermediate filament associated coiled-coil protein OS=Capra hircus OX=9925 GN=VMAC PE=4 SV=1	1.350263	0.43324	8.1E-5	up	yes	1.207	0.8939	0.998403	1.037709	0.827375	0.827375	0.852164	0.820141	1.103651	1.148847	1.302871	1.221116	1.226079	1.239265	------	------	------	------	------	------	------	------	------	------	------	cytoplasmic	2	12	17.9	High
A0A452EP59	40S ribosomal protein S12 OS=Capra hircus OX=9925 GN=RPS12 PE=3 SV=1	1.25483	0.327492	1.6E-5	up	yes	1.169	0.9316	1.046938	0.952925	0.914852	0.852478	0.922147	0.900026	1.148754	1.18664	1.205624	1.208376	1.114505	1.151053	------	------	------	------	------	------	COG1358	J:Translation, ribosomal structure and biogenesis	PF01248.23	Ribosomal_L7Ae	Ribosomal protein L7Ae/L30e/S12e/Gadd45 family	cytoplasmic	7	46	16.8	High
A0A452FJM2	Ribosomal_L23eN domain-containing protein OS=Capra hircus OX=9925 GN=RPL23A PE=3 SV=1	1.328671	0.409984	3.3E-5	up	yes	1.197	0.9009	1.01652	0.948468	0.900147	0.801086	0.913421	0.825804	1.10404	1.247288	1.157898	1.284851	1.179961	1.207629	BP:primary metabolic process;BP:cellular biosynthetic process;BP:cellular macromolecule biosynthetic process;BP:cellular protein metabolic process;BP:cellular nitrogen compound biosynthetic process;BP:cellular macromolecule metabolic process;BP:peptide biosynthetic process;BP:organic substance metabolic process;BP:organonitrogen compound biosynthetic process;BP:organic substance biosynthetic proc…	GO:0044238;GO:0044249;GO:0034645;GO:0044267;GO:0044271;GO:0044260;GO:0043043;GO:0071704;GO:1901566;GO:1901576;GO:0009987;GO:0009058;GO:0009059;GO:0008150;GO:0008152;GO:1901564;GO:0043604;GO:0019538;GO:0034641;GO:0044237;GO:0043170;GO:0006807;GO:0043603;GO:0006518;GO:0006412;GO:0044464;GO:0043229;GO:0043228;GO:0030529;GO:0043226;GO:0032991;GO:0005840;GO:0043232;GO:1990904;GO:0005575;GO:0044444;GO:…	------	------	------	------	COG0089	J:Translation, ribosomal structure and biogenesis	PF03939.10;PF00276.17	Ribosomal_L23eN;Ribosomal_L23	Ribosomal protein L23, N-terminal domain;Ribosomal protein L23	cytoplasmic	10	42	20.3	High
A0A452F4D3	Cystatin domain-containing protein OS=Capra hircus OX=9925 GN=LOC102186806 PE=3 SV=1	1.220493	0.287464	0.01233	up	yes	1.153	0.9447	1.107619	1.08198	0.841126	0.887762	0.979568	0.770088	1.03814	1.249564	1.115233	1.29797	1.125739	1.092222	BP:negative regulation of metabolic process;BP:regulation of metabolic process;BP:negative regulation of cellular metabolic process;BP:regulation of cellular metabolic process;BP:regulation of biological process;BP:regulation of primary metabolic process;BP:negative regulation of protein metabolic process;BP:negative regulation of macromolecule metabolic process;BP:negative regulation of hydrolas…	GO:0009892;GO:0019222;GO:0031324;GO:0031323;GO:0050789;GO:0080090;GO:0051248;GO:0010605;GO:0051346;GO:0051246;GO:0043086;GO:0060255;GO:0010466;GO:0065007;GO:0044092;GO:0048519;GO:0065009;GO:0050790;GO:0052547;GO:0052548;GO:0050794;GO:0030162;GO:0010951;GO:0051336;GO:0032269;GO:0032268;GO:0008150;GO:0045861;GO:0048523;GO:0005737;GO:0044464;GO:0005575;GO:0044424;GO:0004866;GO:0003674;GO:0004857;GO:…	K13907	CSTA_B	------	------	------	------	PF00031.18	Cystatin	Cystatin domain	cytoplasmic	4	48	11.4	High
A0A452E0U0	Tetraspanin OS=Capra hircus OX=9925 GN=CD81 PE=3 SV=1	0.778353	-0.361503	0.03218	down	yes	0.9169	1.178	1.21588	1.194513	1.130556	1.053764	0.938508	1.535283	1.187083	0.980462	0.952441	0.755129	0.795522	0.830627	BP:cellular response to chemical stimulus;BP:signal transduction;BP:cell surface receptor signaling pathway;BP:response to low-density lipoprotein particle;BP:response to lipoprotein particle;BP:regulation of biological process;BP:single-organism process;BP:response to endogenous stimulus;BP:cellular response to stimulus;BP:cellular macromolecule metabolic process;BP:localization;BP:organic subst…	GO:0070887;GO:0007165;GO:0007166;GO:0055098;GO:0055094;GO:0050789;GO:0044699;GO:0009719;GO:0051716;GO:0044260;GO:0051179;GO:0071704;GO:0071310;GO:0065007;GO:0071495;GO:0006810;GO:0009987;GO:0044710;GO:0050794;GO:0044765;GO:0008150;GO:0008152;GO:0042221;GO:0051234;GO:0010033;GO:1902578;GO:0016192;GO:0006897;GO:0031623;GO:0050896;GO:0006898;GO:0071402;GO:0044237;GO:0043170;GO:0044763;GO:0043112;GO:…	K06508	CD81, TAPA1, TSPAN28	chx05144;chx05160;chx04662	Malaria;Hepatitis C;B cell receptor signaling pathway	------	------	PF00335.17	Tetraspannin	Tetraspanin family	extracellular	4	28	25.7	High
A0A452E2H7	Elongation factor 1-alpha OS=Capra hircus OX=9925 GN=EEF1A1 PE=3 SV=1	1.346564	0.429282	2.1E-5	up	yes	1.201	0.8919	1.023096	0.93761	0.820522	0.880396	0.916118	0.773732	1.142844	1.240293	1.234651	1.180765	1.256412	1.152533	BP:regulation of primary metabolic process;BP:regulation of metabolic process;BP:cellular response to stimulus;BP:response to epidermal growth factor;BP:response to growth factor;BP:regulation of macromolecule metabolic process;BP:regulation of RNA biosynthetic process;BP:response to organic substance;BP:regulation of catabolic process;BP:cellular macromolecule biosynthetic process;BP:organic sub…	GO:0080090;GO:0019222;GO:0051716;GO:0070849;GO:0070848;GO:0060255;GO:2001141;GO:0010033;GO:0009894;GO:0034645;GO:1901576;GO:0044260;GO:0065007;GO:0009889;GO:0050794;GO:0008150;GO:0008152;GO:0050896;GO:0006355;GO:0010556;GO:1904714;GO:0044249;GO:0070887;GO:0009719;GO:0051246;GO:0071495;GO:0009987;GO:1903506;GO:0071364;GO:0071363;GO:0051252;GO:0043170;GO:0031329;GO:0031326;GO:0031323;GO:2000112;GO:…	K03231	EEF1A	chx03013;chx05134	RNA transport;Legionellosis	COG5256	J:Translation, ribosomal structure and biogenesis	PF00009.24;PF03143.14;PF03144.22	GTP_EFTU;GTP_EFTU_D3;GTP_EFTU_D2	Elongation factor Tu GTP binding domain;Elongation factor Tu C-terminal domain;Elongation factor Tu domain 2	cytoplasmic	4	70	50.1	High
A0A452EIY5	Fatty acid binding protein 9 OS=Capra hircus OX=9925 GN=FABP9 PE=3 SV=1	1.321278	0.401934	0.04017	up	yes	1.191	0.9014	0.679002	1.020964	0.81375	1.271893	0.892743	0.730002	0.825428	1.357297	1.409336	1.22518	1.201459	1.126499	------	------	------	------	------	------	------	------	PF00061.20;PF14651.3	Lipocalin;Lipocalin_7	Lipocalin / cytosolic fatty-acid binding protein family;Lipocalin / cytosolic fatty-acid binding protein family	cytoplasmic	8	75	14.7	High
A0A452FA32	Hyaluronan binding protein 2 OS=Capra hircus OX=9925 GN=HABP2 PE=3 SV=1	0.827249	-0.273607	0.04876	down	yes	0.9472	1.145	0.94946	1.030808	1.414581	1.21953	1.022172	1.232689	0.818592	1.012455	0.794419	0.901114	1.071832	1.084787	BP:organic substance metabolic process;BP:proteolysis;BP:biological_process;BP:metabolic process;BP:primary metabolic process;BP:protein metabolic process;BP:macromolecule metabolic process;CC:cellular_component;CC:extracellular region;MF:serine-type endopeptidase activity;MF:endopeptidase activity;MF:molecular_function;MF:binding;MF:peptidase activity;MF:serine-type peptidase activity;MF:cation …	GO:0071704;GO:0006508;GO:0008150;GO:0008152;GO:0044238;GO:0019538;GO:0043170;GO:0005575;GO:0005576;GO:0004252;GO:0004175;GO:0003674;GO:0005488;GO:0008233;GO:0008236;GO:0043169;GO:0043167;GO:0070011;GO:0005509;GO:0046872;GO:0016787;GO:0017171;GO:0003824	K08648	HABP2	------	------	COG5640	O:Posttranslational modification, protein turnover, chaperones	PF00089.23;PF00051.15;PF00008.24	Trypsin;Kringle;EGF	Trypsin;Kringle domain;EGF-like domain	plasma membrane	3	6	62.4	High
A0A452EHD5	Spectrin alpha chain, non-erythrocytic 1 OS=Capra hircus OX=9925 GN=SPTAN1 PE=4 SV=1	0.779489	-0.359399	0.02139	down	yes	0.9159	1.175	1.080471	1.092815	1.493897	1.02141	0.94776	1.411566	0.94044	0.908955	0.893762	1.020457	0.915422	0.816563	------	------	------	------	------	------	COG5069	Z:Cytoskeleton	PF00435.18;PF08726.7;PF00018.25;PF00036.29;PF13499.3;PF14604.3;PF13405.3;PF13833.3;PF07653.14	Spectrin;EFhand_Ca_insen;SH3_1;EF-hand_1;EF-hand_7;SH3_9;EF-hand_6;EF-hand_8;SH3_2	Spectrin repeat;Ca2+ insensitive EF hand;SH3 domain;EF hand;EF-hand domain pair;Variant SH3 domain;EF-hand domain;EF-hand domain pair;Variant SH3 domain	cytoplasmic	2	65	276.6	High
A0A452FYB3	Keratin 19 OS=Capra hircus OX=9925 GN=KRT19 PE=3 SV=1	1.316343	0.396536	0.03028	up	yes	1.188	0.9025	0.951081	0.925499	0.927553	0.877556	0.779604	0.95359	0.999118	0.815851	1.107936	1.5236	1.234506	1.449271	------	------	K07604	KRT1	------	------	------	------	PF00038.18	Filament	Intermediate filament protein	cytoplasmic	23	80	43.9	High
A0A452FAC8	1-phosphatidylinositol 4,5-bisphosphate phosphodiesterase OS=Capra hircus OX=9925 GN=PLCB3 PE=4 SV=1	1.229849	0.298482	0.002826	up	yes	1.152	0.9367	0.965608	1.013331	0.895699	0.79608	1.070335	0.878963	1.090569	1.228116	1.279322	1.174459	1.055066	1.08255	BP:signal transduction;BP:signaling;BP:intracellular signal transduction;BP:regulation of biological process;BP:single-organism process;BP:single-organism catabolic process;BP:regulation of systemic arterial blood pressure;BP:organic substance catabolic process;BP:lipid catabolic process;BP:organic substance metabolic process;BP:anterograde trans-synaptic signaling;BP:biological regulation;BP:reg…	GO:0007165;GO:0023052;GO:0035556;GO:0050789;GO:0044699;GO:0044712;GO:0003073;GO:1901575;GO:0016042;GO:0071704;GO:0098916;GO:0065007;GO:0065008;GO:0006629;GO:0044700;GO:0009987;GO:0044710;GO:0050794;GO:0008150;GO:0008152;GO:0007268;GO:0007267;GO:0007154;GO:0009056;GO:0044238;GO:0099536;GO:0044763;GO:0008217;GO:0099537;GO:0005654;GO:0044446;GO:0043234;GO:0032991;GO:0044464;GO:0005575;GO:0044428;GO:…	K05858	PLCB	chx04933;chx04971;chx04916;chx04915;chx04972;chx04912;chx04911;chx04015;chx05146;chx05143;chx05142;chx04919;chx04918;chx04070;chx04071;chx04072;chx04725;chx04713;chx04750;chx04730;chx05200;chx04720;chx04961;chx04261;chx04310;chx04922;chx04921;chx04924;chx04925;chx04621;chx04022;chx04020;chx04062;chx04371;chx04970;chx05016;chx00562;chx05010;chx04270;chx04724;chx04611;chx04726;chx04540;chx04723;chx…	AGE-RAGE signaling pathway in diabetic complications;Gastric acid secretion;Melanogenesis;Estrogen signaling pathway;Pancreatic secretion;GnRH signaling pathway;Insulin secretion;Rap1 signaling pathway;Amoebiasis;African trypanosomiasis;Chagas diseas;Thyroid hormone signaling pathway;Thyroid hormone synthesis;Phosphatidylinositol signaling system;Sphingolipid signaling pathway;Phospholipase D sig…	------	------	PF00388.16;PF08703.7;PF00387.16;PF09279.8;PF00168.27	PI-PLC-X;PLC-beta_C;PI-PLC-Y;EF-hand_like;C2	Phosphatidylinositol-specific phospholipase C, X domain;PLC-beta C terminal;Phosphatidylinositol-specific phospholipase C, Y domain;Phosphoinositide-specific phospholipase C, efhand-like;C2 domain	cytoplasmic	5	6	139.1	High
A0A452ETS7	ANK_REP_REGION domain-containing protein OS=Capra hircus OX=9925 GN=LOC102175120 PE=4 SV=1	1.230375	0.299098	0.03921	up	yes	1.152	0.9363	1.215415	1.017076	0.73735	0.890433	0.914273	0.843338	1.058911	1.228851	1.332579	1.290674	1.029413	0.972871	------	------	K16726	ANKRD17, MASK	------	------	COG0666	R:General function prediction only	PF12796.4;PF13637.3;PF00023.27;PF13606.3;PF13857.3;PF00013.26	Ank_2;Ank_4;Ank;Ank_3;Ank_5;KH_1	Ankyrin repeats;Ankyrin repeats;Ankyrin repeat;Ankyrin repeat;Ankyrin repeats;KH domain	nuclear	2	1	270.8	High
A0A452G9T9	Alpha-1-B glycoprotein OS=Capra hircus OX=9925 GN=A1BG PE=4 SV=1	0.65004	-0.621401	0.002811	down	yes	0.8223	1.265	1.308016	0.981344	1.315755	1.386376	0.963021	1.638215	0.737247	0.74498	0.737247	0.918152	0.827432	0.968518	------	------	------	------	------	------	------	------	PF13895.3;PF13927.3;PF00047.22	Ig_2;Ig_3;ig	Immunoglobulin domain;Immunoglobulin domain;Immunoglobulin domain	extracellular	15	52	53.5	High
A0A452FQU3	Inter-alpha-trypsin inhibitor heavy chain 1 OS=Capra hircus OX=9925 GN=ITIH1 PE=4 SV=1	0.826795	-0.274398	0.004025	down	yes	0.9442	1.142	1.144822	0.999676	1.065242	1.206717	1.14998	1.288513	0.880539	1.049476	1.037733	0.877591	0.948971	0.871103	------	------	K19014	ITIH1, SHAP	------	------	COG2304	R:General function prediction only	PF06668.9;PF08487.7;PF00092.25;PF13768.3;PF13519.3	ITI_HC_C;VIT;VWA;VWA_3;VWA_2	Inter-alpha-trypsin inhibitor heavy chain C-terminus;Vault protein inter-alpha-trypsin domain;von Willebrand factor type A domain;von Willebrand factor type A domain;von Willebrand factor type A domain	ER	22	27	100.1	High
A0A452FR38	Uncharacterized protein OS=Capra hircus OX=9925 GN=RPL12 PE=3 SV=1	1.207152	0.271607	0.001155	up	yes	1.141	0.9452	1.076231	0.929893	0.85876	0.859659	0.946658	0.99991	1.167892	1.233629	1.166095	1.145426	1.064996	1.064996	BP:primary metabolic process;BP:cellular macromolecule biosynthetic process;BP:macromolecular complex subunit organization;BP:organonitrogen compound metabolic process;BP:cellular biosynthetic process;BP:cellular macromolecular complex assembly;BP:organic substance biosynthetic process;BP:ribonucleoprotein complex subunit organization;BP:cellular macromolecule metabolic process;BP:cellular amide …	GO:0044238;GO:0034645;GO:0043933;GO:1901564;GO:0044249;GO:0034622;GO:1901576;GO:0071826;GO:0044260;GO:0043603;GO:0043043;GO:0016043;GO:0071704;GO:0022618;GO:0071840;GO:0065003;GO:0000027;GO:0043170;GO:0022607;GO:0044267;GO:0044271;GO:0006807;GO:0009058;GO:0009059;GO:0008150;GO:0008152;GO:0006518;GO:0043604;GO:1901566;GO:0019538;GO:0034641;GO:0044237;GO:0009987;GO:0006412;GO:0015934;GO:0022625;GO:…	K02870	RP-L12e, RPL12	chx03010	Ribosome	COG0080	J:Translation, ribosomal structure and biogenesis	PF03946.11;PF00298.16	Ribosomal_L11_N;Ribosomal_L11	Ribosomal protein L11, N-terminal domain;Ribosomal protein L11, RNA binding domain	mitochondrial	2	39	23.5	High
A0A452G6N1	Keratin 85 OS=Capra hircus OX=9925 GN=KRT85 PE=3 SV=1	1.748123	0.805807	1.1E-5	up	yes	1.327	0.7591	0.692081	0.938267	0.785409	0.668292	0.848373	0.622186	1.133099	1.292046	1.444191	1.452426	1.254348	1.383874	CC:cellular_component;CC:supramolecular fiber;CC:polymeric cytoskeletal fiber;CC:keratin filament;CC:cell part;CC:intracellular organelle part;CC:cytoskeletal part;CC:organelle part;CC:intracellular part;CC:extracellular region part;CC:intermediate filament;CC:extracellular space;MF:structural molecule activity;MF:molecular_function;	GO:0005575;GO:0099512;GO:0099513;GO:0045095;GO:0044464;GO:0044446;GO:0044430;GO:0044422;GO:0044424;GO:0044421;GO:0005882;GO:0005615;GO:0005198;GO:0003674	K07605	KRT2	------	------	------	------	PF00038.18;PF16208.2	Filament;Keratin_2_head	Intermediate filament protein;Keratin type II head	cytoplasmic	18	71	56.3	High
A0A452G1I8	Ribosomal protein L26 OS=Capra hircus OX=9925 GN=RPL26 PE=3 SV=1	1.260158	0.333605	0.00037	up	yes	1.163	0.9229	1.000984	1.004062	0.863036	0.844578	1.039626	0.785206	1.150589	1.240245	1.15836	1.153503	1.144495	1.130817	BP:protein localization;BP:membrane organization;BP:organic cyclic compound biosynthetic process;BP:cellular component organization or biogenesis;BP:organic cyclic compound catabolic process;BP:cellular macromolecule localization;BP:peptide biosynthetic process;BP:macromolecule localization;BP:rRNA processing;BP:ncRNA processing;BP:protein targeting;BP:establishment of protein localization;BP:pro…	GO:0008104;GO:0061024;GO:1901362;GO:0071840;GO:1901361;GO:0070727;GO:0043043;GO:0033036;GO:0006364;GO:0034470;GO:0006605;GO:0045184;GO:0072657;GO:1901564;GO:0046483;GO:1901566;GO:0019538;GO:0019438;GO:0006613;GO:0019083;GO:0006614;GO:0006807;GO:0034660;GO:1901576;GO:1901575;GO:0044265;GO:0044260;GO:0006886;GO:0016043;GO:1901360;GO:0018130;GO:0006810;GO:0046700;GO:0019439;GO:0008150;GO:0008152;GO:…	K02898	RP-L26e, RPL26	chx03010	Ribosome	COG0198	J:Translation, ribosomal structure and biogenesis	PF16906.2;PF00467.26	Ribosomal_L26;KOW	Ribosomal proteins L26 eukaryotic, L24P archaeal;KOW motif	cytoplasmic	7	35	17.2	High
A0A452G5D5	Ribosomal protein OS=Capra hircus OX=9925 GN=RPL10A PE=3 SV=1	1.282978	0.359496	1.2E-5	up	yes	1.172	0.9135	0.971618	0.985446	0.858892	0.842027	0.932418	0.890396	1.1305	1.195558	1.219261	1.237901	1.120518	1.125521	BP:protein localization;BP:membrane organization;BP:organic cyclic compound biosynthetic process;BP:organic cyclic compound metabolic process;BP:organic cyclic compound catabolic process;BP:cellular macromolecule localization;BP:macromolecule localization;BP:rRNA processing;BP:ncRNA processing;BP:protein targeting;BP:establishment of protein localization;BP:protein localization to membrane;BP:het…	GO:0008104;GO:0061024;GO:1901362;GO:1901360;GO:1901361;GO:0070727;GO:0033036;GO:0006364;GO:0034470;GO:0006605;GO:0045184;GO:0072657;GO:0046483;GO:0019439;GO:0019438;GO:0006613;GO:0006612;GO:0006614;GO:0000470;GO:0034660;GO:1901576;GO:1901575;GO:0044265;GO:0044260;GO:0006886;GO:0016043;GO:0071840;GO:0018130;GO:0006810;GO:0046700;GO:0008150;GO:0008152;GO:0034654;GO:0034655;GO:0051234;GO:0016070;GO:…	K02865	RP-L10Ae, RPL10A	chx03010	Ribosome	COG0081	J:Translation, ribosomal structure and biogenesis	PF00687.18	Ribosomal_L1	Ribosomal protein L1p/L10e family	nuclear	7	34	24.8	High
A0A452F0E9	Aly/REF export factor OS=Capra hircus OX=9925 GN=ALYREF PE=4 SV=1	1.213247	0.278873	0.01948	up	yes	1.143	0.9421	1.093177	1.04472	0.833549	0.86797	1.00487	0.808337	1.118746	1.35084	1.237742	1.104978	1.043814	1.001247	BP:nucleobase-containing compound transport;BP:nucleic acid metabolic process;BP:cellular nitrogen compound metabolic process;BP:nitrogen compound metabolic process;BP:mRNA transport;BP:cellular macromolecule metabolic process;BP:RNA processing;BP:mRNA metabolic process;BP:nitrogen compound transport;BP:organic substance metabolic process;BP:organic cyclic compound metabolic process;BP:organic su…	GO:0015931;GO:0090304;GO:0034641;GO:0006807;GO:0051028;GO:0044260;GO:0006396;GO:0016071;GO:0071705;GO:0071704;GO:1901360;GO:0071702;GO:0008380;GO:0009987;GO:0006139;GO:0006810;GO:0006725;GO:0008150;GO:0008152;GO:0051236;GO:0051234;GO:0051179;GO:0046483;GO:0016070;GO:0044238;GO:0050658;GO:0050657;GO:0044237;GO:0043170;GO:0006397;GO:1990904;GO:0005681;GO:0030529;GO:0005737;GO:0005575;GO:0016604;GO:…	K12881	THOC4, ALY	chx03013;chx03040;chx05168;chx03015	RNA transport;Spliceosome;Herpes simplex infection;mRNA surveillance pathway	------	------	PF00076.19;PF13865.3	RRM_1;FoP_duplication	RNA recognition motif.;C-terminal duplication domain of Friend of PRMT1	nuclear	4	21	28	High
A0A452FT43	Keratin_2_head domain-containing protein OS=Capra hircus OX=9925 PE=4 SV=1	1.857691	0.893511	1.6E-5	up	yes	1.355	0.7294	0.534978	0.741374	0.636292	0.780265	1.027988	0.65549	1.287723	1.295626	1.455691	1.488573	1.229715	1.375519	CC:cellular_component;CC:supramolecular fiber;CC:polymeric cytoskeletal fiber;CC:keratin filament;CC:cell part;CC:intracellular organelle part;CC:cytoskeletal part;CC:organelle part;CC:intracellular part;CC:intermediate filament;MF:structural molecule activity;MF:molecular_function;	GO:0005575;GO:0099512;GO:0099513;GO:0045095;GO:0044464;GO:0044446;GO:0044430;GO:0044422;GO:0044424;GO:0005882;GO:0005198;GO:0003674	K07605	KRT2	------	------	------	------	PF16208.2	Keratin_2_head	Keratin type II head	mitochondrial	1	44	10.4	High
A0A452GAH2	Citrate synthase OS=Capra hircus OX=9925 GN=CS PE=3 SV=1	1.218993	0.28569	0.001379	up	yes	1.145	0.9393	1.007615	0.973561	0.901682	0.875699	1.098669	0.778751	1.103555	1.129052	1.14253	1.175509	1.171946	1.146924	BP:carboxylic acid metabolic process;BP:small molecule metabolic process;BP:tricarboxylic acid metabolic process;BP:single-organism process;BP:single-organism metabolic process;BP:organic substance metabolic process;BP:cellular process;BP:biological_process;BP:metabolic process;BP:oxoacid metabolic process;BP:primary metabolic process;BP:carbohydrate metabolic process;BP:organic acid metabolic pr…	GO:0019752;GO:0044281;GO:0072350;GO:0044699;GO:0044710;GO:0071704;GO:0009987;GO:0008150;GO:0008152;GO:0043436;GO:0044238;GO:0005975;GO:0006082;GO:0006099;GO:0044237;GO:0006101;GO:0044763;GO:0043229;GO:0043227;GO:0043226;GO:0044446;GO:0070062;GO:0005634;GO:0005759;GO:0031974;GO:0043230;GO:1903561;GO:0031982;GO:0043231;GO:0043233;GO:0044464;GO:0005575;GO:0070013;GO:0044444;GO:0044429;GO:0044424;GO:…	K01647	CS, gltA	chx00630;chx00020;chx01200;chx01230;chx01210	Glyoxylate and dicarboxylate metabolism;Citrate cycl;Carbon metabolism;Biosynthesis of amino acids;2-Oxocarboxylic acid metabolism	COG0372	C:Energy production and conversion	PF00285.18	Citrate_synt	Citrate synthase, C-terminal domain	cytoplasmic	11	31	50.6	High
A0A452EJT8	T-complex protein 1 subunit delta OS=Capra hircus OX=9925 GN=CCT4 PE=3 SV=1	1.250405	0.322395	0.000318	up	yes	1.158	0.9261	1.064616	0.960737	0.851461	0.84001	0.858034	0.981882	1.133318	1.158089	1.248704	1.190571	1.094655	1.123855	BP:protein folding;BP:cellular process;BP:biological_process;CC:cytoplasm;CC:cell part;CC:cellular_component;CC:intracellular part;MF:purine ribonucleoside triphosphate binding;MF:molecular_function;MF:binding;MF:ion binding;MF:heterocyclic compound binding;MF:purine nucleoside binding;MF:nucleoside binding;MF:unfolded protein binding;MF:nucleotide binding;MF:nucleoside phosphate binding;MF:ribon…	GO:0006457;GO:0009987;GO:0008150;GO:0005737;GO:0044464;GO:0005575;GO:0044424;GO:0035639;GO:0003674;GO:0005488;GO:0043167;GO:1901363;GO:0001883;GO:0001882;GO:0051082;GO:0000166;GO:1901265;GO:0032549;GO:0017076;GO:0005524;GO:0043168;GO:0036094;GO:0032555;GO:0030554;GO:0097367;GO:0097159;GO:0032559;GO:0005515;GO:0032550;GO:0032553	K09496	CCT4	------	------	COG0459	O:Posttranslational modification, protein turnover, chaperones	PF00118.21	Cpn60_TCP1	TCP-1/cpn60 chaperonin family	cytoplasmic	9	55	57.9	High
A0A452EDC9	LUC7 like 3 pre-mRNA splicing factor OS=Capra hircus OX=9925 GN=LUC7L3 PE=4 SV=1	0.700898	-0.512724	0.009807	down	yes	0.8586	1.225	0.965219	0.942015	1.322691	1.373758	1.133132	1.614095	0.710864	0.773542	0.814963	0.971111	0.907596	0.973717	BP:cellular component assembly;BP:macromolecular complex subunit organization;BP:cellular macromolecular complex assembly;BP:macromolecular complex assembly;BP:cellular component organization or biogenesis;BP:ribonucleoprotein complex subunit organization;BP:cellular component organization;BP:ribonucleoprotein complex assembly;BP:mRNA splice site selection;BP:cellular process;BP:biological_proces…	GO:0022607;GO:0043933;GO:0034622;GO:0065003;GO:0071840;GO:0071826;GO:0016043;GO:0022618;GO:0006376;GO:0009987;GO:0008150;GO:0044464;GO:0005575;GO:0030529;GO:0005654;GO:0097525;GO:0032991;GO:0030532;GO:1990904;GO:0044446;GO:0044428;GO:0044424;GO:0005685;GO:0044422;GO:0003674;GO:0005488;GO:0003676;GO:1901363;GO:0044822;GO:0097159;GO:0003723;GO:0003729	------	------	------	------	COG5200	A:RNA processing and modification	PF03194.12	LUC7	LUC7 N_terminus	nuclear	5	12	58.3	High
A0A452FTM7	SH3 domain-binding glutamic acid-rich-like protein OS=Capra hircus OX=9925 GN=SH3BGRL3 PE=3 SV=1	1.227676	0.29593	0.01279	up	yes	1.148	0.9351	1.176971	0.989369	0.848282	0.791461	0.976197	0.828264	1.119275	1.097785	1.132388	1.3046	1.027872	1.206202	BP:single-organism metabolic process;BP:metabolic process;BP:regulation of organelle organization;BP:regulation of protein depolymerization;BP:regulation of cellular component organization;BP:regulation of actin polymerization or depolymerization;BP:regulation of cell migration;BP:regulation of protein complex disassembly;BP:regulation of localization;BP:regulation of GTPase activity;BP:regulatio…	GO:0044710;GO:0008152;GO:0033043;GO:1901879;GO:0051128;GO:0008064;GO:0030334;GO:0043244;GO:0032879;GO:0043087;GO:0050789;GO:0044699;GO:0030832;GO:0030834;GO:0043547;GO:0051345;GO:0051493;GO:0016043;GO:0090066;GO:0065007;GO:0071840;GO:0044093;GO:0065009;GO:0065008;GO:0010632;GO:0019725;GO:0043085;GO:0032970;GO:0009987;GO:0050794;GO:0043535;GO:0051270;GO:0044763;GO:0051239;GO:0032956;GO:0045454;GO:…	------	------	------	------	------	------	PF04908.12;PF00462.21	SH3BGR;Glutaredoxin	SH3-binding, glutamic acid-rich protein;Glutaredoxin	cytoplasmic	4	39	10.4	High
A5JSS3	NADH dehydrogenase (Ubiquinone) 1 alpha subcomplex 4 OS=Capra hircus OX=9925 GN=NDUFA4 PE=2 SV=1	1.442646	0.528717	0.000167	up	yes	1.23	0.8526	1.045578	0.910178	0.779642	0.725488	0.930346	0.724074	1.099732	1.17329	1.306678	1.196436	1.260383	1.345642	BP:single-organism metabolic process;BP:peptide biosynthetic process;BP:oxidation-reduction process;BP:organonitrogen compound metabolic process;BP:organonitrogen compound biosynthetic process;BP:protein metabolic process;BP:cellular protein metabolic process;BP:proton transport;BP:cellular macromolecule metabolic process;BP:inorganic cation transmembrane transport;BP:inorganic ion transmembrane …	GO:0044710;GO:0043043;GO:0055114;GO:1901564;GO:1901566;GO:0019538;GO:0044267;GO:0015992;GO:0044260;GO:0098662;GO:0098660;GO:0006818;GO:0006812;GO:0006811;GO:0006810;GO:0008150;GO:0008152;GO:0051234;GO:0044271;GO:0009058;GO:0006518;GO:1902600;GO:0044249;GO:0034641;GO:0034645;GO:0044699;GO:0015672;GO:0055085;GO:0043604;GO:0043603;GO:0043170;GO:0006807;GO:0071704;GO:0009987;GO:1901576;GO:0034220;GO:…	K03948	NDUFA4	chx00190;chx05016;chx05010;chx04932;chx04723;chx05012	Oxidative phosphorylation;Huntington's disease;Alzheimer's disease;Non-alcoholic fatty liver diseas;Retrograde endocannabinoid signaling;Parkinson's disease	------	------	PF06522.8	B12D	NADH-ubiquinone reductase complex 1 MLRQ subunit	mitochondrial	5	56	9.3	High
A0A452FLQ8	Eukaryotic translation initiation factor 4A1 OS=Capra hircus OX=9925 GN=EIF4A1 PE=3 SV=1	1.337	0.419	1.0E-6	up	yes	1.191	0.8908	0.925988	0.915104	0.856704	0.870762	0.953285	0.82276	1.160949	1.220549	1.169986	1.149904	1.171714	1.2756	BP:regulation of primary metabolic process;BP:regulation of metabolic process;BP:organic cyclic compound metabolic process;BP:organic cyclic compound catabolic process;BP:posttranscriptional regulation of gene expression;BP:interspecies interaction between organisms;BP:animal organ development;BP:multi-organism process;BP:animal organ regeneration;BP:regulation of macromolecule metabolic process;…	GO:0080090;GO:0019222;GO:1901360;GO:1901361;GO:0010608;GO:0044419;GO:0048513;GO:0051704;GO:0031100;GO:0060255;GO:0019439;GO:0006446;GO:0046483;GO:0006807;GO:0050789;GO:1901575;GO:0044265;GO:0044260;GO:0000956;GO:0065007;GO:0009889;GO:0050794;GO:0008150;GO:0008152;GO:0034655;GO:0046700;GO:0016070;GO:0016071;GO:0044270;GO:0010556;GO:0031099;GO:0044248;GO:0034641;GO:0044699;GO:0006139;GO:0000289;GO:…	K03257	EIF4A	chx03013	RNA transport	COG0513	L:Replication, recombination and repair	PF00270.26;PF00271.28;PF04851.12	DEAD;Helicase_C;ResIII	DEAD/DEAH box helicase;Helicase conserved C-terminal domain;Type III restriction enzyme, res subunit	cytoplasmic	10	55	46.1	High
A0A452G127	Espin OS=Capra hircus OX=9925 GN=ESPN PE=4 SV=1	1.350344	0.433327	6.9E-5	up	yes	1.196	0.8857	0.942046	1.06648	0.843533	0.798754	0.845001	0.818305	1.27878	1.170298	1.225942	1.22415	1.11394	1.162388	------	------	------	------	------	------	COG0666	R:General function prediction only	PF12796.4;PF13637.3;PF13857.3;PF13606.3;PF00023.27;PF02205.17	Ank_2;Ank_4;Ank_5;Ank_3;Ank;WH2	Ankyrin repeats;Ankyrin repeats;Ankyrin repeats;Ankyrin repeat;Ankyrin repeat;WH2 motif	cytoplasmic	1	1	91.9	Low
A0A452DUH4	Uncharacterized protein OS=Capra hircus OX=9925 GN=ZNF512 PE=4 SV=1	0.805035	-0.312877	0.01243	down	yes	0.9274	1.152	0.975321	1.086969	1.241599	1.156152	1.27395	1.179569	0.991218	0.753074	0.845162	0.855098	0.95163	1.167994	BP:regulation of primary metabolic process;BP:regulation of metabolic process;BP:regulation of cellular biosynthetic process;BP:regulation of cellular metabolic process;BP:regulation of biological process;BP:regulation of cellular macromolecule biosynthetic process;BP:regulation of nucleobase-containing compound metabolic process;BP:biological regulation;BP:regulation of gene expression;BP:regula…	GO:0080090;GO:0019222;GO:0031326;GO:0031323;GO:0050789;GO:2000112;GO:0019219;GO:0065007;GO:0010468;GO:0060255;GO:0009889;GO:1903506;GO:0050794;GO:0008150;GO:0051171;GO:2001141;GO:0051252;GO:0006355;GO:0010556;GO:0043229;GO:0043227;GO:0005634;GO:0043226;GO:0043231;GO:0044464;GO:0005575;GO:0044424;GO:0003674;GO:0005488;GO:0003676;GO:0003677;GO:0043167;GO:0043169;GO:0046872;GO:0097159;GO:1901363	------	------	------	------	COG5048	R:General function prediction only	PF13894.3;PF00096.23;PF14353.3	zf-C2H2_4;zf-C2H2;CpXC	C2H2-type zinc finger;Zinc finger, C2H2 type;CpXC protein	nuclear	5	9	64.6	High
A0A452FYV6	Cofilin 1 OS=Capra hircus OX=9925 GN=CFL1 PE=3 SV=1	1.272409	0.347563	0.002104	up	yes	1.164	0.9148	1.1337	0.935369	0.824462	0.813483	1.018287	0.763748	1.129126	1.168696	1.223361	1.207808	1.148449	1.107954	BP:regulation of cell morphogenesis;BP:regulation of anatomical structure morphogenesis;BP:macromolecular complex subunit organization;BP:regulation of cellular component organization;BP:protein complex disassembly;BP:cellular component organization or biogenesis;BP:macromolecular complex disassembly;BP:cellular protein complex disassembly;BP:protein complex subunit organization;BP:protein depoly…	GO:0022604;GO:0022603;GO:0043933;GO:0051128;GO:0043241;GO:0071840;GO:0032984;GO:0043624;GO:0071822;GO:0051261;GO:0016043;GO:0050789;GO:0065007;GO:0044699;GO:0009987;GO:0050793;GO:0050794;GO:0008154;GO:0008150;GO:0030042;GO:0007015;GO:0044763;GO:0022411;GO:0098590;GO:0015629;GO:0043229;GO:0043228;GO:0043226;GO:0005737;GO:0005575;GO:0016020;GO:0016363;GO:0044459;GO:0005856;GO:0031258;GO:0031256;GO:…	K05765	CFL	chx04810;chx04666;chx04360;chx05133	Regulation of actin cytoskeleton;Fc gamma R-mediated phagocytosis;Axon guidance;Pertussis	------	------	PF00241.17	Cofilin_ADF	Cofilin/tropomyosin-type actin-binding protein	nuclear	17	78	18.4	High
A0A075VRE8	Cellular retinol binding protein 1 (Fragment) OS=Capra hircus OX=9925 GN=CRBP1 PE=2 SV=1	1.303625	0.382529	0.00063	up	yes	1.176	0.9021	1.033625	0.955641	0.772384	0.871476	0.926152	0.853413	1.159741	1.185653	1.015608	1.335403	1.152233	1.205313	BP:vitamin A metabolic process;BP:fat-soluble vitamin metabolic process;BP:small molecule metabolic process;BP:small molecule biosynthetic process;BP:hormone metabolic process;BP:single-organism metabolic process;BP:single-organism biosynthetic process;BP:regulation of granulocyte differentiation;BP:biological regulation;BP:diterpenoid biosynthetic process;BP:vitamin metabolic process;BP:monocarb…	GO:0006776;GO:0006775;GO:0044281;GO:0044283;GO:0042445;GO:0044710;GO:0044711;GO:0030852;GO:0065007;GO:0016102;GO:0006766;GO:0032787;GO:0043436;GO:1903706;GO:0010033;GO:0009605;GO:0031667;GO:0050789;GO:0016114;GO:0016053;GO:0072330;GO:0002761;GO:1901576;GO:0002682;GO:0065008;GO:0006629;GO:0050793;GO:0006810;GO:0050794;GO:0008150;GO:0051239;GO:0034308;GO:0051234;GO:0046394;GO:0050896;GO:0045637;GO:…	------	------	------	------	------	------	PF00061.20	Lipocalin	Lipocalin / cytosolic fatty-acid binding protein family	cytoplasmic	8	68	15.8	High
A0A452FD72	Uncharacterized protein OS=Capra hircus OX=9925 GN=CTBP2 PE=3 SV=1	0.829313	-0.270011	0.00949	down	yes	0.9421	1.136	1.24309	1.247467	1.121864	1.213675	0.898082	1.090194	0.931111	1.016535	0.853563	0.889217	0.952829	1.009567	------	------	------	------	------	------	COG0111	E:Amino acid transport and metabolism	PF02826.16;PF00389.27	2-Hacid_dh_C;2-Hacid_dh	D-isomer specific 2-hydroxyacid dehydrogenase, NAD binding domain;D-isomer specific 2-hydroxyacid dehydrogenase, catalytic domain	nuclear	2	12	50.2	High
A0A452E115	Anion exchange protein OS=Capra hircus OX=9925 GN=SLC4A1 PE=3 SV=1	0.624707	-0.678749	0.01886	down	yes	0.799	1.279	0.925056	1.717346	1.506547	1.664551	0.753185	1.106679	0.744086	0.765706	0.691725	0.727551	0.967015	0.897665	------	------	K06573	SLC4A1, AE1, CD233	chx04966	Collecting duct acid secretion	------	------	PF00955.18;PF07565.10	HCO3_cotransp;Band_3_cyto	HCO3- transporter family;Band 3 cytoplasmic domain	cytoplasmic	21	28	108.9	High
A0A452EYB6	Acid phosphatase 2, lysosomal OS=Capra hircus OX=9925 GN=ACP2 PE=3 SV=1	1.206073	0.270317	0.007376	up	yes	1.136	0.9419	1.068195	1.033381	1.047323	0.847991	0.850925	0.803366	1.197605	1.25475	1.124551	1.047323	1.078347	1.116394	------	------	K14410	ACP2	chx00740;chx04142	Riboflavin metabolism;Lysosome	------	------	PF00328.19	His_Phos_2	Histidine phosphatase superfamily	peroxisomal	2	7	48.3	High
A0A452DUZ4	Lymphocyte antigen 6 family member G6C OS=Capra hircus OX=9925 GN=LY6G6C PE=4 SV=1	0.827001	-0.274039	0.008439	down	yes	0.9403	1.137	1.083105	1.11459	0.980574	1.331973	1.126931	1.185788	0.990827	1.08706	0.878976	0.960068	0.859225	0.86587	------	------	K06846	LY6D_E_G6_H	------	------	------	------	------	------	------	extracellular	2	20	13.6	High
A0A452FMT2	S5 DRBM domain-containing protein OS=Capra hircus OX=9925 GN=LOC108634081 PE=3 SV=1	1.300255	0.378794	3.0E-6	up	yes	1.174	0.9029	0.957284	0.939561	0.862898	0.82585	0.937545	0.894216	1.166344	1.164267	1.261612	1.185751	1.104815	1.159228	BP:protein localization;BP:membrane organization;BP:organic cyclic compound biosynthetic process;BP:organic cyclic compound metabolic process;BP:organic cyclic compound catabolic process;BP:cellular macromolecule localization;BP:cellular component organization or biogenesis;BP:positive regulation of molecular function;BP:macromolecule localization;BP:rRNA processing;BP:ncRNA processing;BP:protein…	GO:0008104;GO:0061024;GO:1901362;GO:1901360;GO:1901361;GO:0070727;GO:0071840;GO:0044093;GO:0033036;GO:0006364;GO:0034470;GO:0006605;GO:0045184;GO:0072657;GO:0046483;GO:0019438;GO:0006613;GO:0006612;GO:0006614;GO:0006807;GO:0034660;GO:1901576;GO:1901575;GO:0044265;GO:0051347;GO:0044260;GO:0006886;GO:0016043;GO:0065007;GO:0044699;GO:0065009;GO:0018130;GO:0006810;GO:0050790;GO:0046700;GO:0019439;GO:…	K02981	RP-S2e, RPS2	chx03010	Ribosome	COG0098	J:Translation, ribosomal structure and biogenesis	PF00333.17;PF03719.12	Ribosomal_S5;Ribosomal_S5_C	Ribosomal protein S5, N-terminal domain;Ribosomal protein S5, C-terminal domain	cytoplasmic	17	57	31.2	High
A0A452EK93	TCTP domain-containing protein OS=Capra hircus OX=9925 GN=TPT1 PE=3 SV=1	1.444549	0.530619	2.0E-6	up	yes	1.227	0.8494	0.891749	0.89185	0.792883	0.745717	0.966886	0.80707	1.17837	1.239741	1.27633	1.254561	1.160808	1.250461	BP:negative regulation of apoptotic signaling pathway;BP:regulation of apoptotic signaling pathway;BP:negative regulation of response to stimulus;BP:regulation of response to stimulus;BP:calcium ion homeostasis;BP:inorganic ion homeostasis;BP:response to external biotic stimulus;BP:regulation of signal transduction;BP:response to virus;BP:negative regulation of biological process;BP:cellular home…	GO:2001234;GO:2001233;GO:0048585;GO:0048583;GO:0055074;GO:0098771;GO:0043207;GO:0009966;GO:0009615;GO:0048519;GO:0019725;GO:1902229;GO:0060548;GO:2001021;GO:2001020;GO:0051707;GO:0051704;GO:0019827;GO:0009607;GO:0044707;GO:0009605;GO:0048878;GO:1902230;GO:0042981;GO:0050789;GO:0065007;GO:0065008;GO:0050793;GO:0006812;GO:0006811;GO:0006810;GO:0006816;GO:0050794;GO:0098727;GO:0008150;GO:1902532;GO:…	------	------	------	------	------	------	PF00838.14	TCTP	Translationally controlled tumour protein	cytoplasmic	6	32	21.8	High
A0A452G7J1	4HBT domain-containing protein OS=Capra hircus OX=9925 PE=4 SV=1	1.222175	0.28945	0.000917	up	yes	1.142	0.9344	1.071486	0.966106	0.865639	0.91662	0.939365	0.847155	1.03782	1.122863	1.125353	1.238857	1.218762	1.110876	------	------	K17362	ACOT13	------	------	COG2050	Q:Secondary metabolites biosynthesis, transport and catabolism	PF03061.19;PF14539.3	4HBT;DUF4442	Thioesterase superfamily;Domain of unknown function	peroxisomal	2	14	16.7	High
A0A452EQZ3	Aph-1 homolog A, gamma-secretase subunit OS=Capra hircus OX=9925 GN=APH1A PE=4 SV=1	1.831217	0.872803	0.000332	up	yes	1.341	0.7323	0.48375	0.987108	0.776526	0.620206	0.81532	0.710798	1.071894	1.282045	1.527899	1.631537	1.131989	1.401055	BP:metanephros development;BP:membrane protein proteolysis;BP:signal transduction;BP:cell surface receptor signaling pathway;BP:single-organism process;BP:amyloid precursor protein metabolic process;BP:Notch signaling pathway;BP:cellular macromolecule metabolic process;BP:kidney development;BP:regulation of biological process;BP:organic substance metabolic process;BP:animal organ development;BP:b…	GO:0001656;GO:0033619;GO:0007165;GO:0007166;GO:0044699;GO:0042982;GO:0007219;GO:0044260;GO:0001822;GO:0050789;GO:0071704;GO:0048513;GO:0065007;GO:0044093;GO:0031293;GO:0006508;GO:0065009;GO:0006509;GO:0032502;GO:0043085;GO:0050790;GO:0044267;GO:0009987;GO:0050794;GO:0044767;GO:0008150;GO:0008152;GO:0016485;GO:0044238;GO:0007220;GO:0051604;GO:0019538;GO:0048856;GO:0044237;GO:0043170;GO:0042987;GO:…	K06172	APH1A	chx04330;chx05010	Notch signaling pathway;Alzheimer's disease	------	------	PF06105.9	Aph-1	Aph-1 protein	lysosomal	1	5	29	High
A0A452FIG7	S-formylglutathione hydrolase OS=Capra hircus OX=9925 GN=ESD PE=3 SV=1	0.808639	-0.306433	0.02408	down	yes	0.9267	1.146	1.134719	1.308352	1.213791	1.342063	0.895024	0.98316	0.863239	1.05914	0.811403	0.858847	0.981134	0.9862	BP:cellular catabolic process;BP:small molecule metabolic process;BP:small molecule catabolic process;BP:single-organism process;BP:single-organism catabolic process;BP:single-organism metabolic process;BP:organic substance metabolic process;BP:aldehyde catabolic process;BP:cellular process;BP:organic substance catabolic process;BP:biological_process;BP:metabolic process;BP:catabolic process;BP:c…	GO:0044248;GO:0044281;GO:0044282;GO:0044699;GO:0044712;GO:0044710;GO:0071704;GO:0046185;GO:0009987;GO:1901575;GO:0008150;GO:0008152;GO:0009056;GO:0006081;GO:0046292;GO:0046294;GO:0044237;GO:0044763;GO:0043227;GO:0043226;GO:0070062;GO:0031410;GO:1903561;GO:0031982;GO:0043230;GO:0044464;GO:0005575;GO:0044444;GO:0044424;GO:0044421;GO:0097708;GO:0016790;GO:0003674;GO:0016787;GO:0016788;GO:0003824;GO:…	K01070	frmB, ESD, fghA	chx01200	Carbon metabolism	COG0627	R:General function prediction only	PF00756.17;PF10503.6;PF12740.4;PF00326.18	Esterase;Esterase_phd;Chlorophyllase2;Peptidase_S9	Putative esterase;Esterase PHB depolymerase;Chlorophyllase enzyme;Prolyl oligopeptidase family	cytoplasmic	13	61	31.5	High
A0A452EUJ3	5'-nucleotidase, cytosolic II OS=Capra hircus OX=9925 GN=NT5C2 PE=4 SV=1	1.250815	0.322868	0.000292	up	yes	1.151	0.9202	1.02524	0.981626	0.85863	0.926508	0.929923	0.799352	1.11883	1.263799	1.1322	1.166139	1.153383	1.070133	BP:dephosphorylation;BP:cellular process;BP:cellular metabolic process;BP:phosphate-containing compound metabolic process;BP:biological_process;BP:metabolic process;BP:phosphorus metabolic process;MF:cation binding;MF:phosphatase activity;MF:hydrolase activity, acting on ester bonds;MF:hydrolase activity;MF:5'-nucleotidase activity;MF:nucleotidase activity;MF:ion binding;MF:phosphoric ester hydro…	GO:0016311;GO:0009987;GO:0044237;GO:0006796;GO:0008150;GO:0008152;GO:0006793;GO:0043169;GO:0016791;GO:0016788;GO:0016787;GO:0008253;GO:0008252;GO:0043167;GO:0042578;GO:0003824;GO:0005488;GO:0003674;GO:0046872	K01081	E3.1.3.5	chx00760;chx00230;chx00240	Nicotinate and nicotinamide metabolism;Purine metabolism;Pyrimidine metabolism	------	------	PF05761.11	5_nucleotid	5' nucleotidase family	cytoplasmic	9	18	65.9	High
A0A452EKF3	Integrin beta OS=Capra hircus OX=9925 GN=ITGB2 PE=3 SV=1	0.780911	-0.356769	0.005334	down	yes	0.9082	1.163	1.143371	1.071842	1.085763	1.336027	0.975281	1.366213	0.810945	0.974343	0.995102	0.86572	0.828095	0.975281	BP:cellular response to chemical stimulus;BP:cellular response to lipoprotein particle stimulus;BP:cell-matrix adhesion;BP:signal transduction;BP:cell surface receptor signaling pathway;BP:response to low-density lipoprotein particle;BP:response to lipoprotein particle;BP:regulation of biological process;BP:single-organism process;BP:response to endogenous stimulus;BP:single-organism metabolic pr…	GO:0070887;GO:0071402;GO:0007160;GO:0007165;GO:0007166;GO:0055098;GO:0055094;GO:0050789;GO:0044699;GO:0009719;GO:0044710;GO:0042221;GO:0044260;GO:0050896;GO:0071704;GO:0071310;GO:0065007;GO:0022610;GO:0010033;GO:0071495;GO:0031589;GO:0009987;GO:0006810;GO:0051716;GO:0050794;GO:0044765;GO:0008150;GO:0008152;GO:0007155;GO:0051234;GO:0051179;GO:1902578;GO:0016192;GO:0006897;GO:0031623;GO:0007229;GO:…	K06464	ITGB2, CD18	chx04610;chx05134;chx05144;chx04145;chx05416;chx04390;chx04810;chx05133;chx04670;chx05166;chx04015;chx05323;chx05146;chx05150;chx05140;chx04650;chx05152;chx04514	Complement and coagulation cascades;Legionellosis;Malaria;Phagosome;Viral myocarditis;Hippo signaling pathway;Regulation of actin cytoskeleton;Pertussis;Leukocyte transendothelial migration;HTLV-I infection;Rap1 signaling pathway;Rheumatoid arthritis;Amoebiasis;Staphylococcus aureus infection;Leishmaniasis;Natural killer cell mediated cytotoxicity;Tuberculosis;Cell adhesion molecule	------	------	PF00362.15;PF08725.8;PF07965.9;PF07974.10	Integrin_beta;Integrin_b_cyt;Integrin_B_tail;EGF_2	Integrin, beta chain;Integrin beta cytoplasmic domain;Integrin beta tail domain;EGF-like domain	plasma membrane	3	4	85	High
A0A452DMG9	EF-hand domain family member D1 OS=Capra hircus OX=9925 GN=EFHD1 PE=4 SV=1	1.33401	0.415769	0.001126	up	yes	1.183	0.8868	0.835414	1.073495	0.910621	0.891086	0.736032	0.874292	0.983874	1.171733	1.230004	1.289583	1.129891	1.295439	------	------	------	------	------	------	------	------	PF00036.29;PF13499.3;PF13405.3;PF13202.3	EF-hand_1;EF-hand_7;EF-hand_6;EF-hand_5	EF hand;EF-hand domain pair;EF-hand domain;EF hand	cytoplasmic	5	30	29.5	High
A0A452EHC4	Cysteine and histidine rich domain containing 1 OS=Capra hircus OX=9925 GN=CHORDC1 PE=4 SV=1	1.216665	0.282932	0.02883	up	yes	1.136	0.9337	1.07452	1.139297	0.893483	0.823517	0.884245	0.786988	1.088513	1.027153	1.339515	1.248559	1.113494	0.996389	BP:negative regulation of transferase activity;BP:regulation of phosphate metabolic process;BP:regulation of primary metabolic process;BP:regulation of metabolic process;BP:regulation of response to stimulus;BP:negative regulation of macromolecule metabolic process;BP:regulation of cytoskeleton organization;BP:negative regulation of molecular function;BP:negative regulation of biological process;…	GO:0051348;GO:0019220;GO:0080090;GO:0019222;GO:0048583;GO:0010605;GO:0051493;GO:0044092;GO:0048519;GO:0060255;GO:0045859;GO:0042325;GO:0042326;GO:0070507;GO:0033673;GO:0009892;GO:0071901;GO:0071900;GO:0050789;GO:0043549;GO:0065007;GO:0065009;GO:0050790;GO:0050794;GO:0008150;GO:0061077;GO:0031400;GO:0080135;GO:0051338;GO:0006457;GO:0033043;GO:0051246;GO:0051128;GO:0032886;GO:0043086;GO:0051248;GO:…	K16729	CHORDC1, CHP1	------	------	------	------	PF04968.9;PF04969.13	CHORD;CS	CHORD;CS domain	cytoplasmic	5	22	37.4	High
A0A452EQT2	IRF tryptophan pentad repeat domain-containing protein OS=Capra hircus OX=9925 GN=IRF6 PE=4 SV=1	1.2246	0.29231	0.005678	up	yes	1.139	0.9301	0.976148	1.046264	0.820757	1.003934	1.019112	0.714309	1.170645	1.203921	1.162412	1.0523	1.177645	1.069913	BP:cytokine-mediated signaling pathway;BP:regulation of metabolic process;BP:cell development;BP:cell surface receptor signaling pathway;BP:regulation of primary metabolic process;BP:negative regulation of cell cycle;BP:positive regulation of macromolecule metabolic process;BP:cellular developmental process;BP:epithelial cell differentiation;BP:positive regulation of biological process;BP:negativ…	GO:0019221;GO:0019222;GO:0048468;GO:0007166;GO:0080090;GO:0045786;GO:0010604;GO:0048869;GO:0030855;GO:0048518;GO:0048519;GO:0042127;GO:0030216;GO:0060255;GO:2001141;GO:0007165;GO:0009893;GO:0009891;GO:0010628;GO:0065007;GO:0009889;GO:0050794;GO:0007050;GO:0008150;GO:0006355;GO:0010557;GO:0010556;GO:0060337;GO:0030154;GO:0044699;GO:0043616;GO:0032502;GO:0008285;GO:0008283;GO:0009987;GO:1903506;GO:…	K10154	IRF6	------	------	------	------	PF10401.6;PF00605.14	IRF-3;IRF	Interferon-regulatory factor 3;Interferon regulatory factor transcription factor	cytoplasmic	2	4	53	High
A0A452F112	Cell cycle associated protein 1 OS=Capra hircus OX=9925 GN=CAPRIN1 PE=4 SV=1	1.231931	0.300921	0.008456	up	yes	1.142	0.927	0.988228	0.864125	0.963201	0.839155	1.130767	0.776358	1.078542	1.159187	0.989316	1.139477	1.221041	1.265343	BP:regulation of primary metabolic process;BP:regulation of metabolic process;BP:regulation of cell projection organization;BP:positive regulation of cell projection organization;BP:negative regulation of macromolecule metabolic process;BP:posttranscriptional regulation of gene expression;BP:regulation of neuron differentiation;BP:regulation of dendritic spine development;BP:positive regulation o…	GO:0080090;GO:0019222;GO:0031344;GO:0031346;GO:0010605;GO:0010608;GO:0045664;GO:0060998;GO:0045666;GO:0010720;GO:0048518;GO:0048519;GO:0060255;GO:0010976;GO:0010975;GO:0022604;GO:0009892;GO:0009890;GO:0022603;GO:0061003;GO:0061001;GO:0050789;GO:0065007;GO:0051130;GO:0050793;GO:0009889;GO:0050794;GO:0008150;GO:0051239;GO:0051962;GO:0010556;GO:0048814;GO:0010558;GO:0051128;GO:0050767;GO:0051248;GO:…	K18743	CAPRIN1, GPIAP1	------	------	------	------	PF12287.5	Caprin-1_C	Cytoplasmic activation/proliferation-associated protein-1 C term	cytoplasmic	4	6	78.3	High
A0A452F6N1	IF rod domain-containing protein OS=Capra hircus OX=9925 GN=LOC102183766 PE=3 SV=1	1.849249	0.886939	0.000364	up	yes	1.342	0.7257	0.453106	0.924614	0.734236	0.729857	0.729785	0.782551	0.977707	1.301081	1.477785	1.652068	1.174239	1.469528	CC:cellular_component;CC:supramolecular fiber;CC:polymeric cytoskeletal fiber;CC:keratin filament;CC:cell part;CC:intracellular organelle part;CC:cytoskeletal part;CC:organelle part;CC:intracellular part;CC:intermediate filament;MF:structural molecule activity;MF:molecular_function;	GO:0005575;GO:0099512;GO:0099513;GO:0045095;GO:0044464;GO:0044446;GO:0044430;GO:0044422;GO:0044424;GO:0005882;GO:0005198;GO:0003674	K07605	KRT2	------	------	------	------	PF00038.18;PF16208.2;PF07926.9	Filament;Keratin_2_head;TPR_MLP1_2	Intermediate filament protein;Keratin type II head;TPR/MLP1/MLP2-like protein	mitochondrial	4	65	55.1	High
A0A452DVL5	Uncharacterized protein OS=Capra hircus OX=9925 GN=LOC108636730 PE=3 SV=1	1.268518	0.343143	0.000293	up	yes	1.156	0.9113	0.939807	0.93246	0.818715	0.967373	1.043762	0.765959	1.192821	1.216598	1.162302	1.115046	1.101676	1.15054	BP:protein localization;BP:membrane organization;BP:organic cyclic compound biosynthetic process;BP:organic cyclic compound metabolic process;BP:organic cyclic compound catabolic process;BP:cellular macromolecule localization;BP:macromolecule localization;BP:rRNA processing;BP:ncRNA processing;BP:protein targeting;BP:establishment of protein localization;BP:protein localization to membrane;BP:het…	GO:0008104;GO:0061024;GO:1901362;GO:1901360;GO:1901361;GO:0070727;GO:0033036;GO:0006364;GO:0034470;GO:0006605;GO:0045184;GO:0072657;GO:0046483;GO:0019438;GO:0006613;GO:0019083;GO:0006614;GO:0006807;GO:0034660;GO:1901576;GO:1901575;GO:0044265;GO:0044260;GO:0006886;GO:0016043;GO:0071840;GO:0018130;GO:0006810;GO:0046700;GO:0019439;GO:0008150;GO:0008152;GO:0034654;GO:0034655;GO:0051234;GO:0016070;GO:…	K02921	RP-L37Ae, RPL37A	chx03010	Ribosome	COG1997	J:Translation, ribosomal structure and biogenesis	PF01780.16	Ribosomal_L37ae	Ribosomal L37ae protein family	cytoplasmic	5	58	10.3	High
A0A452EXE5	Nucleosome assembly protein 1 like 4 OS=Capra hircus OX=9925 GN=NAP1L4 PE=3 SV=1	1.222581	0.28993	0.00242	up	yes	1.137	0.93	1.023294	0.908012	0.917707	1.031074	0.92724	0.77258	1.15889	1.21566	1.108875	1.003288	1.105308	1.230708	------	------	------	------	------	------	------	------	PF00956.15	NAP	Nucleosome assembly protein	cytoplasmic	8	27	43.9	High
A0A452EC52	TSC22 domain family member 1 OS=Capra hircus OX=9925 GN=TSC22D1 PE=4 SV=1	0.784715	-0.349759	0.004727	down	yes	0.9087	1.158	1.215172	1.090939	1.198193	1.052815	0.954448	1.436028	0.924416	0.911526	0.910621	0.944578	0.869463	0.891782	------	------	------	------	------	------	------	------	PF01166.15	TSC22	TSC-22/dip/bun family	cytoplasmic	3	3	106.8	High
A0A452E053	Ig-like domain-containing protein OS=Capra hircus OX=9925 PE=4 SV=1	0.722083	-0.469763	0.003601	down	yes	0.8665	1.2	1.016558	1.184504	1.197503	1.460283	0.940171	1.398661	0.736503	0.948932	0.872893	0.880168	0.878845	0.881765	------	------	------	------	------	------	------	------	PF07686.14;PF00047.22;PF13927.3	V-set;ig;Ig_3	Immunoglobulin V-set domain;Immunoglobulin domain;Immunoglobulin domain	cytoplasmic	3	37	11.7	High
A0A452EAE3	Leucine rich repeat and sterile alpha motif containing 1 OS=Capra hircus OX=9925 GN=LRSAM1 PE=4 SV=1	1.693611	0.760103	3.5E-5	up	yes	1.299	0.767	0.794552	0.894057	0.83109	0.596064	0.717894	0.768226	1.213253	1.226611	1.203378	1.341628	1.214027	1.595116	BP:protein localization;BP:regulation of metabolic process;BP:regulation of transport;BP:positive regulation of response to stimulus;BP:regulation of response to stimulus;BP:membrane budding;BP:positive regulation of defense response;BP:membrane organization;BP:regulation of defense response;BP:protein modification by small protein conjugation or removal;BP:regulation of organelle organization;BP…	GO:0008104;GO:0019222;GO:0051049;GO:0048584;GO:0048583;GO:0006900;GO:0031349;GO:0061024;GO:0031347;GO:0070647;GO:0033043;GO:0032446;GO:0044090;GO:0048518;GO:0048519;GO:0033036;GO:0051051;GO:0071702;GO:0045184;GO:0030163;GO:0051128;GO:0051704;GO:0016192;GO:0019538;GO:0010638;GO:0016050;GO:0016567;GO:0051865;GO:0009056;GO:0009896;GO:0009894;GO:0009893;GO:0002831;GO:0002833;GO:0009057;GO:0050789;GO:…	K10641	LRSAM1	------	------	COG4886	S:Function unknown	PF13855.3;PF12799.4;PF07647.14;PF00536.27	LRR_8;LRR_4;SAM_2;SAM_1	Leucine rich repeat;Leucine Rich repeats;SAM domain;SAM domain	cytoplasmic	1	2	83.5	High
A0A452ET94	N-myc downstream regulated 1 OS=Capra hircus OX=9925 GN=NDRG1 PE=4 SV=1	1.253272	0.3257	0.000469	up	yes	1.149	0.9168	1.00409	1.023623	0.919683	0.882627	0.775811	0.894901	1.06688	1.242538	1.140994	1.208931	1.098054	1.137459	BP:peripheral nervous system myelin maintenance;BP:immune system process;BP:membrane organization;BP:plasma membrane organization;BP:signal transduction;BP:single-organism membrane organization;BP:regulation of biological process;BP:cellular component organization or biogenesis;BP:cellular component organization;BP:biological regulation;BP:single-organism process;BP:regulation of cell proliferati…	GO:0032287;GO:0002376;GO:0061024;GO:0007009;GO:0007165;GO:0044802;GO:0050789;GO:0071840;GO:0016043;GO:0065007;GO:0044699;GO:0042127;GO:0009987;GO:0050794;GO:0001775;GO:0044763;GO:0043217;GO:0045321;GO:0002274;GO:0008150;GO:0045576;GO:0099512;GO:0099513;GO:0043226;GO:0044446;GO:0005874;GO:0005634;GO:0016020;GO:0005815;GO:0044430;GO:0005886;GO:0043231;GO:0043227;GO:0005829;GO:0044464;GO:0043229;GO:…	K18266	NDRG1	------	------	------	------	PF03096.11	Ndr	Ndr family	cytoplasmic	9	36	41.6	High
A0A452E4K0	Cystatin E/M OS=Capra hircus OX=9925 GN=CST6 PE=3 SV=1	1.271447	0.346472	0.000442	up	yes	1.156	0.9092	0.914238	0.967359	0.83809	0.991402	0.913495	0.830493	1.069581	1.301135	1.089887	1.23	1.186344	1.06184	------	------	K13902	CST6	------	------	------	------	PF00031.18;PF16845.2	Cystatin;SQAPI	Cystatin domain;Aspartic acid proteinase inhibitor	ER	9	68	16.4	High
M4NBE4	Heat shock 70kDa protein 5 OS=Capra hircus OX=9925 GN=HSPA5 PE=2 SV=1	1.225744	0.293658	0.001916	up	yes	1.137	0.9276	1.123655	0.921209	0.912149	0.797917	0.91825	0.892604	1.097775	1.044511	1.220038	1.163815	1.126383	1.171758	BP:primary metabolic process;BP:regulation of phosphate metabolic process;BP:regulation of metabolic process;BP:negative regulation of response to stimulus;BP:proteolysis involved in cellular protein catabolic process;BP:signal transduction;BP:regulation of signal transduction;BP:maintenance of location in cell;BP:ER-nucleus signaling pathway;BP:activation of signaling protein activity involved i…	GO:0044238;GO:0019220;GO:0019222;GO:0048585;GO:0051603;GO:0007165;GO:0009966;GO:0051651;GO:0006984;GO:0006987;GO:0010604;GO:0006983;GO:0043067;GO:0044093;GO:0048518;GO:0048519;GO:0042325;GO:0060255;GO:0060548;GO:0045859;GO:0042327;GO:0045185;GO:0031669;GO:0010033;GO:0009607;GO:0009605;GO:0048532;GO:0031668;GO:0019538;GO:0033554;GO:0021680;GO:0010648;GO:0009893;GO:0033674;GO:0023051;GO:0090092;GO:…	K09490	HSPA5, BIP	chx04141;chx03060;chx05020;chx04918	Protein processing in endoplasmic reticulum;Protein export;Prion diseases;Thyroid hormone synthesis	COG0443	O:Posttranslational modification, protein turnover, chaperones	PF00012.17;PF06723.10	HSP70;MreB_Mbl	Hsp70 protein;MreB/Mbl protein	ER	29	54	72.4	High
A0A452G2P9	Receptor expression-enhancing protein OS=Capra hircus OX=9925 GN=REEP6 PE=3 SV=1	1.224402	0.292077	0.01135	up	yes	1.136	0.9278	1.102036	0.85409	0.914865	0.808337	1.079105	0.80837	1.214538	1.211783	1.123939	0.983561	1.222541	1.060279	BP:regulation of cellular localization;BP:regulation of transport;BP:regulation of intracellular transport;BP:regulation of localization;BP:regulation of biological process;BP:biological regulation;BP:regulation of cellular process;BP:biological_process;CC:endoplasmic reticulum membrane;CC:intracellular organelle;CC:membrane-bounded organelle;CC:organelle;CC:intrinsic component of membrane;CC:int…	GO:0060341;GO:0051049;GO:0032386;GO:0032879;GO:0050789;GO:0065007;GO:0050794;GO:0008150;GO:0005789;GO:0043229;GO:0043227;GO:0043226;GO:0031224;GO:0044446;GO:0045177;GO:0031090;GO:0097458;GO:0016021;GO:0016020;GO:0044432;GO:0043005;GO:0098588;GO:0042995;GO:0044317;GO:0043231;GO:0044464;GO:0005575;GO:0044444;GO:0044424;GO:0044425;GO:0005634;GO:0044422	K17279	REEP5_6	------	------	COG5052	U:Intracellular trafficking, secretion, and vesicular transport	PF03134.16	TB2_DP1_HVA22	TB2/DP1, HVA22 family	plasma membrane	1	5	20.5	Medium
A0A452FX42	Ribosomal protein S9 OS=Capra hircus OX=9925 GN=RPS9 PE=3 SV=1	1.225194	0.29301	1.9E-5	up	yes	1.136	0.9272	0.921127	0.968215	0.915127	0.94213	0.936951	0.879782	1.118156	1.241554	1.171163	1.083151	1.107564	1.091485	BP:regulation of metabolic process;BP:positive regulation of translational fidelity;BP:organic cyclic compound metabolic process;BP:regulation of primary metabolic process;BP:positive regulation of macromolecule metabolic process;BP:posttranscriptional regulation of gene expression;BP:tRNA splicing, via endonucleolytic cleavage and ligation;BP:positive regulation of biological process;BP:regulati…	GO:0019222;GO:0045903;GO:1901360;GO:0080090;GO:0010604;GO:0010608;GO:0006388;GO:0048518;GO:0006448;GO:0060255;GO:0090501;GO:0046483;GO:0000394;GO:0065008;GO:0006450;GO:0009893;GO:0009891;GO:0006807;GO:0034660;GO:0050789;GO:0044260;GO:0065007;GO:0045727;GO:0009889;GO:0050794;GO:0008150;GO:0008152;GO:0016070;GO:0010557;GO:0010556;GO:0034250;GO:0034641;GO:0006139;GO:0051246;GO:0051247;GO:0032270;GO:…	K02997	RP-S9e, RPS9	chx03010	Ribosome	COG0522	J:Translation, ribosomal structure and biogenesis	PF01479.22;PF00163.16	S4;Ribosomal_S4	S4 domain;Ribosomal protein S4/S9 N-terminal domain	mitochondrial	12	45	22.6	High
A0A452G6S8	Peptidylprolyl isomerase OS=Capra hircus OX=9925 GN=FKBP2 PE=4 SV=1	1.221062	0.288136	0.001093	up	yes	1.134	0.9287	1.141487	0.911707	0.873133	0.884843	0.913522	0.847251	1.096598	1.176792	1.127825	1.150269	1.111429	1.139571	------	------	------	------	------	------	COG0545	O:Posttranslational modification, protein turnover, chaperones	PF00254.25	FKBP_C	FKBP-type peptidyl-prolyl cis-trans isomerase	cytoplasmic	3	37	15	High
A0A452FJ15	Nucleoside diphosphate kinase OS=Capra hircus OX=9925 GN=NME2 PE=3 SV=1	1.282931	0.359444	0.000217	up	yes	1.159	0.9034	1.005922	0.997963	0.955943	0.782484	0.889884	0.788162	1.19016	1.179608	1.18134	1.072562	1.133288	1.198681	------	------	K00940	ndk, NME	chx00230;chx00240	Purine metabolism;Pyrimidine metabolism	COG0105	F:Nucleotide transport and metabolism	PF00334.16	NDK	Nucleoside diphosphate kinase	cytoplasmic	7	83	17.3	High
A0A452EUK4	Pyrophosphatase (inorganic) 1 OS=Capra hircus OX=9925 GN=PPA1 PE=4 SV=1	1.269544	0.344311	8.2E-5	up	yes	1.153	0.9082	1.020956	0.915951	0.841261	0.881716	0.908432	0.881175	1.119742	1.042835	1.127268	1.241107	1.212014	1.172539	BP:cellular process;BP:biological_process;BP:metabolic process;BP:cellular metabolic process;BP:phosphate-containing compound metabolic process;BP:phosphorus metabolic process;CC:membrane-bounded organelle;CC:organelle;CC:cytoplasm;CC:extracellular exosome;CC:extracellular vesicle;CC:vesicle;CC:extracellular organelle;CC:cell part;CC:cellular_component;CC:intracellular part;CC:extracellular regio…	GO:0009987;GO:0008150;GO:0008152;GO:0044237;GO:0006796;GO:0006793;GO:0043227;GO:0043226;GO:0005737;GO:0070062;GO:1903561;GO:0031982;GO:0043230;GO:0044464;GO:0005575;GO:0044424;GO:0044421;GO:0003674;GO:0005488;GO:0043169;GO:0004427;GO:0000287;GO:0043167;GO:0046872;GO:0016787;GO:0003824;GO:0016818;GO:0016817;GO:0016462	K01507	ppa	chx00190	Oxidative phosphorylation	COG0221	C:Energy production and conversion	PF00719.16	Pyrophosphatase	Inorganic pyrophosphatase	cytoplasmic	5	69	32.8	High
D1MCA8	40S ribosomal protein S6 OS=Capra hircus OX=9925 GN=Rps6 PE=2 SV=1	1.214793	0.28071	2.5E-5	up	yes	1.13	0.9302	0.988556	0.986797	0.926428	0.908391	0.952011	0.819108	1.141872	1.166082	1.11682	1.135859	1.11078	1.109889	BP:protein localization;BP:T cell apoptotic process;BP:G1/S transition of mitotic cell cycle;BP:membrane organization;BP:signal transduction;BP:negative regulation of cell death;BP:organic cyclic compound biosynthetic process;BP:organic cyclic compound metabolic process;BP:positive regulation of apoptotic process;BP:negative regulation of cell cycle;BP:cellular macromolecule localization;BP:cellu…	GO:0008104;GO:0070231;GO:0000082;GO:0061024;GO:0007165;GO:0060548;GO:1901362;GO:1901360;GO:0043065;GO:0045786;GO:0070727;GO:0048869;GO:0007369;GO:0043043;GO:0048513;GO:0048518;GO:0048519;GO:0002309;GO:0033036;GO:0006364;GO:0034470;GO:0030217;GO:0019439;GO:0070227;GO:0006605;GO:0045184;GO:0046649;GO:0072657;GO:0050794;GO:0046483;GO:0044702;GO:1901564;GO:1901566;GO:0019538;GO:0048878;GO:0050789;GO:…	K02991	RP-S6e, RPS6	chx04151;chx04150;chx04066;chx04371;chx01521;chx03010;chx04910;chx05205	PI3K-Akt signaling pathway;mTOR signaling pathway;HIF-1 signaling pathway;Apelin signaling pathway;EGFR tyrosine kinase inhibitor resistance;Ribosome;Insulin signaling pathway;Proteoglycans in cancer	COG2125	J:Translation, ribosomal structure and biogenesis	PF01092.16	Ribosomal_S6e	Ribosomal protein S6e	nuclear	13	42	28.6	High
A0A452FZD1	Ribosomal protein L22 OS=Capra hircus OX=9925 GN=RPL22 PE=4 SV=1	1.327834	0.409074	1.0E-5	up	yes	1.175	0.8849	0.969403	0.968867	0.8643	0.831515	0.918258	0.757229	1.162252	1.195227	1.211429	1.173823	1.143698	1.164861	BP:protein localization;BP:alpha-beta T cell differentiation;BP:alpha-beta T cell activation;BP:membrane organization;BP:organic cyclic compound biosynthetic process;BP:organic cyclic compound metabolic process;BP:organic cyclic compound catabolic process;BP:cellular macromolecule localization;BP:cellular developmental process;BP:peptide biosynthetic process;BP:macromolecule localization;BP:rRNA …	GO:0008104;GO:0046632;GO:0046631;GO:0061024;GO:1901362;GO:1901360;GO:1901361;GO:0070727;GO:0048869;GO:0043043;GO:0033036;GO:0006364;GO:0034470;GO:0030217;GO:0006605;GO:0045184;GO:0046649;GO:0072657;GO:1901564;GO:0046483;GO:1901566;GO:0019538;GO:0002376;GO:0019438;GO:0070489;GO:0006613;GO:0019083;GO:0006614;GO:0045321;GO:0006807;GO:0034660;GO:1901576;GO:1901575;GO:0044265;GO:0044260;GO:0006886;GO:…	K02891	RP-L22e, RPL22	chx03010	Ribosome	------	------	PF01776.14	Ribosomal_L22e	Ribosomal L22e protein family	cytoplasmic	3	39	14.8	High
A0A452E9C0	RPL17-C18orf32 readthrough OS=Capra hircus OX=9925 GN=RPL17-C18orf32 PE=3 SV=1	1.284383	0.361076	0.000115	up	yes	1.158	0.9016	0.927382	1.047601	0.907088	0.839441	0.906112	0.782079	1.178641	1.22584	1.190238	1.134187	1.08527	1.132126	------	------	------	------	------	------	COG0091	J:Translation, ribosomal structure and biogenesis	PF00237.16	Ribosomal_L22	Ribosomal protein L22p/L17e	cytoplasmic	4	41	21	High
A0A452FE95	Uncharacterized protein OS=Capra hircus OX=9925 GN=RPL11 PE=3 SV=1	1.305711	0.384836	2.0E-6	up	yes	1.166	0.893	0.9426	0.925824	0.861786	0.926048	0.884863	0.816596	1.208409	1.228933	1.143174	1.183094	1.10332	1.128807	BP:protein localization;BP:organic cyclic compound metabolic process;BP:cellular macromolecule localization;BP:cellular component organization or biogenesis;BP:peptide biosynthetic process;BP:macromolecule localization;BP:ncRNA processing;BP:protein targeting;BP:establishment of protein localization;BP:organonitrogen compound metabolic process;BP:heterocycle metabolic process;BP:organonitrogen co…	GO:0008104;GO:1901360;GO:0070727;GO:0071840;GO:0043043;GO:0033036;GO:0034470;GO:0006605;GO:0045184;GO:1901564;GO:0046483;GO:1901566;GO:0019538;GO:0022607;GO:0006807;GO:0034660;GO:0000027;GO:0044267;GO:0044260;GO:0006886;GO:0016043;GO:0065003;GO:0006364;GO:0006810;GO:0008150;GO:0008152;GO:0051234;GO:0016070;GO:0016072;GO:0044271;GO:0046907;GO:0009058;GO:0006518;GO:0044249;GO:0034641;GO:0034645;GO:…	K02868	RP-L11e, RPL11	chx03010	Ribosome	COG0094	J:Translation, ribosomal structure and biogenesis	PF00281.16;PF00673.18	Ribosomal_L5;Ribosomal_L5_C	Ribosomal protein L5;ribosomal L5P family C-terminus	cytoplasmic	4	21	20.2	High
A0A452DRA0	EF-hand domain-containing protein OS=Capra hircus OX=9925 GN=TCHH PE=4 SV=1	1.686244	0.753813	7.0E-6	up	yes	1.292	0.7662	0.739688	0.889924	0.814166	0.715781	0.669721	0.767803	1.139663	1.143784	1.444011	1.403554	1.281291	1.339948	------	------	------	------	------	------	------	------	PF01023.16	S_100	S-100/ICaBP type calcium binding domain	cytoplasmic	69	46	188.1	High
A0A452EKJ3	Uncharacterized protein OS=Capra hircus OX=9925 GN=OAT PE=3 SV=1	1.273892	0.349243	0.001534	up	yes	1.153	0.9051	0.815374	0.840429	0.87977	0.853833	1.113551	0.927511	1.087269	1.124436	1.222323	1.242894	1.02152	1.221414	BP:protein hexamerization;BP:arginine catabolic process to proline via ornithine;BP:small molecule metabolic process;BP:small molecule catabolic process;BP:small molecule biosynthetic process;BP:organic cyclic compound biosynthetic process;BP:cellular component organization or biogenesis;BP:single-organism catabolic process;BP:single-organism metabolic process;BP:single-organism biosynthetic proc…	GO:0034214;GO:0010121;GO:0044281;GO:0044282;GO:0044283;GO:1901362;GO:0071840;GO:0044712;GO:0044710;GO:0044711;GO:0043436;GO:0046483;GO:0043648;GO:1901564;GO:1901565;GO:1901566;GO:0016054;GO:0016053;GO:0019493;GO:0022607;GO:0009063;GO:0006807;GO:0009065;GO:0009064;GO:1901576;GO:1901575;GO:0006561;GO:0006560;GO:0016043;GO:0065003;GO:1901360;GO:0018130;GO:0008150;GO:0008152;GO:0008652;GO:0046394;GO:…	K00819	rocD, OAT	chx00330	Arginine and proline metabolism	COG4992	E:Amino acid transport and metabolism	PF00202.18	Aminotran_3	Aminotransferase class-III	mitochondrial	16	45	48.1	High
A0A452EA78	IF rod domain-containing protein OS=Capra hircus OX=9925 GN=KRT26 PE=3 SV=1	1.607913	0.685189	6.0E-6	up	yes	1.268	0.7886	0.687592	0.744838	0.91074	0.813629	0.85199	0.723059	1.273355	1.431309	1.135954	1.183476	1.340709	1.24314	CC:cellular_component;CC:supramolecular fiber;CC:polymeric cytoskeletal fiber;CC:cell part;CC:vesicle;CC:extracellular region part;CC:intracellular organelle part;CC:intermediate filament;CC:cytoskeletal part;CC:intracellular part;CC:extracellular organelle;CC:extracellular vesicle;CC:membrane-bounded organelle;CC:organelle;CC:organelle part;CC:extracellular exosome;MF:molecular_function;MF:struc…	GO:0005575;GO:0099512;GO:0099513;GO:0044464;GO:0031982;GO:0044421;GO:0044446;GO:0005882;GO:0044430;GO:0044424;GO:0043230;GO:1903561;GO:0043227;GO:0043226;GO:0044422;GO:0070062;GO:0003674;GO:0005198	K07604	KRT1	------	------	------	------	PF00038.18	Filament	Intermediate filament protein	cytoplasmic	18	48	51.6	High
A0A452EKH4	Mitogen-activated protein kinase kinase 3 OS=Capra hircus OX=9925 GN=MAP2K3 PE=3 SV=1	1.291653	0.369218	0.01045	up	yes	1.159	0.8973	0.96524	0.820011	1.01771	0.902504	0.956319	0.722296	1.08729	1.430112	1.08729	0.924177	1.256032	1.168171	BP:phosphorylation;BP:cellular protein metabolic process;BP:cellular macromolecule metabolic process;BP:organic substance metabolic process;BP:protein phosphorylation;BP:cellular process;BP:cellular protein modification process;BP:macromolecule modification;BP:protein modification process;BP:biological_process;BP:metabolic process;BP:primary metabolic process;BP:cellular metabolic process;BP:macr…	GO:0016310;GO:0044267;GO:0044260;GO:0071704;GO:0006468;GO:0009987;GO:0006464;GO:0043412;GO:0036211;GO:0008150;GO:0008152;GO:0044238;GO:0044237;GO:0043170;GO:0019538;GO:0006796;GO:0006793;GO:0035639;GO:0003674;GO:0005488;GO:0043167;GO:1901363;GO:0001883;GO:0001882;GO:0043168;GO:0004674;GO:0097367;GO:0032549;GO:0000166;GO:0016740;GO:1901265;GO:0004672;GO:0017076;GO:0005524;GO:0016301;GO:0036094;GO:…	K04432	MAP2K3, MKK3	chx04664;chx05014;chx05164;chx04750;chx04010;chx04912;chx04015;chx04620;chx05145;chx05169;chx04668	Fc epsilon RI signaling pathway;Amyotrophic lateral sclerosi;Influenza A;Inflammatory mediator regulation of TRP channels;MAPK signaling pathway;GnRH signaling pathway;Rap1 signaling pathway;Toll-like receptor signaling pathway;Toxoplasmosis;Epstein-Barr virus infection;TNF signaling pathway	------	------	PF00069.22;PF07714.14;PF14531.3	Pkinase;Pkinase_Tyr;Kinase-like	Protein kinase domain;Protein tyrosine kinase;Kinase-like	cytoplasmic	4	19	39.4	High
A0A452FVN5	Uncharacterized protein OS=Capra hircus OX=9925 GN=RPL31 PE=4 SV=1	1.355719	0.439058	2.0E-6	up	yes	1.183	0.8726	0.950331	0.933674	0.869553	0.810186	0.88344	0.788451	1.144978	1.247868	1.196559	1.197532	1.128218	1.181193	BP:protein localization;BP:membrane organization;BP:organic cyclic compound biosynthetic process;BP:organic cyclic compound metabolic process;BP:organic cyclic compound catabolic process;BP:cellular macromolecule localization;BP:peptide biosynthetic process;BP:macromolecule localization;BP:rRNA processing;BP:ncRNA processing;BP:protein targeting;BP:establishment of protein localization;BP:protein…	GO:0008104;GO:0061024;GO:1901362;GO:1901360;GO:1901361;GO:0070727;GO:0043043;GO:0033036;GO:0006364;GO:0034470;GO:0006605;GO:0045184;GO:0072657;GO:1901564;GO:0046483;GO:1901566;GO:0019538;GO:0019438;GO:0006613;GO:0006612;GO:0006614;GO:0006807;GO:0034660;GO:1901576;GO:1901575;GO:0044265;GO:0044260;GO:0006886;GO:0016043;GO:0071840;GO:0018130;GO:0006810;GO:0046700;GO:0019439;GO:0044802;GO:0008152;GO:…	K02910	RP-L31e, RPL31	chx03010	Ribosome	COG2097	J:Translation, ribosomal structure and biogenesis	PF01198.16	Ribosomal_L31e	Ribosomal protein L31e	cytoplasmic	7	53	14.5	High
A0A452FLA7	Coagulation factor XIII B chain OS=Capra hircus OX=9925 GN=F13B PE=4 SV=1	0.814122	-0.296683	0.009549	down	yes	0.9224	1.133	1.005189	1.051246	1.217937	1.193761	0.964234	1.362655	0.845627	1.008198	0.894946	0.924924	0.917523	0.943168	------	------	K03906	F13B	chx04610	Complement and coagulation cascades	------	------	PF00084.17	Sushi	Sushi repeat	extracellular	8	16	74.8	High
A0A452G8G7	SERPINE1 mRNA binding protein 1 OS=Capra hircus OX=9925 GN=SERBP1 PE=4 SV=1	1.273512	0.348812	0.000252	up	yes	1.151	0.9038	1.014993	0.948236	0.869533	0.838622	0.900589	0.850998	1.054995	1.101873	1.145907	1.297732	1.106735	1.198139	CC:cytoplasm;CC:extracellular organelle;CC:extracellular exosome;CC:membrane;CC:cell part;CC:extracellular region part;CC:cellular_component;CC:intracellular part;CC:extracellular vesicle;CC:membrane-bounded organelle;CC:organelle;CC:vesicle;MF:mRNA binding;MF:organic cyclic compound binding;MF:pol;MF:molecular_function;MF:mRNA 3'-UTR binding;MF:nucleic acid binding;MF:RNA binding;MF:binding;MF:h…	GO:0005737;GO:0043230;GO:0070062;GO:0016020;GO:0044464;GO:0044421;GO:0005575;GO:0044424;GO:1903561;GO:0043227;GO:0043226;GO:0031982;GO:0003729;GO:0097159;GO:0044822;GO:0003674;GO:0003730;GO:0003676;GO:0003723;GO:0005488;GO:1901363	K13199	SERBP1	------	------	------	------	PF16174.2;PF04774.12	IHABP4_N;HABP4_PAI-RBP1	Intracellular hyaluronan-binding protein 4 N-terminal;Hyaluronan / mRNA binding family	nuclear	15	41	44.1	High
A0A452DSL4	Uncharacterized protein OS=Capra hircus OX=9925 GN=LOC102177244 PE=4 SV=1	1.271421	0.346441	6.2E-5	up	yes	1.15	0.9045	0.969125	1.028146	0.843402	0.890428	0.908002	0.787859	1.104445	1.144592	1.18986	1.175464	1.13535	1.148289	BP:primary metabolic process;BP:cellular biosynthetic process;BP:cellular macromolecule biosynthetic process;BP:cellular protein metabolic process;BP:cellular nitrogen compound biosynthetic process;BP:cellular macromolecule metabolic process;BP:peptide biosynthetic process;BP:organic substance metabolic process;BP:organonitrogen compound biosynthetic process;BP:organic substance biosynthetic proc…	GO:0044238;GO:0044249;GO:0034645;GO:0044267;GO:0044271;GO:0044260;GO:0043043;GO:0071704;GO:1901566;GO:1901576;GO:0009987;GO:0009058;GO:0009059;GO:0008150;GO:0008152;GO:1901564;GO:0043604;GO:0019538;GO:0034641;GO:0044237;GO:0043170;GO:0006807;GO:0043603;GO:0006518;GO:0006412;GO:1990904;GO:0043229;GO:0043228;GO:0043226;GO:0030529;GO:0032991;GO:0005840;GO:0043232;GO:0044464;GO:0005575;GO:0044444;GO:…	K02889	RP-L21e, RPL21	chx03010	Ribosome	COG2139	J:Translation, ribosomal structure and biogenesis	PF01157.15	Ribosomal_L21e	Ribosomal protein L21e	cytoplasmic	8	41	18.5	High
A0A452EHU3	Uncharacterized protein OS=Capra hircus OX=9925 GN=LOC102171556 PE=4 SV=1	0.77554	-0.366727	0.01111	down	yes	0.8973	1.157	1.236579	1.345936	1.201377	1.272732	0.802993	1.081402	0.848408	0.822417	0.856971	0.913103	0.977808	0.964858	BP:single-organism metabolic process;BP:single-organism process;BP:metabolic process;BP:oxidation-reduction process;BP:biological_process;MF:NAD binding;MF:molecular_function;MF:binding;MF:ion binding;MF:heterocyclic compound binding;MF:nucleoside phosphate binding;MF:oxidoreductase activity;MF:anion binding;MF:coenzyme binding;MF:flavin adenine dinucleotide binding;MF:metal cluster binding;MF:tr…	GO:0044710;GO:0044699;GO:0008152;GO:0055114;GO:0008150;GO:0051287;GO:0003674;GO:0005488;GO:0043167;GO:1901363;GO:1901265;GO:0016491;GO:0043168;GO:0050662;GO:0050660;GO:0051540;GO:0046914;GO:0000166;GO:0005506;GO:0046872;GO:0043169;GO:0036094;GO:0003824;GO:0048037;GO:0009055;GO:0016614;GO:0097159;GO:0051536;GO:0051537	K00157	AOX	chx00750;chx04630;chx00830;chx00380;chx00760;chx00982;chx00280;chx00350	Vitamin B6 metabolism;Jak-STAT signaling pathway;Retinol metabolism;Tryptophan metabolism;Nicotinate and nicotinamide metabolism;Drug metabolism - cytochrome P450;Valine, leucine and isoleucine degradation;Tyrosine metabolism	COG4631;COG4630	F:Nucleotide transport and metabolism;	PF02738.15;PF00941.18;PF03450.14;PF01799.17;PF01315.19	Ald_Xan_dh_C2;FAD_binding_5;CO_deh_flav_C;Fer2_2;Ald_Xan_dh_C	Molybdopterin-binding domain of aldehyde dehydrogenase;FAD binding domain in molybdopterin dehydrogenase;CO dehydrogenase flavoprotein C-terminal domain;[2Fe-2S] binding domain;Aldehyde oxidase and xanthine dehydrogenase, a/b hammerhead domain	cytoplasmic	22	21	145.8	High
A0A452ECU4	Complement C1s OS=Capra hircus OX=9925 GN=C1S PE=3 SV=1	0.782118	-0.354542	0.04001	down	yes	0.901	1.152	0.958901	0.934724	1.204726	1.466939	0.973609	1.372186	0.843272	0.777238	0.845093	0.867855	0.956111	1.116514	BP:positive regulation of response to stimulus;BP:regulation of response to stimulus;BP:single-organism process;BP:immune system process;BP:single-organism metabolic process;BP:humoral immune response;BP:protein activation cascade;BP:regulation of biological process;BP:organic substance metabolic process;BP:positive regulation of immune system process;BP:regulation of immune system process;BP:pos…	GO:0048584;GO:0048583;GO:0044699;GO:0002376;GO:0044710;GO:0006959;GO:0072376;GO:0050789;GO:0071704;GO:0002684;GO:0002682;GO:0048518;GO:0065007;GO:0006956;GO:0008152;GO:0006955;GO:0006508;GO:0044238;GO:0050776;GO:0019538;GO:0050896;GO:0050778;GO:0043170;GO:0002253;GO:0002252;GO:0008150;GO:0043227;GO:0043226;GO:0070062;GO:0072562;GO:1903561;GO:0031982;GO:0043230;GO:0005575;GO:0044421;GO:0004252;GO:…	K01331	C1S	chx04610;chx05322;chx05150;chx05133	Complement and coagulation cascades;Systemic lupus erythematosus;Staphylococcus aureus infection;Pertussis	COG5640	O:Posttranslational modification, protein turnover, chaperones	PF00089.23;PF00431.17;PF00084.17;PF14670.3;PF07645.12	Trypsin;CUB;Sushi;FXa_inhibition;EGF_CA	Trypsin;CUB domain;Sushi repeat;Coagulation Factor Xa inhibitory site;Calcium-binding EGF domain	lysosomal	11	15	77.8	High
A0A452G2Q3	Glutamine synthetase OS=Capra hircus OX=9925 GN=GLUL PE=3 SV=1	1.407294	0.492924	1.3E-5	up	yes	1.2	0.8527	0.878363	0.871169	0.881975	0.781746	0.926984	0.776186	1.105911	1.142409	1.356936	1.238647	1.191369	1.16493	BP:small molecule metabolic process;BP:small molecule biosynthetic process;BP:cellular response to stimulus;BP:single-organism biosynthetic process;BP:glutamine metabolic process;BP:oxoacid metabolic process;BP:response to organic substance;BP:cellular response to extracellular stimulus;BP:cellular response to nutrient levels;BP:organonitrogen compound metabolic process;BP:response to external st…	GO:0044281;GO:0044283;GO:0051716;GO:0044711;GO:0006541;GO:0043436;GO:0010033;GO:0031668;GO:0031669;GO:1901564;GO:0009605;GO:0034284;GO:0031667;GO:0033554;GO:0016053;GO:0006807;GO:0009064;GO:1901576;GO:0044710;GO:0006950;GO:0008150;GO:0009267;GO:0008652;GO:0046394;GO:0050896;GO:0008152;GO:0044249;GO:0042221;GO:0006542;GO:1901566;GO:0044699;GO:1901605;GO:1901607;GO:0009746;GO:0071496;GO:0008283;GO:…	K01915	glnA, GLUL	chx00220;chx00630;chx00250;chx01230;chx00910;chx04724;chx04727	Arginine biosynthesis;Glyoxylate and dicarboxylate metabolism;Alanine, aspartate and glutamate metabolism;Biosynthesis of amino acids;Nitrogen metabolism;Glutamatergic synapse;GABAergic synapse	COG0174	E:Amino acid transport and metabolism	PF00120.21;PF03951.16	Gln-synt_C;Gln-synt_N	Glutamine synthetase, catalytic domain;Glutamine synthetase, beta-Grasp domain	cytoplasmic	12	35	42	High
A0A452FHG7	RAN binding protein 3 OS=Capra hircus OX=9925 GN=RANBP3 PE=4 SV=1	0.731899	-0.450284	0.01598	down	yes	0.8673	1.185	1.04944	1.023229	1.367358	1.562482	1.204856	0.903568	0.790395	0.837327	0.781144	0.807216	1.071306	0.916389	BP:intracellular transport;BP:transport;BP:biological_process;BP:establishment of localization in cell;BP:establishment of localization;BP:localization;CC:cell part;CC:intracellular;CC:cellular_component;	GO:0046907;GO:0006810;GO:0008150;GO:0051649;GO:0051234;GO:0051179;GO:0044464;GO:0005622;GO:0005575	------	------	------	------	------	------	PF00638.15	Ran_BP1	RanBP1 domain	nuclear	3	6	59.3	High
A0A452F9F7	Zinc finger protein 185 with LIM domain OS=Capra hircus OX=9925 GN=ZNF185 PE=4 SV=1	1.398176	0.483546	0.00102	up	yes	1.196	0.8554	0.973454	1.03339	0.747649	0.767362	0.828551	0.782042	1.112343	1.263957	1.104278	1.44209	1.173907	1.07792	------	------	------	------	------	------	------	------	------	------	------	cytoplasmic	2	35	73.4	High
A0A452F283	Solute carrier family 3 member 2 OS=Capra hircus OX=9925 GN=SLC3A2 PE=4 SV=1	1.260884	0.334435	3.9E-5	up	yes	1.144	0.9073	0.887338	0.927143	0.84059	1.007949	0.843996	0.936591	1.110796	1.093436	1.162219	1.203358	1.087767	1.205872	BP:primary metabolic process;BP:carbohydrate metabolic process;BP:organic substance metabolic process;BP:biological_process;BP:metabolic process;CC:cytoplasm;CC:intracellular membrane-bounded organelle;CC:integral component of membrane;CC:membrane;CC:cell part;CC:organelle;CC:cellular_component;CC:intracellular organelle;CC:plasma membrane;CC:intracellular part;CC:membrane part;CC:membrane-bounde…	GO:0044238;GO:0005975;GO:0071704;GO:0008150;GO:0008152;GO:0005737;GO:0043231;GO:0016021;GO:0016020;GO:0044464;GO:0043226;GO:0005575;GO:0043229;GO:0005886;GO:0044424;GO:0044425;GO:0043227;GO:0005634;GO:0031224;GO:0003674;GO:0003824	K06519	SLC3A2, MDU1, CD98	chx04216;chx04150;chx04974	Ferroptosis;mTOR signaling pathway;Protein digestion and absorption	COG0366	G:Carbohydrate transport and metabolism	PF16028.2;PF00128.21	SLC3A2_N;Alpha-amylase	Solute carrier family 3 member 2 N-terminus;Alpha amylase, catalytic domain	cytoplasmic	12	29	63.3	High
A0A452G3A5	Tripartite motif containing 29 OS=Capra hircus OX=9925 GN=TRIM29 PE=4 SV=1	1.208271	0.272943	0.00241	up	yes	1.122	0.9286	1.031981	0.991362	0.854502	0.864513	1.021514	0.807533	1.046544	1.133368	1.114805	1.243137	1.098353	1.096408	------	------	K12010	TRIM29, ATDC	------	------	------	------	PF00643.21	zf-B_box	B-box zinc finger	cytoplasmic	30	54	68.6	High
A0A452EQD3	Keratin 35 OS=Capra hircus OX=9925 GN=KRT35 PE=3 SV=1	1.758848	0.814631	2.0E-5	up	yes	1.307	0.7431	0.631963	0.843993	0.856206	0.712729	0.74145	0.672466	1.095651	1.129249	1.330345	1.472872	1.375353	1.437811	CC:cellular_component;CC:supramolecular fiber;CC:polymeric cytoskeletal fiber;CC:cell part;CC:intracellular organelle part;CC:intermediate filament;CC:cytoskeletal part;CC:intracellular part;CC:organelle part;MF:structural molecule activity;MF:molecular_function;	GO:0005575;GO:0099512;GO:0099513;GO:0044464;GO:0044446;GO:0005882;GO:0044430;GO:0044424;GO:0044422;GO:0005198;GO:0003674	K07604	KRT1	------	------	------	------	PF00038.18	Filament	Intermediate filament protein	peroxisomal	19	56	50.4	High
A0A452E3C0	Uncharacterized protein OS=Capra hircus OX=9925 GN=LOC102181343 PE=4 SV=1	1.420307	0.506203	0.000154	up	yes	1.203	0.847	0.806734	0.834505	0.989205	0.831617	0.851065	0.769138	1.069037	1.123866	1.277427	1.149904	1.17616	1.422813	BP:primary metabolic process;BP:cellular biosynthetic process;BP:cellular nitrogen compound metabolic process;BP:nitrogen compound metabolic process;BP:cellular macromolecule biosynthetic process;BP:cellular protein metabolic process;BP:cellular macromolecule metabolic process;BP:peptide biosynthetic process;BP:organic substance metabolic process;BP:cytoplasmic translation;BP:organic substance bi…	GO:0044238;GO:0044249;GO:0034641;GO:0006807;GO:0034645;GO:0044267;GO:0044260;GO:0043043;GO:0071704;GO:0002181;GO:1901576;GO:0009987;GO:0009058;GO:0009059;GO:0008150;GO:0008152;GO:0044271;GO:0043604;GO:1901564;GO:0043603;GO:1901566;GO:0019538;GO:0044237;GO:0043170;GO:0006518;GO:0006412;GO:0015934;GO:0022625;GO:0044464;GO:0030529;GO:0005575;GO:0032991;GO:0044391;GO:1990904;GO:0044446;GO:0044444;GO:…	K02891	RP-L22e, RPL22	chx03010	Ribosome	------	------	PF01776.14	Ribosomal_L22e	Ribosomal L22e protein family	cytoplasmic	3	25	14.5	High
A0A452F9Y6	Ribosomal protein S5 OS=Capra hircus OX=9925 GN=RPS5 PE=3 SV=1	1.228528	0.296931	0.000246	up	yes	1.13	0.9198	0.993255	0.939641	1.01345	0.863583	0.884757	0.82387	1.145247	1.220063	1.114424	1.054902	1.103435	1.144598	BP:protein localization;BP:regulation of metabolic process;BP:membrane organization;BP:organic cyclic compound biosynthetic process;BP:cellular component organization or biogenesis;BP:organic cyclic compound catabolic process;BP:cellular macromolecule localization;BP:posttranscriptional regulation of gene expression;BP:macromolecule localization;BP:rRNA processing;BP:regulation of translational e…	GO:0008104;GO:0019222;GO:0061024;GO:1901362;GO:0071840;GO:1901361;GO:0070727;GO:0010608;GO:0033036;GO:0006364;GO:0006448;GO:0060255;GO:0006605;GO:0045184;GO:0072657;GO:0050794;GO:0046483;GO:0050789;GO:0019438;GO:0022607;GO:0006613;GO:0006612;GO:0006614;GO:0000028;GO:0006807;GO:0034660;GO:1901576;GO:1901575;GO:0044265;GO:0044260;GO:0006886;GO:0016043;GO:0065003;GO:0065007;GO:1901360;GO:0065008;GO:…	K02989	RP-S5e, RPS5	chx03010	Ribosome	COG0049	J:Translation, ribosomal structure and biogenesis	PF00177.18	Ribosomal_S7	Ribosomal protein S7p/S5e	cytoplasmic	9	47	22.9	High
A0A452DT93	Sulfite oxidase OS=Capra hircus OX=9925 GN=SUOX PE=4 SV=1	1.251098	0.323195	0.04429	up	yes	1.139	0.9104	0.836637	0.915223	0.786428	0.743027	0.91945	1.261854	1.205971	1.023017	1.355747	1.263839	1.000824	0.983915	BP:reactive nitrogen species metabolic process;BP:nitrogen compound metabolic process;BP:nitrogen cycle metabolic process;BP:single-organism process;BP:single-organism metabolic process;BP:organic substance metabolic process;BP:nitrate metabolic process;BP:cellular process;BP:nitrate assimilation;BP:biological_process;BP:metabolic process;BP:oxoacid metabolic process;BP:oxidation-reduction proces…	GO:2001057;GO:0006807;GO:0071941;GO:0044699;GO:0044710;GO:0071704;GO:0042126;GO:0009987;GO:0042128;GO:0008150;GO:0008152;GO:0043436;GO:0055114;GO:0006082;GO:0044237;GO:0044763;GO:0044281;GO:0030151;GO:0008482;GO:0003674;GO:0005488;GO:1901363;GO:0016491;GO:0043169;GO:0046914;GO:0043167;GO:0016667;GO:0046872;GO:0020037;GO:0003824;GO:0046906;GO:0097159;GO:0016670	K00387	SUOX	chx00920	Sulfur metabolism	COG2041	R:General function prediction only	PF00174.16;PF03404.13;PF00173.25	Oxidored_molyb;Mo-co_dimer;Cyt-b5	Oxidoreductase molybdopterin binding domain;Mo-co oxidoreductase dimerisation domain;Cytochrome b5-like Heme/Steroid binding domain	mitochondrial	3	5	60.3	High
A0A452FGQ8	Thioredoxin reductase 1 OS=Capra hircus OX=9925 GN=TXNRD1 PE=3 SV=1	1.205857	0.270059	0.000338	up	yes	1.12	0.9288	0.980398	0.984747	0.899959	0.902975	0.950028	0.854773	1.068881	1.244695	1.156359	1.11614	1.054185	1.079112	------	------	K00384	trxB	chx00450;chx00240	Selenocompound metabolism;Pyrimidine metabolism	COG1249	C:Energy production and conversion	PF07992.11;PF02852.19;PF00070.24;PF13738.3;PF00890.21	Pyr_redox_2;Pyr_redox_dim;Pyr_redox;Pyr_redox_3;FAD_binding_2	Pyridine nucleotide-disulphide oxidoreductase;Pyridine nucleotide-disulphide oxidoreductase, dimerisation domain;Pyridine nucleotide-disulphide oxidoreductase;Pyridine nucleotide-disulphide oxidoreductase;FAD binding domain	cytoplasmic	13	29	64	High
A0A452G119	Tubulin alpha chain OS=Capra hircus OX=9925 GN=TUBA1C PE=3 SV=1	1.461012	0.546968	0	up	yes	1.216	0.8323	0.791646	0.879246	0.780633	0.854053	0.835877	0.852261	1.246847	1.164521	1.284475	1.14406	1.231984	1.226201	BP:single-organism process;BP:cellular process;BP:single-organism cellular process;BP:microtubule-based process;BP:biological_process;CC:supramolecular fiber;CC:polymeric cytoskeletal fiber;CC:microtubule;CC:cellular_component;CC:cytoskeletal part;CC:cytoplasmic microtubule;CC:cell part;CC:intracellular organelle part;CC:cytoplasmic part;CC:intracellular part;CC:organelle part;MF:structural const…	GO:0044699;GO:0009987;GO:0044763;GO:0007017;GO:0008150;GO:0099512;GO:0099513;GO:0005874;GO:0005575;GO:0044430;GO:0005881;GO:0044464;GO:0044446;GO:0044444;GO:0044424;GO:0044422;GO:0005200;GO:0035639;GO:0003674;GO:0005488;GO:0000166;GO:1901363;GO:0001882;GO:0043168;GO:0019001;GO:0005198;GO:0032561;GO:0001883;GO:0032549;GO:0017076;GO:0005525;GO:0016787;GO:0003924;GO:0017111;GO:1901265;GO:0003824;GO:…	K07374	TUBA	chx04530;chx04210;chx04145;chx04540	Tight junction;Apoptosis;Phagosome;Gap junction	COG5023	Z:Cytoskeleton	PF00091.22;PF03953.14	Tubulin;Tubulin_C	Tubulin/FtsZ family, GTPase domain;Tubulin C-terminal domain	cytoplasmic	2	57	49.8	High
A0A452F1F7	Ribosomal protein lateral stalk subunit P2 OS=Capra hircus OX=9925 GN=RPLP2 PE=3 SV=1	1.32433	0.405263	1.6E-5	up	yes	1.167	0.8812	1.00351	0.932836	0.896056	0.798284	0.855886	0.800922	1.121611	1.198496	1.17679	1.214544	1.105973	1.184755	BP:protein localization;BP:membrane organization;BP:organic cyclic compound biosynthetic process;BP:organic cyclic compound metabolic process;BP:organic cyclic compound catabolic process;BP:cellular macromolecule localization;BP:peptide biosynthetic process;BP:macromolecule localization;BP:rRNA processing;BP:ncRNA processing;BP:protein targeting;BP:establishment of protein localization;BP:protein…	GO:0008104;GO:0061024;GO:1901362;GO:1901360;GO:1901361;GO:0070727;GO:0043043;GO:0033036;GO:0006364;GO:0034470;GO:0006605;GO:0045184;GO:0072657;GO:1901564;GO:0046483;GO:1901566;GO:0019538;GO:0019438;GO:0006613;GO:0006612;GO:0006614;GO:0006807;GO:0034660;GO:1901576;GO:1901575;GO:0044265;GO:0044260;GO:0006886;GO:0016043;GO:0071840;GO:0018130;GO:0006810;GO:0046700;GO:0019439;GO:0044802;GO:0008152;GO:…	K02943	RP-LP2, RPLP2	chx03010	Ribosome	COG2058	J:Translation, ribosomal structure and biogenesis	PF00428.16	Ribosomal_60s	60s Acidic ribosomal protein	cytoplasmic	8	77	11.7	High
A0A452FQE3	Malic enzyme OS=Capra hircus OX=9925 GN=ME1 PE=3 SV=1	1.32433	0.405263	0.02957	up	yes	1.167	0.8812	0.906156	0.904792	0.894917	0.905032	0.884212	0.792015	1.021913	1.062846	0.915147	1.194987	1.688473	1.117176	BP:carboxylic acid metabolic process;BP:single-organism metabolic process;BP:biological_process;BP:organic substance metabolic process;BP:organic acid metabolic process;BP:cellular process;BP:metabolic process;BP:oxoacid metabolic process;BP:oxidation-reduction process;BP:dicarboxylic acid metabolic process;BP:single-organism process;BP:cellular metabolic process;BP:single-organism cellular proce…	GO:0019752;GO:0044710;GO:0008150;GO:0071704;GO:0006082;GO:0009987;GO:0008152;GO:0043436;GO:0055114;GO:0043648;GO:0044699;GO:0044237;GO:0044763;GO:0006108;GO:0044281;GO:0051287;GO:0003674;GO:0005488;GO:0000166;GO:1901363;GO:1901265;GO:0016491;GO:0050662;GO:0043167;GO:0046872;GO:0043169;GO:0036094;GO:0003824;GO:0048037;GO:0016614;GO:0016615;GO:0016616;GO:0097159;GO:0004471;GO:0004470	K00029	E1.1.1.40, maeB	chx01200;chx00620	Carbon metabolism;Pyruvate metabolism	COG0281	C:Energy production and conversion	PF03949.12;PF00390.16	Malic_M;malic	Malic enzyme, NAD binding domain;Malic enzyme, N-terminal domain	cytoplasmic	18	37	64	High
A0A452F8G7	Protein S100 OS=Capra hircus OX=9925 GN=S100A3 PE=3 SV=1	1.216845	0.283146	0.000676	up	yes	1.124	0.9237	1.019499	1.012586	0.868035	0.880072	0.919858	0.842289	1.13084	1.083914	1.113787	1.100747	1.25332	1.063407	------	------	------	------	------	------	------	------	PF01023.16	S_100	S-100/ICaBP type calcium binding domain	cytoplasmic	4	57	11.3	High
A0A452E5R4	Na(+)/H(+) exchange regulatory cofactor NHE-RF OS=Capra hircus OX=9925 GN=SLC9A3R1 PE=4 SV=1	1.222983	0.290404	0.00116	up	yes	1.126	0.9207	1.066478	1.015696	0.923518	0.807788	0.903323	0.807394	1.102461	1.183799	1.118022	1.146225	1.082389	1.12076	------	------	------	------	------	------	------	------	PF09007.8;PF00595.21;PF13180.3	EBP50_C;PDZ;PDZ_2	EBP50, C-terminal;PDZ domain;PDZ domain	cytoplasmic	6	16	41.5	High
A0A452F0G2	Hydroxysteroid 17-beta dehydrogenase 10 OS=Capra hircus OX=9925 GN=HSD17B10 PE=3 SV=1	1.233624	0.302903	0.000154	up	yes	1.13	0.916	0.946697	1.047232	0.871499	0.909098	0.873434	0.84822	1.062462	1.067944	1.152502	1.154481	1.176906	1.167901	BP:single-organism process;BP:single-organism metabolic process;BP:biological_process;BP:metabolic process;BP:oxidation-reduction process;CC:intracellular organelle;CC:membrane-bounded organelle;CC:mitochondrion;CC:organelle;CC:intracellular membrane-bounded organelle;CC:cell part;CC:cellular_component;CC:cytoplasmic part;CC:intracellular part;MF:molecular_function;MF:binding;MF:nucleic acid bind…	GO:0044699;GO:0044710;GO:0008150;GO:0008152;GO:0055114;GO:0043229;GO:0043227;GO:0005739;GO:0043226;GO:0043231;GO:0044464;GO:0005575;GO:0044444;GO:0044424;GO:0003674;GO:0005488;GO:0003676;GO:0003857;GO:1901363;GO:0016491;GO:0044822;GO:0003824;GO:0016614;GO:0016616;GO:0097159;GO:0003723	K08683	HSD17B10	chx00280;chx05010	Valine, leucine and isoleucine degradation;Alzheimer's disease	------	------	PF00106.22;PF13561.3;PF08659.7	adh_short;adh_short_C2;KR	short chain dehydrogenase;Enoyl;KR domain	mitochondrial	11	67	27.2	High
A0A452DNG3	Tubulin alpha chain OS=Capra hircus OX=9925 GN=TUBA4A PE=3 SV=1	1.281651	0.358003	0.006746	up	yes	1.149	0.8965	0.853454	0.995824	0.807434	0.917098	1.04108	0.764113	1.193214	1.368735	1.236296	1.004241	1.098103	0.991299	BP:single-organism process;BP:cellular process;BP:single-organism cellular process;BP:microtubule-based process;BP:biological_process;CC:supramolecular fiber;CC:polymeric cytoskeletal fiber;CC:microtubule;CC:cytoplasm;CC:intracellular organelle part;CC:cytoskeletal part;CC:cell part;CC:cellular_component;CC:intracellular part;CC:organelle part;MF:structural constituent of cytoskeleton;MF:purine r…	GO:0044699;GO:0009987;GO:0044763;GO:0007017;GO:0008150;GO:0099512;GO:0099513;GO:0005874;GO:0005737;GO:0044446;GO:0044430;GO:0044464;GO:0005575;GO:0044424;GO:0044422;GO:0005200;GO:0035639;GO:0003674;GO:0005488;GO:0000166;GO:1901363;GO:0001882;GO:0019001;GO:0005198;GO:0032561;GO:0001883;GO:0032549;GO:0017076;GO:0005525;GO:0016787;GO:0003924;GO:0017111;GO:1901265;GO:0036094;GO:0003824;GO:0032555;GO:…	K07374	TUBA	chx04530;chx04210;chx04145;chx04540	Tight junction;Apoptosis;Phagosome;Gap junction	COG5023	Z:Cytoskeleton	PF00091.22;PF03953.14	Tubulin;Tubulin_C	Tubulin/FtsZ family, GTPase domain;Tubulin C-terminal domain	cytoplasmic	4	59	50.7	High
A0A452EHK8	ADAM metallopeptidase domain 17 OS=Capra hircus OX=9925 GN=ADAM17 PE=4 SV=1	1.20155	0.264897	0.007061	up	yes	1.116	0.9288	1.021074	0.883096	0.912511	0.868668	0.955122	0.93256	1.062829	1.327403	1.166173	1.102496	1.079216	0.956858	BP:positive regulation of response to external stimulus;BP:regulation of phosphate metabolic process;BP:regulation of primary metabolic process;BP:regulation of metabolic process;BP:regulation of cell cycle process;BP:negative regulation of response to stimulus;BP:positive regulation of response to stimulus;BP:regulation of response to stimulus;BP:regulation of chemotaxis;BP:cell surface receptor…	GO:0032103;GO:0019220;GO:0080090;GO:0019222;GO:0010564;GO:0048585;GO:0048584;GO:0048583;GO:0050920;GO:0007166;GO:0045787;GO:0043207;GO:2000401;GO:0009966;GO:0009967;GO:0030512;GO:2000403;GO:0044093;GO:0048518;GO:0048519;GO:0032722;GO:2000404;GO:0042127;GO:0060255;GO:0045859;GO:0002682;GO:0007176;GO:0050830;GO:0051707;GO:0010033;GO:0051704;GO:0042325;GO:0042327;GO:0009607;GO:0009605;GO:0048870;GO:…	K06059	ADAM17, TACE, CD156b	chx04330;chx05010	Notch signaling pathway;Alzheimer's disease	------	------	PF13688.3;PF13574.3;PF16698.2;PF00200.20;PF13582.3;PF01421.16;PF01562.16	Reprolysin_5;Reprolysin_2;ADAM17_MPD;Disintegrin;Reprolysin_3;Reprolysin;Pep_M12B_propep	Metallo-peptidase family M12;Metallo-peptidase family M12B Reprolysin-like;Membrane-proximal domain, switch, for ADAM17;Disintegrin;Metallo-peptidase family M12B Reprolysin-like;Reprolysin;Reprolysin family propeptide	cytoplasmic	4	5	93.1	High
A0A452E2U2	Peptidyl arginine deiminase 3 OS=Capra hircus OX=9925 GN=PADI3 PE=4 SV=1	1.468244	0.554092	0	up	yes	1.216	0.8282	0.82177	0.87159	0.811183	0.816958	0.890928	0.756485	1.253921	1.216905	1.212535	1.139387	1.218747	1.251897	------	------	K01481	E3.5.3.15	------	------	------	------	PF03068.12;PF08527.7;PF08526.7	PAD;PAD_M;PAD_N	Protein-arginine deiminase;Protein-arginine deiminase;Protein-arginine deiminase	cytoplasmic	1	28	74.7	High
A0A452F4F3	Ankyrin 2 OS=Capra hircus OX=9925 GN=ANK2 PE=4 SV=1	0.588802	-0.764144	0.01644	down	yes	0.7572	1.286	0.955288	1.010288	1.181997	1.607078	0.933345	2.026103	0.676099	0.65151	0.767413	0.861875	0.728453	0.858132	------	------	K10380	ANK	chx05205	Proteoglycans in cancer	COG0666	R:General function prediction only	PF12796.4;PF00023.27;PF13637.3;PF13857.3;PF13606.3;PF00791.17;PF00531.19	Ank_2;Ank;Ank_4;Ank_5;Ank_3;ZU5;Death	Ankyrin repeats;Ankyrin repeat;Ankyrin repeats;Ankyrin repeats;Ankyrin repeat;ZU5 domain;Death domain	nuclear	7	3	430.5	High
A0A452EIR1	Tr-type G domain-containing protein OS=Capra hircus OX=9925 GN=EEF2 PE=4 SV=1	1.324081	0.404992	2.0E-6	up	yes	1.164	0.8791	0.932848	0.93418	0.872236	0.83802	0.897787	0.799527	1.197779	1.216223	1.17725	1.086332	1.154356	1.151626	BP:regulation of primary metabolic process;BP:regulation of metabolic process;BP:positive regulation of macromolecule metabolic process;BP:cellular developmental process;BP:positive regulation of biological process;BP:regulation of macromolecule metabolic process;BP:positive regulation of metabolic process;BP:positive regulation of biosynthetic process;BP:positive regulation of gene expression;BP…	GO:0080090;GO:0019222;GO:0010604;GO:0048869;GO:0048518;GO:0060255;GO:0009893;GO:0009891;GO:0010628;GO:1901576;GO:0044260;GO:0065007;GO:0045727;GO:0009889;GO:0050794;GO:0008150;GO:0008152;GO:0010557;GO:0010556;GO:0010608;GO:0034250;GO:0030154;GO:0044249;GO:0034645;GO:0044699;GO:0051246;GO:0051247;GO:0032270;GO:0032502;GO:0034248;GO:0032268;GO:0043170;GO:0031328;GO:0031326;GO:0031325;GO:0031323;GO:…	K03234	EEF2	chx04152;chx04921	AMPK signaling pathway;Oxytocin signaling pathway	COG0480	J:Translation, ribosomal structure and biogenesis	PF00009.24;PF03764.15;PF00679.21;PF14492.3;PF03144.22	GTP_EFTU;EFG_IV;EFG_C;EFG_II;GTP_EFTU_D2	Elongation factor Tu GTP binding domain;Elongation factor G, domain IV;Elongation factor G C-terminus;Elongation Factor G, domain II;Elongation factor Tu domain 2	cytoplasmic	41	57	95.3	High
A0A452FFB1	Uncharacterized protein OS=Capra hircus OX=9925 GN=CFH PE=4 SV=1	0.58749	-0.767363	0.01064	down	yes	0.7561	1.287	0.965927	0.851474	1.540871	1.457459	1.006081	1.898661	0.712713	0.700464	0.690867	0.766334	0.821812	0.844283	------	------	K04004	CFH, HF1	chx04610;chx05150	Complement and coagulation cascades;Staphylococcus aureus infection	------	------	PF00084.17	Sushi	Sushi repeat	extracellular	44	51	139.9	High
A0A452FT24	40S ribosomal protein S4 OS=Capra hircus OX=9925 GN=RPS4X PE=3 SV=1	1.432484	0.518519	1.0E-6	up	yes	1.203	0.8398	0.939279	0.881167	0.773183	0.859095	0.820936	0.765339	1.145467	1.236064	1.23806	1.267652	1.184173	1.144328	BP:protein localization;BP:regulation of metabolic process;BP:membrane organization;BP:organic cyclic compound biosynthetic process;BP:organic cyclic compound metabolic process;BP:organic cyclic compound catabolic process;BP:cellular macromolecule localization;BP:posttranscriptional regulation of gene expression;BP:positive regulation of biological process;BP:macromolecule localization;BP:rRNA pr…	GO:0008104;GO:0019222;GO:0061024;GO:1901362;GO:1901360;GO:1901361;GO:0070727;GO:0010608;GO:0048518;GO:0033036;GO:0006364;GO:0042127;GO:0034470;GO:0060255;GO:0006605;GO:0045184;GO:0072657;GO:0046483;GO:0044707;GO:0019439;GO:0019438;GO:0009893;GO:0009891;GO:0006613;GO:0006612;GO:0006614;GO:0006807;GO:0034660;GO:0050789;GO:1901576;GO:1901575;GO:0044265;GO:0044260;GO:0006886;GO:0016043;GO:0065007;GO:…	K02987	RP-S4e, RPS4	chx03010	Ribosome	COG1471	J:Translation, ribosomal structure and biogenesis	PF00900.17;PF16121.2;PF08071.9;PF01479.22;PF00467.26	Ribosomal_S4e;40S_S4_C;RS4NT;S4;KOW	Ribosomal family S4e;40S ribosomal protein S4 C-terminus;RS4NT;S4 domain;KOW motif	cytoplasmic	1	49	29.6	High
A0A452F3A1	Cysteine protease OS=Capra hircus OX=9925 GN=ATG4B PE=3 SV=1	1.27534	0.350882	0.01083	up	yes	1.145	0.8978	1.098489	0.904532	0.883643	0.854721	0.892299	0.753372	0.904301	1.032099	1.109852	1.257559	1.315195	1.252285	------	------	------	------	------	------	------	------	PF03416.16	Peptidase_C54	Peptidase family C54	cytoplasmic	2	9	41.5	High
A0A452EDQ1	Serine/threonine-protein phosphatase OS=Capra hircus OX=9925 GN=PPP1CA PE=3 SV=1	1.246288	0.317637	4.0E-6	up	yes	1.133	0.9091	0.962192	0.952262	0.921053	0.876903	0.847925	0.894297	1.130763	1.136859	1.168892	1.054504	1.138642	1.169854	BP:positive regulation of apoptotic signaling pathway;BP:circadian regulation of gene expression;BP:response to abiotic stimulus;BP:regulation of primary metabolic process;BP:regulation of metabolic process;BP:regulation of apoptotic signaling pathway;BP:protein dephosphorylation;BP:positive regulation of response to stimulus;BP:regulation of response to stimulus;BP:regulation of extrinsic apopto…	GO:2001235;GO:0032922;GO:0009628;GO:0080090;GO:0019222;GO:2001233;GO:0006470;GO:0048584;GO:0048583;GO:2001239;GO:0030111;GO:0071840;GO:0044710;GO:0071704;GO:0009966;GO:0009967;GO:0048511;GO:0048513;GO:0044092;GO:0048518;GO:0060255;GO:2001238;GO:0006446;GO:0070873;GO:0044707;GO:0019538;GO:0043068;GO:0033554;GO:0009894;GO:0090263;GO:0051100;GO:0010906;GO:0001763;GO:0042981;GO:0050789;GO:0009605;GO:…	K06269	PPP1C	chx04261;chx04510;chx04114;chx05205;chx04611;chx04390;chx04810;chx04921;chx04931;chx04270;chx05168;chx04750;chx05034;chx04720;chx03015;chx05031;chx04910;chx04024;chx04728;chx04022	Adrenergic signaling in cardiomyocytes;Focal adhesion;Oocyte meiosis;Proteoglycans in cancer;Platelet activation;Hippo signaling pathway;Regulation of actin cytoskeleton;Oxytocin signaling pathway;Insulin resistance;Vascular smooth muscle contraction;Herpes simplex infection;Inflammatory mediator regulation of TRP channels;Alcoholism;Long-term potentiation;mRNA surveillance pathway;Amphetamine ad…	------	------	PF00149.25;PF16891.2	Metallophos;STPPase_N	Calcineurin-like phosphoesterase;Serine-threonine protein phosphatase N-terminal domain	cytoplasmic	3	39	43.1	High
A0A452ECC6	Prohibitin OS=Capra hircus OX=9925 GN=PHB PE=3 SV=1	1.289093	0.366357	2.6E-5	up	yes	1.15	0.8921	0.982803	0.971351	0.893366	0.80786	0.917897	0.779281	1.134158	1.188788	1.15578	1.133175	1.156172	1.133523	BP:progesterone receptor signaling pathway;BP:regulation of phosphate metabolic process;BP:regulation of primary metabolic process;BP:negative regulation of glucocorticoid receptor signaling pathway;BP:regulation of glucocorticoid receptor signaling pathway;BP:negative regulation of response to stimulus;BP:intracellular steroid hormone receptor signaling pathway;BP:regulation of response to stimu…	GO:0050847;GO:0019220;GO:0080090;GO:2000323;GO:2000322;GO:0048585;GO:0030518;GO:0048583;GO:0006476;GO:0008277;GO:0007165;GO:1901576;GO:1901362;GO:0007005;GO:0009755;GO:0016575;GO:0051716;GO:0010605;GO:0019222;GO:0009968;GO:0009966;GO:0009967;GO:0071310;GO:0048518;GO:0048519;GO:0016570;GO:2000259;GO:0033144;GO:0048584;GO:0033143;GO:0060255;GO:2000257;GO:0032268;GO:0030162;GO:2001141;GO:0002673;GO:…	K17080	PHB1	------	------	COG0330	O:Posttranslational modification, protein turnover, chaperones	PF01145.22	Band_7	SPFH domain / Band 7 family	cytoplasmic	12	51	29.8	High
A0A452FTN4	Phosphoserine aminotransferase OS=Capra hircus OX=9925 GN=PSAT1 PE=3 SV=1	1.433683	0.519726	0.00014	up	yes	1.202	0.8384	0.75937	0.828581	0.760265	0.811304	0.871089	0.9996	1.140818	1.039142	1.243791	1.314529	1.127123	1.348558	BP:carboxylic acid metabolic process;BP:nitrogen compound metabolic process;BP:small molecule metabolic process;BP:small molecule biosynthetic process;BP:serine family amino acid metabolic process;BP:single-organism process;BP:organic substance biosynthetic process;BP:single-organism metabolic process;BP:L-serine biosynthetic process;BP:L-serine metabolic process;BP:cellular amino acid metabolic …	GO:0019752;GO:0006807;GO:0044281;GO:0044283;GO:0009069;GO:0044699;GO:1901576;GO:0044710;GO:0006564;GO:0006563;GO:0006520;GO:0071704;GO:1901605;GO:1901607;GO:0008652;GO:0009987;GO:0009058;GO:0044711;GO:0044763;GO:0008152;GO:0043436;GO:0009070;GO:0044238;GO:1901564;GO:1901566;GO:0006082;GO:0044249;GO:0046394;GO:0016053;GO:0044237;GO:0008150;GO:0043227;GO:0043226;GO:0005737;GO:0070062;GO:0043230;GO:…	K00831	serC, PSAT1	chx01230;chx01200;chx00260;chx00750	Biosynthesis of amino acids;Carbon metabolism;Glycine, serine and threonine metabolism;Vitamin B6 metabolism	COG1932	E:Amino acid transport and metabolism	PF00266.16	Aminotran_5	Aminotransferase class-V	cytoplasmic	14	42	40.4	High
A0A452E724	Complement C1q C chain OS=Capra hircus OX=9925 GN=C1QC PE=4 SV=1	0.566897	-0.818841	0.01165	down	yes	0.7381	1.302	0.911308	0.901464	1.47864	1.496974	0.99935	2.02406	0.698432	0.738322	0.676023	0.75547	0.754195	0.806224	------	------	K03988	C1QG	chx04610;chx05133;chx05020;chx05322;chx05150;chx05142	Complement and coagulation cascades;Pertussis;Prion diseases;Systemic lupus erythematosus;Staphylococcus aureus infection;Chagas diseas	------	------	PF00386.18;PF01391.15	C1q;Collagen	C1q domain;Collagen triple helix repeat	extracellular	4	17	25.5	High
A0A452FSN9	MORC family CW-type zinc finger 3 OS=Capra hircus OX=9925 GN=MORC3 PE=4 SV=1	0.761744	-0.392621	0.03291	down	yes	0.8821	1.158	1.437898	1.372604	0.970003	1.084377	1.063197	1.01986	0.773313	0.815268	0.611283	0.905017	1.09444	1.093432	------	------	------	------	------	------	------	------	PF07496.12;PF13589.3	zf-CW;HATPase_c_3	CW-type Zinc Finger;Histidine kinase-, DNA gyrase B-, and HSP90-like ATPase	cytoplasmic	1	1	102.4	Medium
A0A452FX21	Prothrombin OS=Capra hircus OX=9925 GN=F2 PE=3 SV=1	0.709975	-0.49416	0.007021	down	yes	0.847	1.193	1.041698	1.033648	1.408491	1.352616	0.887235	1.433582	0.867764	0.81845	0.748804	0.758717	0.893131	0.995325	------	------	K01313	F2	chx04610;chx04810;chx04080	Complement and coagulation cascades;Regulation of actin cytoskeleton;Neuroactive ligand-receptor interaction	COG5640	O:Posttranslational modification, protein turnover, chaperones	PF00089.23;PF00051.15;PF09396.7;PF00594.17	Trypsin;Kringle;Thrombin_light;Gla	Trypsin;Kringle domain;Thrombin light chain;Vitamin K-dependent carboxylation/gamma-carboxyglutamic	plasma membrane	23	49	70.1	High
A0A452EQ11	Ubiquinol-cytochrome c reductase core protein 1 OS=Capra hircus OX=9925 GN=UQCRC1 PE=4 SV=1	1.208184	0.272841	0.000501	up	yes	1.116	0.9237	1.075565	0.921673	0.868099	0.844232	0.95344	0.879317	1.107695	1.076656	1.122383	1.145332	1.068955	1.174844	------	------	K00414	QCR1, UQCRC1	chx04260;chx05016;chx05010;chx05012;chx04932;chx00190	Cardiac muscle contraction;Huntington's disease;Alzheimer's disease;Parkinson's disease;Non-alcoholic fatty liver diseas;Oxidative phosphorylation	COG0612	O:Posttranslational modification, protein turnover, chaperones	PF00675.17;PF05193.18	Peptidase_M16;Peptidase_M16_C	Insulinase;Peptidase M16 inactive domain	mitochondrial	15	35	52.8	High
A0A452FT46	Aldedh domain-containing protein OS=Capra hircus OX=9925 GN=ALDH2 PE=3 SV=1	1.235204	0.304749	0.000329	up	yes	1.127	0.9124	1.008563	0.975126	0.830603	0.952068	0.880983	0.826921	1.085774	1.101892	1.180874	1.18464	1.036645	1.1718	BP:single-organism metabolic process;BP:single-organism process;BP:metabolic process;BP:biological_process;BP:oxidation-reduction process;MF:oxidoreductase activity, acting on the aldehyde or oxo group of donors, NAD or NADP as acceptor;MF:catalytic activity;MF:oxidoreductase activity, acting on the aldehyde or oxo group of donors;MF:molecular_function;MF:oxidoreductase activity;	GO:0044710;GO:0044699;GO:0008152;GO:0008150;GO:0055114;GO:0016620;GO:0003824;GO:0016903;GO:0003674;GO:0016491	------	------	------	------	COG1012	C:Energy production and conversion	PF00171.19	Aldedh	Aldehyde dehydrogenase family	peroxisomal	20	53	56.9	High
A0A452FD05	Protein transport protein sec16 OS=Capra hircus OX=9925 GN=SEC16A PE=3 SV=1	1.486767	0.572178	0.004428	up	yes	1.219	0.8199	0.693108	1.004989	0.761893	0.732887	0.843073	0.883552	1.177917	1.038904	1.306371	1.66687	1.068442	1.055314	------	------	K20353	SEC16	------	------	------	------	PF12931.4;PF12932.4	Sec16_C;Sec16	Sec23-binding domain of Sec16;Vesicle coat trafficking protein Sec16 mid-region	cytoplasmic	4	2	247.9	High
A0A452G5K2	RNA polymerase II subunit D OS=Capra hircus OX=9925 GN=POLR2D PE=4 SV=1	1.236152	0.305856	0.03305	up	yes	1.127	0.9117	1.029234	1.070231	0.833885	0.792448	0.816645	0.927589	1.249953	0.957174	0.9675	1.419086	1.059664	1.109325	BP:nuclear transport;BP:nuclear export;BP:regulation of primary metabolic process;BP:regulation of metabolic process;BP:cellular response to heat;BP:7-methylguanosine RNA capping;BP:signal transduction;BP:cell surface receptor signaling pathway;BP:enzyme linked receptor protein signaling pathway;BP:transmembrane receptor protein tyrosine kinase signaling pathway;BP:organic cyclic compound biosynt…	GO:0051169;GO:0051168;GO:0080090;GO:0019222;GO:0034605;GO:0009452;GO:0007165;GO:0007166;GO:0007167;GO:0007169;GO:1901362;GO:1901360;GO:1901361;GO:0044710;GO:0010605;GO:0010604;GO:0098781;GO:0010608;GO:0016458;GO:0048518;GO:0048519;GO:0006283;GO:0009058;GO:0006281;GO:0060255;GO:0006446;GO:0006289;GO:0010628;GO:2001141;GO:0050794;GO:0046483;GO:0019827;GO:0044707;GO:0044249;GO:0043903;GO:0000398;GO:…	K03012	RPB4, POLR2D	chx05016;chx05169;chx03020;chx00230;chx00240	Huntington's disease;Epstein-Barr virus infection;RNA polymerase;Purine metabolism;Pyrimidine metabolism	COG5250	K:Transcription	PF03874.13	RNA_pol_Rpb4	RNA polymerase Rpb4	cytoplasmic	3	36	16.3	High
A0A452FTG4	Uncharacterized protein OS=Capra hircus OX=9925 GN=ATP5F1E PE=4 SV=1	1.236288	0.306015	0.000729	up	yes	1.127	0.9116	1.002263	0.942917	0.900953	0.825217	1.033473	0.764521	1.13308	1.103201	1.142915	1.117342	1.190135	1.07694	BP:purine ribonucleoside monophosphate metabolic process;BP:nucleotide biosynthetic process;BP:small molecule metabolic process;BP:ribonucleoside monophosphate metabolic process;BP:organic cyclic compound biosynthetic process;BP:purine nucleoside biosynthetic process;BP:purine ribonucleoside monophosphate biosynthetic process;BP:single-organism metabolic process;BP:single-organism biosynthetic pr…	GO:0009167;GO:0009165;GO:0044281;GO:0009161;GO:1901362;GO:0042451;GO:0009168;GO:0044710;GO:0044711;GO:0009199;GO:0098662;GO:0009206;GO:0009205;GO:0009201;GO:0046034;GO:0098660;GO:0046129;GO:0046128;GO:0042455;GO:0046483;GO:1901564;GO:1901566;GO:0006163;GO:0006164;GO:0019637;GO:0019438;GO:0009163;GO:0009141;GO:0009142;GO:0009144;GO:0009145;GO:0006807;GO:1901576;GO:0015992;GO:0009127;GO:1901360;GO:…	K02135	ATPeF1E, ATP5E, ATP15	chx05016;chx00190;chx05010;chx05012	Huntington's disease;Oxidative phosphorylation;Alzheimer's disease;Parkinson's disease	------	------	PF04627.10	ATP-synt_Eps	Mitochondrial ATP synthase epsilon chain	mitochondrial	3	43	5.8	High
A0A452G7G8	Joining chain of multimeric IgA and IgM OS=Capra hircus OX=9925 GN=JCHAIN PE=4 SV=1	0.450605	-1.150065	0.008585	down	yes	0.6331	1.405	0.899529	0.91565	1.735138	1.752308	0.924939	2.202211	0.445477	0.614678	0.528466	0.656287	0.733581	0.819971	------	------	------	------	------	------	------	------	PF15097.3	Ig_J_chain	Immunoglobulin J chain	extracellular	6	46	18	High
A0A452DQC8	Isocitrate dehydrogenase [NADP] OS=Capra hircus OX=9925 GN=IDH2 PE=3 SV=1	1.301401	0.380065	2.1E-5	up	yes	1.152	0.8852	0.947182	0.873454	0.868129	0.789996	0.958999	0.873454	1.14757	1.166614	1.240411	1.059326	1.113749	1.184877	BP:carboxylic acid metabolic process;BP:dicarboxylic acid metabolic process;BP:single-organism metabolic process;BP:tricarboxylic acid metabolic process;BP:cellular carbohydrate metabolic process;BP:single-organism carbohydrate metabolic process;BP:glyoxylate cycle;BP:biological_process;BP:organic substance metabolic process;BP:glyoxylate metabolic process;BP:organic acid metabolic process;BP:sin…	GO:0019752;GO:0043648;GO:0044710;GO:0072350;GO:0044262;GO:0044723;GO:0006097;GO:0008150;GO:0071704;GO:0046487;GO:0006082;GO:0044763;GO:0009987;GO:0008152;GO:0043436;GO:0044238;GO:0044699;GO:0005975;GO:0006099;GO:0044237;GO:0006081;GO:0006101;GO:0006103;GO:0006102;GO:0032787;GO:0044281;GO:0016020;GO:0042579;GO:0043229;GO:0043227;GO:0043226;GO:0070062;GO:0005743;GO:0005777;GO:0044429;GO:0044446;GO:…	K00031	IDH1, IDH2, icd	chx00020;chx01230;chx04146;chx01200;chx01210;chx00480	Citrate cycl;Biosynthesis of amino acids;Peroxisome;Carbon metabolism;2-Oxocarboxylic acid metabolism;Glutathione metabolism	COG0538	C:Energy production and conversion	PF00180.17	Iso_dh	Isocitrate/isopropylmalate dehydrogenase	mitochondrial	18	44	50.7	High
A0A452DN76	UTP3 small subunit processome component OS=Capra hircus OX=9925 GN=UTP3 PE=4 SV=1	0.809236	-0.305367	0.01036	down	yes	0.9112	1.126	1.151516	1.325034	0.955491	1.127821	1.059546	1.139533	0.827321	0.797462	0.986726	1.026577	1.031466	0.797462	BP:single-organism process;BP:nucleic acid metabolic process;BP:cellular nitrogen compound metabolic process;BP:nitrogen compound metabolic process;BP:ncRNA metabolic process;BP:organic cyclic compound metabolic process;BP:nucleobase-containing compound metabolic process;BP:cellular macromolecule metabolic process;BP:organic substance metabolic process;BP:animal organ development;BP:rRNA processi…	GO:0044699;GO:0090304;GO:0034641;GO:0006807;GO:0034660;GO:1901360;GO:0006139;GO:0044260;GO:0071704;GO:0048513;GO:0006364;GO:0032502;GO:0034470;GO:0009987;GO:0006725;GO:0044767;GO:0000462;GO:0008150;GO:0008152;GO:0046483;GO:0016070;GO:0044238;GO:0016072;GO:0007420;GO:0030490;GO:0048856;GO:0044237;GO:0043170;GO:0006396;GO:0032040;GO:0044464;GO:0030684;GO:0044422;GO:0005730;GO:0030529;GO:0044446;GO:…	K14767	UTP3, SAS10	------	------	------	------	PF09368.7;PF04000.12	Sas10;Sas10_Utp3	Sas10 C-terminal domain;Sas10/Utp3/C1D family	nuclear	1	1	54.1	Low
Q6R644	Keratin associated protein 16.5 OS=Capra hircus OX=9925 PE=2 SV=1	1.50535	0.590099	0.006614	up	yes	1.224	0.8131	0.636448	1.072277	1.057119	0.693682	0.787178	0.632092	0.983668	1.115924	1.223097	1.44631	1.062062	1.514319	CC:cellular_component;CC:supramolecular fiber;CC:polymeric cytoskeletal fiber;CC:cell part;CC:intracellular organelle part;CC:intermediate filament;CC:cytoskeletal part;CC:intracellular part;CC:organelle part;	GO:0005575;GO:0099512;GO:0099513;GO:0044464;GO:0044446;GO:0005882;GO:0044430;GO:0044424;GO:0044422	------	------	------	------	------	------	PF11759.5	KRTAP	Keratin-associated matrix	cytoplasmic	2	21	7.7	High
A0A452G7R0	Late endosomal/lysosomal adaptor, MAPK and MTOR activator 2 OS=Capra hircus OX=9925 GN=LAMTOR2 PE=4 SV=1	1.493817	0.579003	0.00063	up	yes	1.22	0.8167	0.710983	0.945937	0.786424	0.797696	0.852186	0.806856	0.99367	1.306518	1.327518	1.492274	1.105623	1.094291	BP:protein localization;BP:regulation of phosphate metabolic process;BP:regulation of primary metabolic process;BP:regulation of metabolic process;BP:positive regulation of response to stimulus;BP:regulation of response to stimulus;BP:activation of protein kinase activity;BP:response to amino acid;BP:cellular response to stimulus;BP:negative regulation of cell cycle;BP:positive regulation of macr…	GO:0008104;GO:0019220;GO:0080090;GO:0019222;GO:0048584;GO:0048583;GO:0032147;GO:0043200;GO:0051716;GO:0045786;GO:0010604;GO:0070727;GO:0009966;GO:0009967;GO:0044093;GO:0048518;GO:0048519;GO:0033036;GO:0060255;GO:0045859;GO:0042221;GO:0010033;GO:0042325;GO:0042327;GO:0010243;GO:0009893;GO:0033674;GO:0071900;GO:0050789;GO:0051347;GO:0043547;GO:0051345;GO:0043549;GO:0065007;GO:0044699;GO:0065009;GO:…	K20398	LAMTOR2	chx04150	mTOR signaling pathway	------	------	PF03259.14	Robl_LC7	Roadblock/LC7 domain	mitochondrial	5	51	13.5	High
A0A452EPW9	Uncharacterized protein OS=Capra hircus OX=9925 PE=4 SV=1	0.614671	-0.702114	0.04297	down	yes	0.7751	1.261	0.745898	0.780746	1.775924	1.640782	0.958083	1.664335	0.592564	0.993138	0.648873	0.608157	0.879725	0.928183	------	------	------	------	------	------	------	------	PF00530.15;PF15494.3	SRCR;SRCR_2	Scavenger receptor cysteine-rich domain;Scavenger receptor cysteine-rich domain	extracellular	2	13	39.3	High
A0A452FHP1	Galactokinase 2 OS=Capra hircus OX=9925 GN=GALK2 PE=4 SV=1	1.39513	0.4804	0.000605	up	yes	1.186	0.8501	0.794163	0.968789	0.826517	0.745169	0.993478	0.772226	1.268387	1.382805	1.229561	1.056696	1.059948	1.118822	BP:phosphorylation;BP:monosaccharide metabolic process;BP:single-organism metabolic process;BP:cellular carbohydrate metabolic process;BP:galactose metabolic process;BP:carbohydrate phosphorylation;BP:organic substance metabolic process;BP:cellular process;BP:hexose metabolic process;BP:biological_process;BP:metabolic process;BP:single-organism carbohydrate metabolic process;BP:primary metabolic …	GO:0016310;GO:0005996;GO:0044710;GO:0044262;GO:0006012;GO:0046835;GO:0071704;GO:0009987;GO:0019318;GO:0008150;GO:0008152;GO:0044723;GO:0044238;GO:0044699;GO:0005975;GO:0044237;GO:0006796;GO:0006793;GO:0044281;GO:0005737;GO:0044464;GO:0005575;GO:0044424;GO:0019200;GO:0035639;GO:0003674;GO:0005488;GO:0043167;GO:1901363;GO:0001883;GO:0001882;GO:0097367;GO:0000166;GO:0016740;GO:1901265;GO:0032549;GO:…	K18674	GALK2	------	------	COG0153	G:Carbohydrate transport and metabolism	PF10509.6;PF00288.23;PF08544.10	GalKase_gal_bdg;GHMP_kinases_N;GHMP_kinases_C	Galactokinase galactose-binding signature;GHMP kinases N terminal domain;GHMP kinases C terminal	cytoplasmic	2	3	50.4	High
A0A452DME8	Stratifin OS=Capra hircus OX=9925 GN=SFN PE=3 SV=1	1.38161	0.46635	8.4E-5	up	yes	1.181	0.8548	0.878943	0.932218	0.766523	0.851745	0.953705	0.745668	1.063893	1.20374	1.192632	1.34041	1.130488	1.152952	BP:regulation of intracellular protein transport;BP:regulation of phosphate metabolic process;BP:regulation of primary metabolic process;BP:regulation of metabolic process;BP:regulation of transport;BP:regulation of intracellular transport;BP:cell development;BP:negative regulation of epithelial cell proliferation;BP:establishment of skin barrier;BP:signal transduction;BP:positive regulation of i…	GO:0033157;GO:0019220;GO:0080090;GO:0019222;GO:0051049;GO:0032386;GO:0048468;GO:0050680;GO:0061436;GO:0007165;GO:0032388;GO:0007005;GO:0051716;GO:0010605;GO:0048869;GO:0071840;GO:0010466;GO:0030856;GO:0044092;GO:0043281;GO:0048519;GO:0030858;GO:0002064;GO:0042127;GO:0051050;GO:0060255;GO:0060548;GO:0045859;GO:0008637;GO:0030162;GO:0042325;GO:0048871;GO:0044707;GO:0048878;GO:0033554;GO:1904029;GO:…	K06644	SFN	chx04115;chx04960;chx04110	p53 signaling pathway;Aldosterone-regulated sodium reabsorption;Cell cycle	COG5040	T:Signal transduction mechanisms	PF00244.17	14-3-3	14-3-3 protein	cytoplasmic	12	72	27.8	High
A0A452EY51	Nipsnap homolog 3A OS=Capra hircus OX=9925 GN=NIPSNAP3A PE=4 SV=1	1.225941	0.293889	0.02246	up	yes	1.121	0.9144	1.023037	1.123961	0.869733	0.753535	0.969213	0.747106	1.134353	1.276887	1.190011	1.088459	1.083908	0.950098	------	------	------	------	------	------	------	------	PF07978.10	NIPSNAP	NIPSNAP	ER	5	27	28.6	High
A0A452FH12	Pyruvate dehyrogenase phosphatase catalytic subunit 1 OS=Capra hircus OX=9925 GN=PDP1 PE=3 SV=1	0.786918	-0.345714	0.001061	down	yes	0.8963	1.139	1.159679	1.153631	1.039882	1.365418	1.047458	1.067876	0.868867	0.980079	0.894041	0.909667	0.862677	0.862677	------	------	K01102	PDP	------	------	COG0631	T:Signal transduction mechanisms	PF00481.18	PP2C	Protein phosphatase 2C	mitochondrial	3	5	66.5	High
A0A452DQA1	Ubiquitin carboxyl-terminal hydrolase OS=Capra hircus OX=9925 GN=UCHL5 PE=3 SV=1	0.705616	-0.503045	0.002996	down	yes	0.8418	1.193	1.069162	1.160329	1.355851	1.303556	0.842948	1.425603	0.765665	0.881791	0.795548	0.850644	0.878002	0.878949	BP:regulation of primary metabolic process;BP:regulation of metabolic process;BP:organic cyclic compound metabolic process;BP:single-organism metabolic process;BP:negative regulation of macromolecule metabolic process;BP:protein modification by small protein conjugation or removal;BP:protein modification by small protein removal;BP:negative regulation of peptidase activity;BP:negative regulation …	GO:0080090;GO:0019222;GO:1901360;GO:0044710;GO:0010605;GO:0070647;GO:0070646;GO:0010466;GO:0044092;GO:0048519;GO:0006281;GO:0060255;GO:0030162;GO:2001141;GO:0046483;GO:0019538;GO:0042176;GO:0033554;GO:0009894;GO:0009892;GO:0006807;GO:0050789;GO:0044267;GO:1901575;GO:0044265;GO:0044260;GO:0043086;GO:0052548;GO:0065007;GO:0061136;GO:0065009;GO:0016579;GO:0050790;GO:0009889;GO:0051716;GO:0050794;GO:…	K05610	UCHL5, UCH37	------	------	------	------	PF01088.18	Peptidase_C12	Ubiquitin carboxyl-terminal hydrolase, family 1	cytoplasmic	7	29	37	High
A0A452DPS3	HEXIM P-TEFb complex subunit 1 OS=Capra hircus OX=9925 GN=HEXIM1 PE=4 SV=1	0.763258	-0.389757	0.01585	down	yes	0.8808	1.154	1.14136	1.199367	1.294171	1.300694	0.744282	1.24356	0.750015	0.966183	0.8786	0.953142	0.960541	0.776251	BP:negative regulation of transferase activity;BP:regulation of phosphate metabolic process;BP:regulation of primary metabolic process;BP:regulation of metabolic process;BP:positive regulation of response to stimulus;BP:regulation of response to stimulus;BP:negative regulation of cell cycle;BP:regulation of signal transduction;BP:positive regulation of signal transduction;BP:animal organ developm…	GO:0051348;GO:0019220;GO:0080090;GO:0019222;GO:0048584;GO:0048583;GO:0045786;GO:0009966;GO:0009967;GO:0048513;GO:0044092;GO:0048518;GO:0048519;GO:0060255;GO:0045859;GO:2001141;GO:0042325;GO:0042326;GO:1904029;GO:0033673;GO:0009892;GO:0009890;GO:0010647;GO:0023051;GO:0010629;GO:0071901;GO:0071900;GO:0050789;GO:0043549;GO:1904030;GO:0065007;GO:0065009;GO:0050790;GO:0009889;GO:0050794;GO:0008150;GO:…	K15189	HEXIM1_2	------	------	------	------	PF15313.3	HEXIM	Hexamethylene bis-acetamide-inducible protein	nuclear	1	4	36.3	High
A0A452EYF6	Uncharacterized protein OS=Capra hircus OX=9925 GN=HSPA8 PE=3 SV=1	1.207551	0.272084	0.006863	up	yes	1.113	0.9217	1.012334	1.123098	0.838502	0.885231	0.845032	0.826116	1.029156	1.091886	1.168409	1.219811	1.099453	1.072024	------	------	------	------	------	------	COG0443	O:Posttranslational modification, protein turnover, chaperones	PF00012.17;PF06723.10	HSP70;MreB_Mbl	Hsp70 protein;MreB/Mbl protein	cytoplasmic	7	53	70.5	High
A0A452EHZ6	LY6/PLAUR domain containing 5 OS=Capra hircus OX=9925 GN=LYPD5 PE=4 SV=1	1.205289	0.26938	0.02458	up	yes	1.112	0.9226	1.107382	1.086757	0.734504	0.864012	0.959991	0.783132	1.083045	1.077556	1.182131	1.234282	1.078579	1.014173	------	------	------	------	------	------	------	------	PF00021.18	UPAR_LY6	u-PAR/Ly-6 domain	plasma membrane	3	18	28.2	High
A0A452FTD9	Anaphylatoxin-like domain-containing protein OS=Capra hircus OX=9925 GN=LOC102170693 PE=4 SV=1	0.580808	-0.783867	0.01343	down	yes	0.7475	1.287	1.029933	0.87464	1.87078	1.224731	0.99476	1.725407	0.808328	0.7982	0.696632	0.475027	0.915341	0.791251	------	------	------	------	------	------	------	------	PF07678.11;PF07703.11;PF07677.11;PF00207.19;PF10569.6;PF01821.15;PF01835.16	A2M_comp;A2M_N_2;A2M_recep;A2M;Thiol-ester_cl;ANATO;A2M_N	A-macroglobulin complement component;Alpha-2-macroglobulin family N-terminal region;A-macroglobulin receptor;Alpha-2-macroglobulin family;Alpha-macro-globulin thiol-ester bond-forming region;Anaphylotoxin-like domain;MG2 domain	ER	1	21	181.9	High
A0A452F4P4	Transglutaminase 7 OS=Capra hircus OX=9925 GN=TGM7 PE=4 SV=1	1.25958	0.332943	0.001501	up	yes	1.134	0.9003	0.914908	0.943251	0.880352	0.820101	1.022458	0.820932	1.248948	1.195911	1.239201	1.007943	1.081612	1.030479	------	------	K05623	TGM7	------	------	------	------	PF00868.17;PF00927.19;PF01841.16	Transglut_N;Transglut_C;Transglut_core	Transglutaminase family;Transglutaminase family, C-terminal ig like domain;Transglutaminase-like superfamily	cytoplasmic	5	6	79.8	High
A0A452FQ73	Keratin 73 OS=Capra hircus OX=9925 GN=KRT73 PE=3 SV=1	1.44195	0.528021	6.0E-6	up	yes	1.201	0.8329	0.884881	0.921254	0.839417	0.749415	0.769684	0.8326	1.223546	1.232973	1.136328	1.305197	1.07759	1.228207	------	------	K07605	KRT2	------	------	------	------	PF00038.18;PF16208.2;PF10473.6	Filament;Keratin_2_head;CENP-F_leu_zip	Intermediate filament protein;Keratin type II head;Leucine-rich repeats of kinetochore protein Cenp-F/LEK1	mitochondrial	6	44	58.8	High
A0A452FRX8	Acylglycerol kinase OS=Capra hircus OX=9925 GN=AGK PE=4 SV=1	1.266867	0.341266	0.000162	up	yes	1.136	0.8967	0.93541	1.008234	0.84061	0.853447	0.940212	0.802378	1.046009	1.240046	1.153646	1.126984	1.144278	1.104002	BP:phosphorylation;BP:cellular biosynthetic process;BP:cellular nitrogen compound metabolic process;BP:nitrogen compound metabolic process;BP:single-organism process;BP:membrane lipid metabolic process;BP:organic substance biosynthetic process;BP:single-organism metabolic process;BP:single-organism biosynthetic process;BP:lipid phosphorylation;BP:organic substance metabolic process;BP:membrane li…	GO:0016310;GO:0044249;GO:0034641;GO:0006807;GO:0044699;GO:0006643;GO:1901576;GO:0044710;GO:0044711;GO:0046834;GO:0071704;GO:0046467;GO:0006665;GO:0030148;GO:0006629;GO:0043604;GO:0009987;GO:0009058;GO:0008150;GO:0008152;GO:0044271;GO:0044255;GO:0030258;GO:0008610;GO:0044238;GO:1901564;GO:1901566;GO:0043603;GO:0044237;GO:0046513;GO:0006796;GO:0006793;GO:0044763;GO:0006672;GO:0043231;GO:0043227;GO:…	K09881	AGK	chx00561	Glycerolipid metabolism	COG1597	I:Lipid transport and metabolism	PF00781.21	DAGK_cat	Diacylglycerol kinase catalytic domain	cytoplasmic	9	21	46.7	High
A0A452FSX6	Uncharacterized protein OS=Capra hircus OX=9925 PE=4 SV=1	0.645749	-0.630955	0.0115	down	yes	0.7975	1.235	0.901564	1.637922	1.578982	1.350388	0.885702	1.054237	0.849527	0.740019	0.6739	0.739876	0.892367	0.889511	------	------	K16629	COL21A	chx04974	Protein digestion and absorption	------	------	PF01391.15	Collagen	Collagen triple helix repeat	cytoplasmic	2	10	19.6	High
A0A452FNW0	Uncharacterized protein OS=Capra hircus OX=9925 GN=EEF1G PE=4 SV=1	1.226033	0.293997	0.000282	up	yes	1.119	0.9127	0.919124	0.921908	0.889771	0.980005	0.974282	0.790971	1.052844	1.231087	1.075674	1.105028	1.133941	1.115356	BP:cellular macromolecule biosynthetic process;BP:cellular biosynthetic process;BP:nitrogen compound metabolic process;BP:organic substance biosynthetic process;BP:cellular macromolecule metabolic process;BP:organic substance metabolic process;BP:glutathione metabolic process;BP:cellular process;BP:biosynthetic process;BP:macromolecule biosynthetic process;BP:biological_process;BP:metabolic proce…	GO:0034645;GO:0044249;GO:0006807;GO:1901576;GO:0044260;GO:0071704;GO:0006749;GO:0009987;GO:0009058;GO:0009059;GO:0008150;GO:0008152;GO:0006575;GO:1901564;GO:0043603;GO:0034641;GO:0044237;GO:0043170;GO:0006790;GO:0006518;GO:0006414;GO:0043229;GO:0043227;GO:0043226;GO:0005737;GO:0005634;GO:0043231;GO:0044464;GO:0005575;GO:0044424;GO:0003674;GO:0005488;GO:0003676;GO:0004364;GO:1901363;GO:0016765;GO:…	K03233	EEF1G	chx05134	Legionellosis	COG0625	O:Posttranslational modification, protein turnover, chaperones	PF00647.16;PF02798.17;PF00043.22;PF13410.3;PF14497.3;PF13417.3	EF1G;GST_N;GST_C;GST_C_2;GST_C_3;GST_N_3	Elongation factor 1 gamma, conserved domain;Glutathione S-transferase, N-terminal domain;Glutathione S-transferase, C-terminal domain;Glutathione S-transferase, C-terminal domain;Glutathione S-transferase, C-terminal domain;Glutathione S-transferase, N-terminal domain	cytoplasmic	23	47	50.3	High
A0A452EJD8	Asparagine synthetase [glutamine-hydrolyzing] OS=Capra hircus OX=9925 GN=ASNS PE=4 SV=1	1.303312	0.382183	2.0E-6	up	yes	1.149	0.8816	0.880977	0.844091	0.897063	0.861875	0.985482	0.820081	1.13132	1.121537	1.10719	1.151428	1.181117	1.201569	BP:small molecule metabolic process;BP:small molecule biosynthetic process;BP:cellular response to stimulus;BP:single-organism biosynthetic process;BP:positive regulation of cell cycle;BP:glutamine metabolic process;BP:positive regulation of biological process;BP:negative regulation of biological process;BP:negative regulation of cell death;BP:oxoacid metabolic process;BP:cellular response to ext…	GO:0044281;GO:0044283;GO:0051716;GO:0044711;GO:0045787;GO:0006541;GO:0048518;GO:0048519;GO:0060548;GO:0043436;GO:0031668;GO:0031669;GO:1901564;GO:0009605;GO:1901566;GO:0070981;GO:0070982;GO:0031667;GO:0033554;GO:0016053;GO:0006807;GO:0009066;GO:0009064;GO:0042981;GO:0050789;GO:1901576;GO:0007346;GO:0065007;GO:0044710;GO:0050794;GO:0006950;GO:0008150;GO:0009267;GO:0042149;GO:0008652;GO:0044271;GO:…	K01953	asnB, ASNS	chx00250	Alanine, aspartate and glutamate metabolism	COG0367	E:Amino acid transport and metabolism	PF00733.18;PF13537.3;PF13522.3;PF12481.5	Asn_synthase;GATase_7;GATase_6;DUF3700	Asparagine synthase;Glutamine amidotransferase domain;Glutamine amidotransferase domain;Aluminium induced protein	peroxisomal	9	19	64.2	High
A0A452EE94	Proteasome subunit beta OS=Capra hircus OX=9925 GN=PSMB8 PE=3 SV=1	0.717343	-0.479264	0.005024	down	yes	0.8479	1.182	1.089458	1.075539	1.296414	1.280571	0.861374	1.488572	0.902306	0.776788	0.799323	0.804274	0.858675	0.94596	BP:organic substance metabolic process;BP:proteolysis;BP:primary metabolic process;BP:biological_process;BP:metabolic process;BP:proteolysis involved in cellular protein catabolic process;BP:protein metabolic process;BP:macromolecule metabolic process;CC:intracellular organelle;CC:membrane-bounded organelle;CC:organelle;CC:cytoplasm;CC:proteasome core complex;CC:nucleus;CC:protein complex;CC:macr…	GO:0071704;GO:0006508;GO:0044238;GO:0008150;GO:0008152;GO:0051603;GO:0019538;GO:0043170;GO:0043229;GO:0043227;GO:0043226;GO:0005737;GO:0005839;GO:0005634;GO:0043234;GO:0032991;GO:0043231;GO:0044464;GO:0005575;GO:0044424;GO:0004175;GO:0003674;GO:0008233;GO:0004298;GO:0070003;GO:0016787;GO:0003824;GO:0070011	K02740	PSMB8, LMP7	chx03050	Proteasome	------	------	PF00227.23	Proteasome	Proteasome subunit	mitochondrial	4	16	30.4	High
A0A452ESC7	Keratin 28 OS=Capra hircus OX=9925 GN=KRT28 PE=3 SV=1	1.373742	0.458111	0.000161	up	yes	1.174	0.8546	0.763727	0.786855	0.84107	1.015337	0.834996	0.885862	1.111281	1.029376	1.148484	1.261072	1.197415	1.299147	CC:cellular_component;CC:supramolecular fiber;CC:polymeric cytoskeletal fiber;CC:cell part;CC:vesicle;CC:extracellular region part;CC:intracellular organelle part;CC:intermediate filament;CC:cytoskeletal part;CC:intracellular part;CC:extracellular organelle;CC:extracellular vesicle;CC:membrane-bounded organelle;CC:organelle;CC:organelle part;CC:extracellular exosome;MF:molecular_function;MF:struc…	GO:0005575;GO:0099512;GO:0099513;GO:0044464;GO:0031982;GO:0044421;GO:0044446;GO:0005882;GO:0044430;GO:0044424;GO:0043230;GO:1903561;GO:0043227;GO:0043226;GO:0044422;GO:0070062;GO:0003674;GO:0005198	------	------	------	------	------	------	PF00038.18	Filament	Intermediate filament protein	cytoplasmic	13	64	50.9	High
A0A452FS00	Eukaryotic translation initiation factor 3 subunit K OS=Capra hircus OX=9925 GN=EIF3K PE=3 SV=1	1.261151	0.334741	0.000324	up	yes	1.131	0.8968	0.940515	1.02285	0.843894	0.87485	0.915362	0.783358	1.182535	1.19634	1.198482	1.0831	1.046422	1.081309	BP:cellular component assembly;BP:regulation of primary metabolic process;BP:regulation of metabolic process;BP:regulation of protein metabolic process;BP:macromolecular complex subunit organization;BP:cellular macromolecular complex assembly;BP:regulation of cellular metabolic process;BP:regulation of biological process;BP:cellular component organization or biogenesis;BP:ribonucleoprotein comple…	GO:0022607;GO:0080090;GO:0019222;GO:0051246;GO:0043933;GO:0034622;GO:0031323;GO:0050789;GO:0071840;GO:0071826;GO:0016043;GO:0065003;GO:0022618;GO:0065007;GO:0031326;GO:0010468;GO:0060255;GO:0006446;GO:0009987;GO:0009889;GO:0034248;GO:0006417;GO:0008150;GO:0051171;GO:2000112;GO:0001731;GO:0050794;GO:0032268;GO:0010556;GO:0010608;GO:1990904;GO:0043229;GO:0033290;GO:0043227;GO:0043226;GO:0005852;GO:…	------	------	------	------	------	------	PF10075.6	CSN8_PSD8_EIF3K	CSN8/PSMD8/EIF3K family	cytoplasmic	8	51	25.1	High
A0A452EPY9	Abhydrolase domain containing 10 OS=Capra hircus OX=9925 GN=ABHD10 PE=4 SV=1	0.789673	-0.340672	0.000365	down	yes	0.8947	1.133	1.208521	1.13695	0.996386	1.101393	1.083708	1.270057	0.898805	0.857856	0.927443	0.984719	0.858715	0.840681	BP:glycoside metabolic process;BP:carbohydrate catabolic process;BP:glycoside catabolic process;BP:carboxylic acid metabolic process;BP:cellular catabolic process;BP:oxoacid metabolic process;BP:small molecule metabolic process;BP:small molecule catabolic process;BP:glucuronoside metabolic process;BP:single-organism process;BP:single-organism catabolic process;BP:single-organism metabolic process…	GO:0016137;GO:0016052;GO:0016139;GO:0019752;GO:0044248;GO:0043436;GO:0044281;GO:0044282;GO:0019389;GO:0044699;GO:0044712;GO:0044710;GO:0044262;GO:0071704;GO:0009987;GO:1901575;GO:0008150;GO:0008152;GO:0044723;GO:0009056;GO:0019391;GO:0044724;GO:0044275;GO:0044238;GO:0005975;GO:0006082;GO:1901136;GO:1901135;GO:0044237;GO:0016054;GO:1901657;GO:0046395;GO:0044763;GO:1901658;GO:0043229;GO:0043227;GO:…	K20526	TAGLN	------	------	COG0596	R:General function prediction only	PF12146.5;PF00561.17;PF12697.4;PF00326.18	Hydrolase_4;Abhydrolase_1;Abhydrolase_6;Peptidase_S9	Serine aminopeptidase, S33;alpha/beta hydrolase fold;Alpha/beta hydrolase family;Prolyl oligopeptidase family	mitochondrial	1	2	34.1	High
A0A452G0W0	Ribosomal_L2_C domain-containing protein OS=Capra hircus OX=9925 GN=RPL8 PE=3 SV=1	1.218257	0.284819	0.000149	up	yes	1.113	0.9136	1.000939	0.978888	0.87985	0.909359	0.902095	0.810296	1.053852	1.174842	1.098624	1.157643	1.083926	1.110407	BP:protein localization;BP:membrane organization;BP:organic cyclic compound biosynthetic process;BP:organic cyclic compound metabolic process;BP:organic cyclic compound catabolic process;BP:cellular macromolecule localization;BP:peptide biosynthetic process;BP:macromolecule localization;BP:rRNA processing;BP:ncRNA processing;BP:protein targeting;BP:establishment of protein localization;BP:protein…	GO:0008104;GO:0061024;GO:1901362;GO:1901360;GO:1901361;GO:0070727;GO:0043043;GO:0033036;GO:0006364;GO:0034470;GO:0006605;GO:0045184;GO:0072657;GO:0046483;GO:1901564;GO:1901566;GO:0019538;GO:0019439;GO:0019438;GO:0006613;GO:0006612;GO:0006614;GO:0034660;GO:1901576;GO:1901575;GO:0044265;GO:0044260;GO:0006886;GO:0016043;GO:0071840;GO:0018130;GO:0006810;GO:0046700;GO:0044802;GO:0008152;GO:0034654;GO:…	K02938	RP-L8e, RPL8	chx03010	Ribosome	COG0090	J:Translation, ribosomal structure and biogenesis	PF03947.15;PF00181.20	Ribosomal_L2_C;Ribosomal_L2	Ribosomal Proteins L2, C-terminal domain;Ribosomal Proteins L2, RNA binding domain	cytoplasmic	11	45	28	High
A0A097C2Z0	60S acidic ribosomal protein P0 OS=Capra hircus OX=9925 GN=RPLP0 PE=2 SV=1	1.314828	0.394874	0.00025	up	yes	1.151	0.8754	0.8328	0.94154	0.910992	0.853072	0.884795	0.828964	1.213139	1.284762	1.194798	0.953466	1.146558	1.112693	BP:primary metabolic process;BP:cellular macromolecule biosynthetic process;BP:cellular nitrogen compound biosynthetic process;BP:cellular biosynthetic process;BP:cellular component organization or biogenesis;BP:cellular macromolecule metabolic process;BP:cellular amide metabolic process;BP:peptide biosynthetic process;BP:ribosome biogenesis;BP:organic substance metabolic process;BP:cellular comp…	GO:0044238;GO:0034645;GO:0044271;GO:0044249;GO:0071840;GO:0044260;GO:0043603;GO:0043043;GO:0042254;GO:0071704;GO:0044085;GO:0022613;GO:1901564;GO:0043170;GO:0044267;GO:0009987;GO:0002181;GO:0009058;GO:0009059;GO:0008150;GO:0008152;GO:0043604;GO:1901566;GO:0019538;GO:0006807;GO:0034641;GO:0044237;GO:1901576;GO:0006518;GO:0006412;GO:0043231;GO:0015934;GO:0022625;GO:0044464;GO:0030684;GO:0043229;GO:…	K02941	RP-LP0, RPLP0	chx03010	Ribosome	COG0244	J:Translation, ribosomal structure and biogenesis	PF00466.17;PF00428.16	Ribosomal_L10;Ribosomal_60s	Ribosomal protein L10;60s Acidic ribosomal protein	cytoplasmic	10	42	34.3	High
A0A452E5S8	Uncharacterized protein OS=Capra hircus OX=9925 GN=NCL PE=4 SV=1	1.271443	0.346467	0.000257	up	yes	1.134	0.8919	0.873636	0.973201	0.918042	0.872649	0.938089	0.776038	1.193363	1.201874	1.154877	0.974291	1.135253	1.142455	------	------	K11294	NCL, NSR1	------	------	------	------	PF00076.19	RRM_1	RNA recognition motif.	nuclear	15	39	72.1	High
A0A452EXB3	S100 calcium binding protein A14 OS=Capra hircus OX=9925 GN=S100A14 PE=3 SV=1	1.253894	0.326415	0.000249	up	yes	1.127	0.8988	0.979529	0.965191	0.811145	0.845732	0.942822	0.848482	1.145183	1.215142	1.164297	1.138812	1.084817	1.010902	BP:positive regulation of response to stimulus;BP:regulation of response to stimulus;BP:positive regulation of defense response;BP:regulation of chemotaxis;BP:positive regulation of chemotaxis;BP:regulation of defense response;BP:response to external biotic stimulus;BP:positive regulation of biological process;BP:biological regulation;BP:response to biotic stimulus;BP:response to other organism;B…	GO:0048584;GO:0048583;GO:0031349;GO:0050920;GO:0050921;GO:0031347;GO:0043207;GO:0048518;GO:0065007;GO:0009607;GO:0051707;GO:0010033;GO:0051704;GO:0009605;GO:0002376;GO:0007165;GO:0032496;GO:0002764;GO:0002687;GO:0002684;GO:0002685;GO:0002682;GO:0002688;GO:0050794;GO:0006952;GO:0006950;GO:0008150;GO:0034142;GO:0002757;GO:0080134;GO:0002758;GO:0002218;GO:2000145;GO:0002690;GO:2000147;GO:0009617;GO:…	------	------	------	------	------	------	PF01023.16	S_100	S-100/ICaBP type calcium binding domain	cytoplasmic	8	92	11.4	High
A0A452EGD9	Voltage dependent anion channel 2 OS=Capra hircus OX=9925 GN=VDAC2 PE=4 SV=1	1.200304	0.2634	0.00683	up	yes	1.105	0.9206	0.950131	0.979703	0.817862	0.835332	1.016799	0.92406	1.08739	1.058259	1.195534	1.266243	1.051712	0.972066	BP:negative regulation of apoptotic signaling pathway;BP:regulation of intrinsic apoptotic signaling pathway;BP:regulation of apoptotic signaling pathway;BP:regulation of transport;BP:negative regulation of response to stimulus;BP:regulation of response to stimulus;BP:regulation of ion transmembrane transport;BP:regulation of transmembrane transport;BP:negative regulation of signal transduction;B…	GO:2001234;GO:2001242;GO:2001233;GO:0051049;GO:0048585;GO:0048583;GO:0034765;GO:0034762;GO:0009968;GO:0048519;GO:0060548;GO:0051129;GO:1903959;GO:0050789;GO:0010646;GO:0065007;GO:0050794;GO:0008150;GO:1902532;GO:0043254;GO:1902531;GO:0009966;GO:0051128;GO:0023057;GO:0010648;GO:0023051;GO:0032271;GO:0032272;GO:2001243;GO:0031333;GO:0032879;GO:0044070;GO:0043269;GO:0010941;GO:0042981;GO:0043067;GO:…	K15040	VDAC2	chx04216;chx05016;chx05012;chx05166;chx04621;chx04022;chx04020	Ferroptosis;Huntington's disease;Parkinson's disease;HTLV-I infection;NOD-like receptor signaling pathway;cGMP-PKG signaling pathway;Calcium signaling pathway	------	------	PF01459.19	Porin_3	Eukaryotic porin	cytoplasmic	13	58	31.6	High
A0A452EXA4	Glutathione S-transferase alpha 4 OS=Capra hircus OX=9925 GN=GSTA4 PE=4 SV=1	1.202958	0.266587	0.000436	up	yes	1.106	0.9194	0.891519	0.969001	0.882709	0.9385	1.022374	0.8125	1.04323	1.157164	1.064763	1.168514	1.092031	1.108314	BP:xenobiotic metabolic process;BP:cellular nitrogen compound metabolic process;BP:nitrogen compound metabolic process;BP:organic substance metabolic process;BP:glutathione metabolic process;BP:cellular process;BP:biological_process;BP:metabolic process;BP:organonitrogen compound metabolic process;BP:cellular modified amino acid metabolic process;BP:cellular amide metabolic process;BP:cellular me…	GO:0006805;GO:0034641;GO:0006807;GO:0071704;GO:0006749;GO:0009987;GO:0008150;GO:0008152;GO:1901564;GO:0006575;GO:0043603;GO:0044237;GO:0006790;GO:0006518;GO:0005737;GO:0044464;GO:0005575;GO:0044424;GO:0003674;GO:0005488;GO:0004364;GO:0016765;GO:0016740;GO:0042802;GO:0042803;GO:0003824;GO:0046983;GO:0005515	K00799	GST, gst	chx00480;chx05418;chx01524;chx00980;chx00982;chx05204	Glutathione metabolism;Fluid shear stress and atherosclerosis;Platinum drug resistance;Metabolism of xenobiotics by cytochrome P450;Drug metabolism - cytochrome P450;Chemical carcinogenesis	------	------	PF14497.3;PF02798.17;PF00043.22	GST_C_3;GST_N;GST_C	Glutathione S-transferase, C-terminal domain;Glutathione S-transferase, N-terminal domain;Glutathione S-transferase, C-terminal domain	cytoplasmic	8	36	25.6	High
A0A452EJV7	YOD1 deubiquitinase OS=Capra hircus OX=9925 GN=YOD1 PE=4 SV=1	1.21285	0.278401	0.01435	up	yes	1.11	0.9152	1.122621	0.922565	0.907589	0.85168	0.969427	0.717225	0.991451	1.085303	1.065638	1.118321	1.136425	1.26423	BP:regulation of intracellular protein transport;BP:regulation of primary metabolic process;BP:regulation of metabolic process;BP:regulation of transport;BP:regulation of intracellular transport;BP:negative regulation of intracellular transport;BP:regulation of response to stimulus;BP:signal transduction;BP:negative regulation of response to endoplasmic reticulum stress;BP:cellular response to st…	GO:0033157;GO:0080090;GO:0019222;GO:0051049;GO:0032386;GO:0032387;GO:0048583;GO:0007165;GO:1903573;GO:0051716;GO:0010605;GO:0070647;GO:0070646;GO:1904293;GO:1904292;GO:0048519;GO:0048585;GO:0070536;GO:0051051;GO:0060255;GO:0030163;GO:0044248;GO:0030968;GO:0019538;GO:0033554;GO:0009894;GO:0009895;GO:0009892;GO:1903650;GO:0071108;GO:0051223;GO:0051224;GO:0050789;GO:0070861;GO:0044267;GO:1901575;GO:…	K13719	OTU1, YOD1	chx04141	Protein processing in endoplasmic reticulum	COG5539	O:Posttranslational modification, protein turnover, chaperones	PF02338.16	OTU	OTU-like cysteine protease	cytoplasmic	7	26	37.8	High
A0A452FEE6	PPFIA binding protein 2 OS=Capra hircus OX=9925 GN=PPFIBP2 PE=4 SV=1	0.764024	-0.388309	0.003223	down	yes	0.8771	1.148	1.047382	1.036774	0.985536	1.236976	1.225549	1.355496	0.835484	0.883119	0.773638	1.013925	0.954239	0.802341	------	------	------	------	------	------	------	------	PF00536.27;PF07647.14	SAM_1;SAM_2	SAM domain;SAM domain	cytoplasmic	8	12	109.6	High
A0A452G3L9	C1q domain-containing protein OS=Capra hircus OX=9925 GN=C1QTNF3 PE=4 SV=1	0.765562	-0.385408	0.008531	down	yes	0.8781	1.147	0.895603	0.965409	1.221997	1.212166	1.166178	1.419165	0.937877	0.907789	0.890687	0.751085	0.920394	0.860973	CC:cellular_component;CC:protein complex;CC:extracellular region;CC:macromolecular complex;CC:collagen trimer;	GO:0005575;GO:0043234;GO:0005576;GO:0032991;GO:0005581	------	------	------	------	------	------	PF00386.18;PF01391.15	C1q;Collagen	C1q domain;Collagen triple helix repeat	extracellular	1	2	34.9	Medium
A0A452EVP6	40S ribosomal protein S25 OS=Capra hircus OX=9925 PE=3 SV=1	1.385812	0.470731	2.0E-5	up	yes	1.176	0.8486	0.95649	0.962268	0.788738	0.759244	0.835557	0.78948	1.119633	1.22241	1.177701	1.264342	1.127377	1.142736	BP:protein localization;BP:membrane organization;BP:organic cyclic compound biosynthetic process;BP:organic cyclic compound metabolic process;BP:organic cyclic compound catabolic process;BP:cellular macromolecule localization;BP:macromolecule localization;BP:rRNA processing;BP:ncRNA processing;BP:protein targeting;BP:establishment of protein localization;BP:protein localization to membrane;BP:het…	GO:0008104;GO:0061024;GO:1901362;GO:1901360;GO:1901361;GO:0070727;GO:0033036;GO:0006364;GO:0034470;GO:0006605;GO:0045184;GO:0072657;GO:0046483;GO:0019438;GO:0006613;GO:0019083;GO:0006614;GO:0006807;GO:0034660;GO:1901576;GO:1901575;GO:0044265;GO:0044260;GO:0006886;GO:0016043;GO:0071840;GO:0018130;GO:0006810;GO:0046700;GO:0019439;GO:0008150;GO:0008152;GO:0034654;GO:0034655;GO:0051234;GO:0016070;GO:…	K02975	RP-S25e, RPS25	chx03010	Ribosome	COG4901	J:Translation, ribosomal structure and biogenesis	PF03297.12	Ribosomal_S25	S25 ribosomal protein	cytoplasmic	2	32	14.6	High
A0A452G3W0	Olfactomedin like 3 OS=Capra hircus OX=9925 GN=OLFML3 PE=4 SV=1	0.821872	-0.283014	0.000236	down	yes	0.9131	1.111	1.218617	1.104391	1.06756	1.041451	1.184095	1.049357	0.962193	0.883305	0.932354	0.836312	0.934544	0.9298	BP:developmental process;BP:single-organism developmental process;BP:multicellular organismal process;BP:single-multicellular organism process;BP:anatomical structure development;BP:biological_process;BP:multicellular organism development;BP:single-organism process;CC:extracellular organelle;CC:vesicle;CC:extracellular region part;CC:cellular_component;CC:extracellular vesicle;CC:membrane-bounded…	GO:0032502;GO:0044767;GO:0032501;GO:0044707;GO:0048856;GO:0008150;GO:0007275;GO:0044699;GO:0043230;GO:0031982;GO:0044421;GO:0005575;GO:1903561;GO:0043227;GO:0043226	------	------	------	------	------	------	PF02191.13	OLF	Olfactomedin-like domain	cytoplasmic	15	45	45.8	High
A0A452E4X2	Uncharacterized protein OS=Capra hircus OX=9925 GN=LOC108638292 PE=4 SV=1	2.899807	1.535957	0.001251	up	yes	1.505	0.519	0.404877	0.705354	0.893291	0.182474	0.599659	0.328307	1.999201	1.586485	2.060252	1.012778	1.436073	0.933005	------	------	------	------	------	------	------	------	PF13885.3	Keratin_B2_2	Keratin, high sulfur B2 protein	cytoplasmic	2	13	20.4	High
A0A452G3C7	IF rod domain-containing protein OS=Capra hircus OX=9925 GN=LOC102176726 PE=3 SV=1	1.92569	0.945376	0.001529	up	yes	1.332	0.6917	0.472679	0.954148	0.698664	0.603154	0.720131	0.701156	0.951086	1.177625	1.482364	1.879757	1.12808	1.370531	CC:cellular_component;CC:supramolecular fiber;CC:polymeric cytoskeletal fiber;CC:cell part;CC:intracellular organelle part;CC:intermediate filament;CC:cytoskeletal part;CC:intracellular part;CC:organelle part;MF:structural molecule activity;MF:molecular_function;	GO:0005575;GO:0099512;GO:0099513;GO:0044464;GO:0044446;GO:0005882;GO:0044430;GO:0044424;GO:0044422;GO:0005198;GO:0003674	K07604	KRT1	------	------	------	------	PF00038.18	Filament	Intermediate filament protein	cytoplasmic	6	70	49.2	High
A0A452G9J7	40S ribosomal protein S7 OS=Capra hircus OX=9925 GN=RPS7 PE=3 SV=1	1.211061	0.276272	0.000105	up	yes	1.108	0.9149	0.948427	0.996953	0.901861	0.860997	0.941956	0.83942	1.082424	1.176856	1.106182	1.152748	1.078981	1.04822	BP:protein localization;BP:membrane organization;BP:organic cyclic compound biosynthetic process;BP:cellular component organization or biogenesis;BP:organic cyclic compound catabolic process;BP:cellular macromolecule localization;BP:cellular developmental process;BP:macromolecule localization;BP:rRNA processing;BP:ncRNA processing;BP:protein targeting;BP:establishment of protein localization;BP:p…	GO:0008104;GO:0061024;GO:1901362;GO:0071840;GO:1901361;GO:0070727;GO:0048869;GO:0033036;GO:0006364;GO:0034470;GO:0006605;GO:0045184;GO:0072657;GO:0046483;GO:0019438;GO:0006613;GO:0006612;GO:0006614;GO:0006807;GO:0034660;GO:1901576;GO:1901575;GO:0044265;GO:0044260;GO:0006886;GO:0016043;GO:1901360;GO:0001843;GO:0048646;GO:0018130;GO:0006810;GO:0046700;GO:0060606;GO:0019439;GO:0044802;GO:0008152;GO:…	K02993	RP-S7e, RPS7	chx03010	Ribosome	------	------	PF01251.15	Ribosomal_S7e	Ribosomal protein S7e	cytoplasmic	9	60	22.1	High
A0A452G8B2	Cytochrome b5 type B OS=Capra hircus OX=9925 GN=CYB5B PE=3 SV=1	1.288607	0.365813	0.002423	up	yes	1.139	0.8839	0.965325	0.980625	0.894521	0.794564	0.935577	0.732863	1.174611	1.313284	1.132962	0.994479	1.017876	1.202398	------	------	------	------	------	------	COG5274;COG5274	C:Energy production and conversion;I:Lipid transport and metabolism	PF00173.25	Cyt-b5	Cytochrome b5-like Heme/Steroid binding domain	cytoplasmic	2	22	16.1	High
A0A452E5E0	Cystathionine beta-synthase OS=Capra hircus OX=9925 GN=CBS PE=3 SV=1	1.344616	0.427194	4.0E-6	up	yes	1.16	0.8627	0.858816	0.868172	0.896494	0.901451	0.832253	0.818784	1.141398	1.263276	1.241542	1.111653	1.082785	1.119602	------	------	------	------	------	------	COG0031	E:Amino acid transport and metabolism	PF00291.22;PF00571.25	PALP;CBS	Pyridoxal-phosphate dependent enzyme;CBS domain	cytoplasmic	20	44	63.6	High
A0A452F378	Amine oxidase OS=Capra hircus OX=9925 GN=LOC102169793 PE=3 SV=1	0.77854	-0.361157	0.01511	down	yes	0.8852	1.137	0.977816	0.920376	1.338025	1.199264	0.978148	1.405849	0.817195	0.927831	0.901783	0.87327	0.893354	0.898013	------	------	K00276	AOC3, AOC2, tynA	chx00360;chx00350;chx00410;chx00260	Phenylalanine metabolism;Tyrosine metabolism;beta-Alanine metabolism;Glycine, serine and threonine metabolism	COG3733	Q:Secondary metabolites biosynthesis, transport and catabolism	PF01179.17;PF02728.13;PF02727.13	Cu_amine_oxid;Cu_amine_oxidN3;Cu_amine_oxidN2	Copper amine oxidase, enzyme domain;Copper amine oxidase, N3 domain;Copper amine oxidase, N2 domain	extracellular	6	25	84.6	High
A0A452DTT2	AP-1 complex subunit gamma OS=Capra hircus OX=9925 GN=AP1G1 PE=3 SV=1	1.205411	0.269525	1.0E-6	up	yes	1.105	0.9167	0.919985	0.927393	0.877546	0.916373	0.898942	0.959768	1.136695	1.102024	1.148434	1.066264	1.100062	1.076516	BP:protein localization;BP:establishment of localization;BP:positive regulation of secretion;BP:regulation of transport;BP:positive regulation of response to stimulus;BP:regulation of response to stimulus;BP:positive regulation of defense response;BP:positive regulation of leukocyte mediated immunity;BP:regulation of leukocyte mediated immunity;BP:regulation of cell killing;BP:positive regulation…	GO:0008104;GO:0051234;GO:0051047;GO:0051049;GO:0048584;GO:0048583;GO:0031349;GO:0002705;GO:0002703;GO:0031341;GO:0031343;GO:0031347;GO:0002708;GO:0051046;GO:0090160;GO:0043323;GO:0043321;GO:0048518;GO:0065007;GO:0033036;GO:0051050;GO:0045184;GO:0016192;GO:0016197;GO:0002706;GO:0001912;GO:0001910;GO:0006896;GO:0050778;GO:0043300;GO:0043302;GO:0002684;GO:0002682;GO:0035646;GO:1903307;GO:1903305;GO:…	K12391	AP1G1	chx04142	Lysosome	------	------	PF01602.17;PF02883.17;PF12717.4	Adaptin_N;Alpha_adaptinC2;Cnd1	Adaptin N terminal region;Adaptin C-terminal domain;non-SMC mitotic condensation complex subunit 1	cytoplasmic	8	13	91.3	High
A0A452G990	Adenosylhomocysteinase OS=Capra hircus OX=9925 GN=AHCY PE=3 SV=1	1.425144	0.511108	0	up	yes	1.188	0.8336	0.850254	0.916193	0.840448	0.807107	0.8191	0.768285	1.212103	1.2111	1.180723	1.134634	1.146674	1.244674	BP:cellular amino acid metabolic process;BP:coenzyme metabolic process;BP:one-carbon metabolic process;BP:carboxylic acid metabolic process;BP:nitrogen compound metabolic process;BP:small molecule metabolic process;BP:purine-containing compound metabolic process;BP:serine family amino acid metabolic process;BP:S-adenosylhomocysteine metabolic process;BP:single-organism process;BP:nucleobase-conta…	GO:0006520;GO:0006732;GO:0006730;GO:0019752;GO:0006807;GO:0044281;GO:0072521;GO:0009069;GO:0046498;GO:0044699;GO:0006139;GO:0044710;GO:0046128;GO:1901657;GO:0009116;GO:0071704;GO:0033353;GO:1901360;GO:0042278;GO:0046483;GO:1901605;GO:0000096;GO:0006575;GO:0044238;GO:0009987;GO:0006725;GO:0051186;GO:0044763;GO:0008152;GO:0043436;GO:1901564;GO:0009119;GO:0055086;GO:0006082;GO:1901135;GO:0034641;GO:…	K01251	E3.3.1.1, ahcY	chx00270	Cysteine and methionine metabolism	COG0499	H:Coenzyme transport and metabolism	PF05221.14;PF00670.18;PF02826.16	AdoHcyase;AdoHcyase_NAD;2-Hacid_dh_C	S-adenosyl-L-homocysteine hydrolase;S-adenosyl-L-homocysteine hydrolase, NAD binding domain;D-isomer specific 2-hydroxyacid dehydrogenase, NAD binding domain	cytoplasmic	24	61	47.6	High
A0A452ETK8	Myelin protein zero OS=Capra hircus OX=9925 GN=MPZ PE=4 SV=1	0.782363	-0.354089	0.04017	down	yes	0.8872	1.134	1.503185	1.313623	1.150261	0.937074	0.857902	1.042733	1.013213	0.967432	0.881538	0.813462	0.79727	0.850079	CC:myelin sheath;CC:plasma membrane part;CC:integral component of membrane;CC:cell part;CC:cellular_component;CC:integral component of plasma membrane;CC:membrane part;CC:intrinsic component of plasma membrane;CC:intrinsic component of membrane;	GO:0043209;GO:0044459;GO:0016021;GO:0044464;GO:0005575;GO:0005887;GO:0044425;GO:0031226;GO:0031224	K06770	MPZ	chx04514	Cell adhesion molecule	------	------	PF10570.6;PF07686.14	Myelin-PO_C;V-set	Myelin-PO cytoplasmic C-term p65 binding region;Immunoglobulin V-set domain	peroxisomal	6	23	27.4	High
A0A452G9H1	Uncharacterized protein OS=Capra hircus OX=9925 GN=EEF1B2 PE=3 SV=1	1.369285	0.453423	7.0E-6	up	yes	1.168	0.853	0.989065	0.870225	0.811188	0.842463	0.870225	0.735067	1.187466	1.155963	1.2119	1.13078	1.130564	1.19134	BP:cellular biosynthetic process;BP:cellular macromolecule biosynthetic process;BP:organic substance biosynthetic process;BP:cellular macromolecule metabolic process;BP:organic substance metabolic process;BP:cellular process;BP:biosynthetic process;BP:macromolecule biosynthetic process;BP:biological_process;BP:metabolic process;BP:cellular metabolic process;BP:macromolecule metabolic process;BP:t…	GO:0044249;GO:0034645;GO:1901576;GO:0044260;GO:0071704;GO:0009987;GO:0009058;GO:0009059;GO:0008150;GO:0008152;GO:0044237;GO:0043170;GO:0006414;GO:0043229;GO:0043227;GO:0005783;GO:0005853;GO:0043226;GO:0043234;GO:0032991;GO:0043231;GO:0044464;GO:0005575;GO:0044444;GO:0044424;GO:0003676;GO:0003674;GO:0005488;GO:1901363;GO:0008135;GO:0097159;GO:0003723;GO:0003746	K03232	EEF1B	------	------	COG2092	J:Translation, ribosomal structure and biogenesis	PF00736.16;PF10587.6	EF1_GNE;EF-1_beta_acid	EF-1 guanine nucleotide exchange domain;Eukaryotic elongation factor 1 beta central acidic region	cytoplasmic	7	53	24.8	High
A0A452FUQ5	LSM7 homolog, U6 small nuclear RNA and mRNA degradation associated OS=Capra hircus OX=9925 GN=LSM7 PE=4 SV=1	1.271358	0.34637	0.002998	up	yes	1.131	0.8896	1.152006	0.929546	0.870238	0.759267	0.842206	0.784285	1.025596	1.163067	1.146216	1.150076	1.170422	1.130889	BP:nucleic acid metabolic process;BP:cellular nitrogen compound metabolic process;BP:nitrogen compound metabolic process;BP:cellular metabolic process;BP:organic cyclic compound metabolic process;BP:nucleobase-containing compound metabolic process;BP:cellular macromolecule metabolic process;BP:organic substance metabolic process;BP:RNA splicing;BP:mRNA metabolic process;BP:cellular process;BP:cel…	GO:0090304;GO:0034641;GO:0006807;GO:0044237;GO:1901360;GO:0006139;GO:0044260;GO:0071704;GO:0008380;GO:0016071;GO:0009987;GO:0006725;GO:0000375;GO:0000377;GO:0008150;GO:0008152;GO:0046483;GO:0016070;GO:0044238;GO:0000398;GO:0043170;GO:0006396;GO:0006397;GO:0044464;GO:0005732;GO:0030529;GO:0032991;GO:1990904;GO:0005575;GO:0044424;GO:0005488;GO:0003674;GO:0003676;GO:1901363;GO:0097159;GO:0003723	K12626	LSM7	chx03018;chx03040	RNA degradation;Spliceosome	------	------	PF01423.19	LSM	LSM domain	cytoplasmic	3	47	11.6	High
A0A452FEB8	Succinate-semialdehyde dehydrogenase OS=Capra hircus OX=9925 GN=ALDH5A1 PE=3 SV=1	0.789371	-0.341224	0.004865	down	yes	0.8912	1.129	0.978116	1.036279	1.291967	1.177255	1.083474	1.206757	1.014824	0.735776	0.793661	0.86157	0.96308	0.97849	------	------	------	------	------	------	COG1012	C:Energy production and conversion	PF00171.19	Aldedh	Aldehyde dehydrogenase family	mitochondrial	1	2	54.5	High
A0A452G3X4	Rhodanese domain-containing protein OS=Capra hircus OX=9925 GN=TSTD1 PE=4 SV=1	1.349151	0.432052	0.000758	up	yes	1.16	0.8598	1.006405	1.000357	0.776789	0.758535	0.857609	0.759067	1.073656	1.13942	1.076539	1.264843	1.09982	1.30335	------	------	------	------	------	------	COG0607	P:Inorganic ion transport and metabolism	PF00581.17	Rhodanese	Rhodanese-like domain	nuclear	2	17	12.5	High
A0A452F7F0	Signal peptidase complex subunit 3 OS=Capra hircus OX=9925 GN=SPCS3 PE=3 SV=1	1.267542	0.342034	0.002181	up	yes	1.129	0.8907	1.102555	0.911405	0.853754	0.833424	0.896813	0.746331	1.027043	1.064623	1.144183	1.224535	1.10384	1.207809	------	------	------	------	------	------	------	------	PF04573.9	SPC22	Signal peptidase subunit	ER	2	12	20.2	High
A0A452ESG4	Receptor for activated C kinase 1 OS=Capra hircus OX=9925 GN=RACK1 PE=4 SV=1	1.324275	0.405202	3.1E-5	up	yes	1.15	0.8684	0.979713	0.917785	0.847238	0.779186	0.865203	0.821384	1.083152	1.179726	1.215626	1.225607	1.085271	1.110589	BP:regulation of intracellular protein transport;BP:regulation of transport;BP:protein processing;BP:regulation of phosphate metabolic process;BP:cellular response to stimulus;BP:regulation of metabolic process;BP:regulation of intracellular transport;BP:negative regulation of cell death;BP:regulation of protein kinase activity;BP:regulation of phosphorylation;BP:positive regulation of phosphoryl…	GO:0033157;GO:0051049;GO:0016485;GO:0019220;GO:0051716;GO:0019222;GO:0032386;GO:0060548;GO:0045859;GO:0042325;GO:0042327;GO:0042326;GO:0034284;GO:0019538;GO:0009896;GO:0009894;GO:0009892;GO:0009893;GO:0009890;GO:0009891;GO:1905038;GO:0051222;GO:0051223;GO:0050789;GO:0051343;GO:0051342;GO:0051345;GO:0051348;GO:0045981;GO:0070201;GO:1903649;GO:0010556;GO:0009967;GO:2000304;GO:2000303;GO:0010558;GO:…	K14753	RACK1	chx05162	Measles	------	------	PF00400.29;PF12894.4	WD40;ANAPC4_WD40	WD domain, G-beta repeat;Anaphase-promoting complex subunit 4 WD40 domain	cytoplasmic	18	75	35.1	High
A0A452EML6	Keratin 75 OS=Capra hircus OX=9925 GN=KRT75 PE=3 SV=1	1.380042	0.464713	1.8E-5	up	yes	1.17	0.8478	0.848751	0.836945	0.917577	0.730265	0.859384	0.894062	1.313111	1.09805	1.218148	1.137124	1.124569	1.128648	------	------	------	------	------	------	------	------	PF00038.18;PF16208.2;PF07926.9	Filament;Keratin_2_head;TPR_MLP1_2	Intermediate filament protein;Keratin type II head;TPR/MLP1/MLP2-like protein	mitochondrial	24	54	57.7	High
A0A452EB00	Eukaryotic translation initiation factor 3 subunit M OS=Capra hircus OX=9925 GN=EIF3M PE=3 SV=1	1.204372	0.268281	0.002157	up	yes	1.102	0.915	0.91971	1.039907	0.834698	0.935818	0.866546	0.893293	1.175643	1.157793	1.202489	1.007407	1.036935	1.030001	BP:regulation of primary metabolic process;BP:regulation of metabolic process;BP:macromolecular complex subunit organization;BP:regulation of cellular macromolecule biosynthetic process;BP:regulation of cellular metabolic process;BP:cellular component assembly;BP:cellular macromolecular complex assembly;BP:regulation of biological process;BP:cellular component organization or biogenesis;BP:ribonu…	GO:0080090;GO:0019222;GO:0043933;GO:2000112;GO:0031323;GO:0022607;GO:0034622;GO:0050789;GO:0071840;GO:0071826;GO:0010608;GO:0051246;GO:0016043;GO:0065003;GO:0022618;GO:0065007;GO:0031326;GO:0002183;GO:0010468;GO:0060255;GO:0006446;GO:0009987;GO:0009889;GO:0034248;GO:0008150;GO:0051171;GO:0008152;GO:0001731;GO:0050794;GO:0032268;GO:0044237;GO:0010556;GO:0006417;GO:0006413;GO:0070993;GO:1990904;GO:…	K15030	EIF3M	------	------	------	------	PF01399.24	PCI	PCI domain	cytoplasmic	15	52	42.5	High
A0A452EGY3	40S ribosomal protein S21 OS=Capra hircus OX=9925 GN=RPS21 PE=3 SV=1	1.299886	0.378385	7.1E-5	up	yes	1.14	0.877	0.998647	0.906816	0.804477	0.789124	0.955849	0.80679	1.134115	1.172572	1.147662	1.201848	1.077449	1.10883	BP:protein localization;BP:membrane organization;BP:organic cyclic compound biosynthetic process;BP:organic cyclic compound metabolic process;BP:organic cyclic compound catabolic process;BP:cellular macromolecule localization;BP:macromolecule localization;BP:rRNA processing;BP:ncRNA processing;BP:protein targeting;BP:establishment of protein localization;BP:endonucleolytic cleavage to generate ma…	GO:0008104;GO:0061024;GO:1901362;GO:1901360;GO:1901361;GO:0070727;GO:0033036;GO:0006364;GO:0034470;GO:0006605;GO:0045184;GO:0000461;GO:0072657;GO:0000469;GO:0046483;GO:0019438;GO:0006613;GO:0019083;GO:0006614;GO:0006807;GO:0034660;GO:0000479;GO:0000478;GO:1901576;GO:1901575;GO:0044265;GO:0044260;GO:0006886;GO:0016043;GO:0071840;GO:0018130;GO:0006810;GO:0046700;GO:0019439;GO:0008150;GO:0008152;GO:…	K02971	RP-S21e, RPS21	chx03010	Ribosome	------	------	PF01249.15	Ribosomal_S21e	Ribosomal protein S21e	cytoplasmic	4	48	9.1	High
A0A452E578	CDC42 effector protein 4 OS=Capra hircus OX=9925 GN=CDC42EP4 PE=4 SV=1	0.73405	-0.44605	0.01349	down	yes	0.8537	1.163	1.329714	1.436509	1.109154	1.311573	0.770997	1.021369	0.912464	0.85292	0.747282	0.866633	0.915513	0.827147	------	------	------	------	------	------	------	------	PF14957.3;PF00786.25	BORG_CEP;PBD	Cdc42 effector;P21-Rho-binding domain	cytoplasmic	4	14	36.6	High
A0A452DV43	Translocase of outer mitochondrial membrane 20 OS=Capra hircus OX=9925 GN=TOMM20 PE=3 SV=1	1.234212	0.303591	0.01291	up	yes	1.114	0.9026	0.958696	0.944769	0.828986	0.888936	1.055904	0.738026	0.930356	1.148244	1.077506	1.017556	1.272453	1.238949	BP:protein localization;BP:cellular component organization or biogenesis;BP:cellular macromolecule localization;BP:macromolecule localization;BP:establishment of protein localization;BP:establishment of protein localization to mitochondrion;BP:mitochondrial transport;BP:protein localization to mitochondrion;BP:cellular component assembly;BP:intracellular protein transport;BP:cellular component or…	GO:0008104;GO:0071840;GO:0070727;GO:0033036;GO:0045184;GO:0072655;GO:0006839;GO:0070585;GO:0022607;GO:0006886;GO:0016043;GO:0065003;GO:0065002;GO:0034613;GO:0016236;GO:0006810;GO:0051031;GO:0008150;GO:0051234;GO:0050658;GO:0046907;GO:0050657;GO:0072594;GO:0035927;GO:0015931;GO:0030150;GO:0051236;GO:0044699;GO:0071806;GO:0017038;GO:0055085;GO:0044743;GO:0033365;GO:0043933;GO:0070096;GO:0034622;GO:…	K17770	TOM20	------	------	------	------	PF02064.12	MAS20	MAS20 protein import receptor	ER	2	14	16.3	High
A0A452DWP6	Periostin OS=Capra hircus OX=9925 GN=POSTN PE=4 SV=1	0.499182	-1.002362	0.000887	down	yes	0.6714	1.345	1.19255	0.995594	1.136618	1.784501	1.193962	1.769134	0.731108	0.753567	0.660261	0.501786	0.7175	0.664349	------	------	------	------	------	------	COG2335	M:Cell wall/membrane/envelope biogenesis	PF02469.19	Fasciclin	Fasciclin domain	ER	1	59	86.9	High
A0A452EVI7	40S ribosomal protein S3a OS=Capra hircus OX=9925 GN=RPS3A PE=3 SV=1	1.338126	0.420214	9.0E-6	up	yes	1.154	0.8624	0.967869	0.938563	0.848358	0.813788	0.842924	0.762623	1.111085	1.208337	1.176273	1.166396	1.102773	1.158713	BP:protein localization;BP:membrane organization;BP:organic cyclic compound biosynthetic process;BP:organic cyclic compound metabolic process;BP:organic cyclic compound catabolic process;BP:cellular macromolecule localization;BP:cellular developmental process;BP:negative regulation of biological process;BP:macromolecule localization;BP:rRNA processing;BP:ncRNA processing;BP:negative regulation of…	GO:0008104;GO:0061024;GO:1901362;GO:1901360;GO:1901361;GO:0070727;GO:0048869;GO:0048519;GO:0033036;GO:0006364;GO:0034470;GO:0060548;GO:0006605;GO:0045184;GO:0072657;GO:0050794;GO:0046483;GO:0050789;GO:0019438;GO:0006613;GO:0006612;GO:0006614;GO:0006807;GO:0034660;GO:1901576;GO:1901575;GO:0044265;GO:0044260;GO:0006886;GO:0016043;GO:0065007;GO:0071840;GO:0018130;GO:0006810;GO:0046700;GO:0019439;GO:…	K02984	RP-S3Ae, RPS3A	chx03010	Ribosome	COG1890	J:Translation, ribosomal structure and biogenesis	PF01015.15	Ribosomal_S3Ae	Ribosomal S3Ae family	cytoplasmic	9	58	29.9	High
A0A452EBJ3	Ribosomal protein S3 OS=Capra hircus OX=9925 GN=RPS3 PE=3 SV=1	1.235855	0.30551	3.1E-5	up	yes	1.114	0.9014	0.935364	0.943969	0.932604	0.836907	0.916129	0.843171	1.052224	1.139805	1.170004	1.169084	1.051487	1.100446	BP:cellular response to stimulus;BP:positive regulation of cytoskeleton organization;BP:negative regulation of cytoskeleton organization;BP:regulation of cytoskeleton organization;BP:regulation of DNA repair;BP:regulation of protein kinase activity;BP:positive regulation of JNK cascade;BP:heterocycle metabolic process;BP:regulation of phosphorylation;BP:positive regulation of phosphorylation;BP:p…	GO:0051716;GO:0051495;GO:0051494;GO:0051493;GO:0006282;GO:0045859;GO:0046330;GO:0046483;GO:0042325;GO:0042327;GO:0010638;GO:0010639;GO:0009892;GO:0009893;GO:0009890;GO:0019083;GO:0000302;GO:0071902;GO:0071900;GO:0050789;GO:0051347;GO:0051345;GO:0006886;GO:2001272;GO:1900119;GO:1900117;GO:0018130;GO:0032079;GO:0032070;GO:0032077;GO:0032075;GO:0043410;GO:0007051;GO:0007059;GO:0016070;GO:0016071;GO:…	K02985	RP-S3e, RPS3	chx03010	Ribosome	COG0092	J:Translation, ribosomal structure and biogenesis	PF00189.17;PF07650.14	Ribosomal_S3_C;KH_2	Ribosomal protein S3, C-terminal domain;KH domain	cytoplasmic	19	80	26.7	High
A0A452FN83	Serpin family F member 2 OS=Capra hircus OX=9925 GN=SERPINF2 PE=3 SV=1	0.563227	-0.828211	0.01294	down	yes	0.726	1.289	0.970807	0.899461	1.472136	1.51039	0.905688	1.975902	0.625513	0.57297	0.640614	0.779536	0.816726	0.920811	------	------	------	------	------	------	COG4826	O:Posttranslational modification, protein turnover, chaperones	PF00079.17	Serpin	Serpin	extracellular	12	31	52.9	High
A0A452EMA2	SMB domain-containing protein OS=Capra hircus OX=9925 GN=VTN PE=4 SV=1	0.651311	-0.61858	0.02315	down	yes	0.7946	1.22	0.988944	0.830609	1.319549	1.316319	0.978735	1.887926	0.73372	0.699508	0.791872	0.872639	0.774423	0.895308	BP:endocytosis;BP:vesicle-mediated transport;BP:response to stimulus;BP:receptor-mediated endocytosis;BP:immune system process;BP:transport;BP:immune response;BP:biological_process;BP:establishment of localization;BP:localization;MF:cargo receptor activity;MF:scavenger receptor activity;MF:polysaccharide binding;MF:carbohydrate binding;MF:pattern binding;MF:molecular transducer activity;MF:molecu…	GO:0006897;GO:0016192;GO:0050896;GO:0006898;GO:0002376;GO:0006810;GO:0006955;GO:0008150;GO:0051234;GO:0051179;GO:0038024;GO:0005044;GO:0030247;GO:0030246;GO:0001871;GO:0060089;GO:0003674;GO:0004872;GO:0005488	K06251	VTN	chx04610;chx04512;chx04151;chx04510;chx05205	Complement and coagulation cascades;ECM-receptor interaction;PI3K-Akt signaling pathway;Focal adhesion;Proteoglycans in cancer	------	------	PF00045.16;PF01033.14	Hemopexin;Somatomedin_B	Hemopexin;Somatomedin B domain	plasma membrane	14	40	53.7	High
X2J1X8	Cathepsin D (Fragment) OS=Capra hircus OX=9925 GN=CTSD PE=2 SV=1	1.232679	0.301798	0.003827	up	yes	1.112	0.9021	0.927022	1.058107	0.777679	0.870085	0.912267	0.867393	1.051164	1.095501	1.034363	1.210775	1.264713	1.017907	BP:organic substance metabolic process;BP:proteolysis;BP:biological_process;BP:metabolic process;BP:primary metabolic process;BP:protein metabolic process;BP:macromolecule metabolic process;CC:lytic vacuole;CC:intracellular organelle;CC:membrane-bounded organelle;CC:organelle;CC:lysosome;CC:vacuole;CC:intracellular membrane-bounded organelle;CC:cell part;CC:cellular_component;CC:cytoplasmic part;…	GO:0071704;GO:0006508;GO:0008150;GO:0008152;GO:0044238;GO:0019538;GO:0043170;GO:0000323;GO:0043229;GO:0043227;GO:0043226;GO:0005764;GO:0005773;GO:0043231;GO:0044464;GO:0005575;GO:0044444;GO:0044424;GO:0004175;GO:0003674;GO:0008233;GO:0070001;GO:0016787;GO:0003824;GO:0070011;GO:0004190	K01379	CTSD	chx04140;chx04071;chx04142;chx04210;chx05152	Autophagy - animal;Sphingolipid signaling pathway;Lysosome;Apoptosis;Tuberculosis	------	------	PF00026.20;PF14543.3;PF07966.9;PF14541.3	Asp;TAXi_N;A1_Propeptide;TAXi_C	Eukaryotic aspartyl protease;Xylanase inhibitor N-terminal;A1 Propeptide;Xylanase inhibitor C-terminal	lysosomal	14	42	44.6	High
A0A452FK44	Kallikrein related peptidase 7 OS=Capra hircus OX=9925 GN=KLK7 PE=3 SV=1	1.310685	0.390321	0.003294	up	yes	1.142	0.8713	1.024984	0.892172	0.790658	0.756523	0.964078	0.799173	0.969631	1.263209	1.203957	1.261155	1.182674	0.973666	------	------	K08668	KLK7, PRSS6	------	------	COG5640	O:Posttranslational modification, protein turnover, chaperones	PF00089.23	Trypsin	Trypsin	cytoplasmic	7	39	36.2	High
A0A452F910	ABRA C-terminal like OS=Capra hircus OX=9925 GN=ABRACL PE=4 SV=1	1.338757	0.420894	9.0E-6	up	yes	1.152	0.8605	0.904879	0.875813	0.85109	0.889363	0.861849	0.779811	1.044525	1.151601	1.105555	1.2121	1.144619	1.256331	------	------	------	------	------	------	------	------	PF14705.3	Costars	Costars	cytoplasmic	3	37	9	High
A0A452F0L6	Fibulin 5 OS=Capra hircus OX=9925 GN=FBLN5 PE=4 SV=1	0.789502	-0.340986	0.008335	down	yes	0.8874	1.124	1.249379	1.23764	1.079827	1.068267	0.922616	1.186057	1.028769	1.064469	0.813938	0.776367	0.831425	0.809319	BP:protein localization;BP:regulation of metabolic process;BP:regulation of cellular metabolic process;BP:regulation of superoxide metabolic process;BP:cellular component assembly;BP:cellular localization;BP:single-organism process;BP:cellular macromolecule localization;BP:cellular process;BP:protein localization to cell surface;BP:cellular component organization;BP:regulation of biological proce…	GO:0008104;GO:0019222;GO:0031323;GO:0090322;GO:0022607;GO:0051641;GO:0044699;GO:0070727;GO:0009987;GO:0034394;GO:0016043;GO:0050789;GO:0065007;GO:0071840;GO:0043062;GO:0085029;GO:0033036;GO:0034613;GO:0048583;GO:0006810;GO:2000377;GO:0050794;GO:0044765;GO:0008150;GO:0007155;GO:0051234;GO:1902882;GO:0051179;GO:1902578;GO:0046903;GO:1900407;GO:2000121;GO:0022610;GO:0080134;GO:0080135;GO:0044763;GO:…	K17340	FBLN5	------	------	------	------	PF07645.12;PF12662.4;PF14670.3;PF12947.4	EGF_CA;cEGF;FXa_inhibition;EGF_3	Calcium-binding EGF domain;Complement Clr-like EGF-like;Coagulation Factor Xa inhibitory site;EGF domain	extracellular	5	13	50.1	High
A0A452G2U2	IF rod domain-containing protein OS=Capra hircus OX=9925 GN=LOC108635997 PE=3 SV=1	1.327393	0.408595	0.00053	up	yes	1.147	0.8641	1.00815	0.964166	0.79632	0.742894	0.875663	0.797516	1.143121	1.267338	1.229353	1.016586	1.127992	1.097863	------	------	K07605	KRT2	------	------	------	------	PF00038.18;PF16208.2;PF07926.9;PF08317.8	Filament;Keratin_2_head;TPR_MLP1_2;Spc7	Intermediate filament protein;Keratin type II head;TPR/MLP1/MLP2-like protein;Spc7 kinetochore protein	mitochondrial	1	57	60	High
A0A452EEQ6	Tumor associated calcium signal transducer 2 OS=Capra hircus OX=9925 GN=TACSTD2 PE=4 SV=1	1.205044	0.269086	1.0E-6	up	yes	1.099	0.912	0.940372	0.959025	0.869408	0.892448	0.903345	0.907185	1.107183	1.110707	1.108104	1.107183	1.036786	1.122227	------	------	K17288	TACSTD2	------	------	------	------	PF00086.15	Thyroglobulin_1	Thyroglobulin type-1 repeat	peroxisomal	7	24	35.2	High
A0A452E9U7	DNA-directed RNA polymerase subunit OS=Capra hircus OX=9925 GN=POLR2I PE=3 SV=1	1.217468	0.283884	0.000739	up	yes	1.104	0.9068	0.933533	0.951971	0.923967	0.822567	0.988843	0.820156	0.975623	1.144624	1.12294	1.159291	1.061664	1.162138	BP:regulation of primary metabolic process;BP:regulation of metabolic process;BP:7-methylguanosine RNA capping;BP:signal transduction;BP:cell surface receptor signaling pathway;BP:enzyme linked receptor protein signaling pathway;BP:transmembrane receptor protein tyrosine kinase signaling pathway;BP:organic cyclic compound biosynthetic process;BP:organic cyclic compound metabolic process;BP:single…	GO:0080090;GO:0019222;GO:0009452;GO:0007165;GO:0007166;GO:0007167;GO:0007169;GO:1901362;GO:1901360;GO:0044710;GO:0010605;GO:0010604;GO:0098781;GO:0016458;GO:0048518;GO:0048519;GO:0006283;GO:0006281;GO:0060255;GO:0006289;GO:0010628;GO:2001141;GO:0046483;GO:0019827;GO:0044707;GO:0043903;GO:0035019;GO:0000398;GO:0006370;GO:0033554;GO:0019438;GO:0009892;GO:0009893;GO:0036260;GO:0051254;GO:0006807;GO:…	K03017	RPB9, POLR2I	chx05016;chx05169;chx03020;chx00230;chx00240	Huntington's disease;Epstein-Barr virus infection;RNA polymerase;Purine metabolism;Pyrimidine metabolism	COG1594	K:Transcription	PF02150.13;PF01096.15;PF13408.3	RNA_POL_M_15KD;TFIIS_C;Zn_ribbon_recom	RNA polymerases M/15 Kd subunit;Transcription factor S-II;Recombinase zinc beta ribbon domain	cytoplasmic	2	16	14.5	High
A0A452FY18	Keratin, type I cytoskeletal 27 OS=Capra hircus OX=9925 GN=KRT27 PE=3 SV=1	1.729568	0.790412	1.0E-6	up	yes	1.274	0.7366	0.624195	0.815538	0.771902	0.71819	0.812773	0.677292	1.240917	1.448707	1.319566	1.179533	1.250554	1.204472	BP:molting cycle process;BP:hair cycle process;BP:anatomical structure morphogenesis;BP:single-organism process;BP:developmental process;BP:multicellular organismal process;BP:single-organism developmental process;BP:biological_process;BP:hair follicle morphogenesis;BP:single-multicellular organism process;CC:supramolecular fiber;CC:polymeric cytoskeletal fiber;CC:membrane-bounded organelle;CC:or…	GO:0022404;GO:0022405;GO:0009653;GO:0044699;GO:0032502;GO:0032501;GO:0044767;GO:0008150;GO:0031069;GO:0044707;GO:0099512;GO:0099513;GO:0043227;GO:0043226;GO:0005737;GO:0005575;GO:0070062;GO:0044430;GO:0005882;GO:1903561;GO:0031982;GO:0043230;GO:0044464;GO:0044446;GO:0044424;GO:0044421;GO:0044422;GO:0003674;GO:0005198	K07604	KRT1	------	------	------	------	PF00038.18	Filament	Intermediate filament protein	cytoplasmic	13	75	49.9	High
A0A452EIU8	Microfibril associated protein 1 OS=Capra hircus OX=9925 GN=MFAP1 PE=4 SV=1	0.75061	-0.413865	0.03627	down	yes	0.8617	1.148	1.039739	1.110191	1.335402	1.551658	1.059857	0.788263	0.862342	0.960238	0.81757	0.744922	1.040982	0.74422	CC:fibril;CC:cellular_component;CC:microfibril;CC:extracellular matrix component;CC:extracellular region part;MF:protein binding;MF:organic cyclic compound binding;MF:pol;MF:heterocyclic compound binding;MF:molecular_function;MF:RNA binding;MF:nucleic acid binding;MF:binding;	GO:0043205;GO:0005575;GO:0001527;GO:0044420;GO:0044421;GO:0005515;GO:0097159;GO:0044822;GO:1901363;GO:0003674;GO:0003723;GO:0003676;GO:0005488	K13110	MFAP1	------	------	------	------	PF06991.8	MFAP1	Microfibril-associated/Pre-mRNA processing	cytoplasmic	1	3	51.9	Medium
A0A452E819	Kininogen 1 OS=Capra hircus OX=9925 GN=KNG1 PE=4 SV=1	0.679849	-0.556713	0.03457	down	yes	0.8131	1.196	0.910538	0.83092	1.364536	1.36859	0.949551	1.750752	0.676446	0.679533	0.737249	0.922699	0.855708	1.007096	BP:regulation of primary metabolic process;BP:regulation of metabolic process;BP:negative regulation of response to stimulus;BP:regulation of response to stimulus;BP:negative regulation of cell adhesion;BP:calcium ion homeostasis;BP:inorganic ion homeostasis;BP:negative regulation of macromolecule metabolic process;BP:negative regulation of molecular function;BP:negative regulation of biological …	GO:0080090;GO:0019222;GO:0048585;GO:0048583;GO:0007162;GO:0055074;GO:0098771;GO:0010605;GO:0044092;GO:0048519;GO:0030155;GO:0019725;GO:0060255;GO:0030162;GO:0007204;GO:0048878;GO:0030193;GO:0030195;GO:0009892;GO:0051346;GO:1900046;GO:1900047;GO:0065007;GO:0065009;GO:0065008;GO:0050790;GO:0050794;GO:0008150;GO:0051239;GO:0050818;GO:0050819;GO:0051336;GO:0080134;GO:0032102;GO:0032101;GO:0050801;GO:…	K03898	KNG	chx04610	Complement and coagulation cascades	------	------	PF00031.18;PF00666.14	Cystatin;Cathelicidins	Cystatin domain;Cathelicidin	cytoplasmic	19	31	68.8	High
A0A452E7S2	Uncharacterized protein OS=Capra hircus OX=9925 GN=RPL9 PE=4 SV=1	1.398042	0.483408	0.000451	up	yes	1.171	0.8376	1.013714	0.944718	0.701909	0.72009	0.902842	0.742155	1.187342	1.292387	1.242794	1.143708	1.099562	1.057686	BP:protein localization;BP:membrane organization;BP:organic cyclic compound biosynthetic process;BP:cellular component organization or biogenesis;BP:organic cyclic compound catabolic process;BP:cellular macromolecule localization;BP:peptide biosynthetic process;BP:macromolecule localization;BP:rRNA processing;BP:ncRNA processing;BP:protein targeting;BP:establishment of protein localization;BP:pro…	GO:0008104;GO:0061024;GO:1901362;GO:0071840;GO:1901361;GO:0070727;GO:0043043;GO:0033036;GO:0006364;GO:0034470;GO:0006605;GO:0045184;GO:0072657;GO:0046483;GO:1901564;GO:1901566;GO:0019538;GO:0019439;GO:0019438;GO:0006613;GO:0006612;GO:0006614;GO:0034660;GO:1901576;GO:1901575;GO:0044265;GO:0044260;GO:0006886;GO:0016043;GO:1901360;GO:0018130;GO:0006810;GO:0046700;GO:0044802;GO:0008152;GO:0034654;GO:…	K02940	RP-L9e, RPL9	chx03010	Ribosome	COG0097	J:Translation, ribosomal structure and biogenesis	PF00347.20	Ribosomal_L6	Ribosomal protein L6	cytoplasmic	1	54	21.9	High
A0A452DK32	Coagulation factor X OS=Capra hircus OX=9925 GN=F10 PE=3 SV=1	0.706117	-0.50202	0.007138	down	yes	0.8311	1.177	1.008723	0.863104	1.276075	1.26296	1.538049	1.11088	0.836205	0.789393	0.714131	0.882613	0.80005	0.964346	------	------	K01314	F10	chx04610	Complement and coagulation cascades	COG5640	O:Posttranslational modification, protein turnover, chaperones	PF00089.23;PF00594.17;PF14670.3;PF00008.24	Trypsin;Gla;FXa_inhibition;EGF	Trypsin;Vitamin K-dependent carboxylation/gamma-carboxyglutamic;Coagulation Factor Xa inhibitory site;EGF-like domain	ER	4	11	54.5	High
A0A452E083	Tropomyosin 4 OS=Capra hircus OX=9925 GN=TPM4 PE=3 SV=1	1.20215	0.265617	0.000634	up	yes	1.096	0.9117	0.940195	0.944098	0.936204	0.881328	0.90738	0.86081	1.003052	0.996937	1.06591	1.185638	1.143811	1.178738	BP:cell differentiation;BP:movement of cell or subcellular component;BP:single-organism process;BP:osteoblast differentiation;BP:cellular developmental process;BP:actin-myosin filament sliding;BP:developmental process;BP:actin filament-based process;BP:cellular process;BP:muscle filament sliding;BP:actin filament-based movement;BP:single-organism cellular process;BP:single-organism developmental …	GO:0030154;GO:0006928;GO:0044699;GO:0001649;GO:0048869;GO:0033275;GO:0032502;GO:0030029;GO:0009987;GO:0030049;GO:0030048;GO:0044763;GO:0044767;GO:0008150;GO:0070252;GO:0032432;GO:0030055;GO:0043229;GO:0043228;GO:0005924;GO:0043227;GO:0043226;GO:0042641;GO:0005856;GO:0001725;GO:0002102;GO:0070062;GO:0016020;GO:0097517;GO:0044430;GO:0031941;GO:0070161;GO:0005925;GO:0030054;GO:0044446;GO:0005912;GO:…	K10375	TPM4	chx04261;chx04260;chx05414;chx05410	Adrenergic signaling in cardiomyocytes;Cardiac muscle contraction;Dilated cardiomyopathy;Hypertrophic cardiomyopath	------	------	PF00261.17;PF12718.4;PF16526.2;PF06009.9	Tropomyosin;Tropomyosin_1;CLZ;Laminin_II	Tropomyosin;Tropomyosin like;C-terminal leucine zipper domain of cyclic nucleotide-gated channels;Laminin Domain II	cytoplasmic	7	64	32.7	High
A0A452F1P5	Uncharacterized protein OS=Capra hircus OX=9925 GN=RPS28 PE=3 SV=1	1.207257	0.271733	0.002706	up	yes	1.098	0.9095	1.06331	0.987659	0.89783	0.777813	0.874793	0.855333	1.025122	1.154038	1.143321	1.150595	1.074254	1.042146	BP:nuclear transport;BP:protein localization;BP:membrane organization;BP:nuclear export;BP:organic cyclic compound biosynthetic process;BP:organic cyclic compound metabolic process;BP:organic cyclic compound catabolic process;BP:nitrogen compound transport;BP:cellular macromolecule localization;BP:macromolecule localization;BP:rRNA processing;BP:ncRNA processing;BP:protein targeting;BP:establishm…	GO:0051169;GO:0008104;GO:0061024;GO:0051168;GO:1901362;GO:1901360;GO:1901361;GO:0071705;GO:0070727;GO:0033036;GO:0006364;GO:0034470;GO:0006605;GO:0045184;GO:0072657;GO:0046483;GO:0019439;GO:0019438;GO:0006613;GO:0019083;GO:0006614;GO:0006807;GO:0034660;GO:0051029;GO:1901576;GO:1901575;GO:0044265;GO:0044260;GO:0006886;GO:0016043;GO:0071840;GO:0018130;GO:0006810;GO:0046700;GO:0008150;GO:0008152;GO:…	K02979	RP-S28e, RPS28	chx03010	Ribosome	COG2053	J:Translation, ribosomal structure and biogenesis	PF01200.15	Ribosomal_S28e	Ribosomal protein S28e	mitochondrial	3	46	7.8	High
A0A452EJ15	Carnitine palmitoyltransferase 2 OS=Capra hircus OX=9925 GN=CPT2 PE=3 SV=1	1.245803	0.317075	1.5E-5	up	yes	1.113	0.8934	0.943435	0.905756	0.87816	0.836621	0.947079	0.849163	1.065084	1.061164	1.084864	1.128381	1.189623	1.147402	------	------	K08766	CPT2	chx03320;chx00071;chx01212	PPAR signaling pathway;Fatty acid degradation;Fatty acid metabolism	------	------	PF00755.17	Carn_acyltransf	Choline/Carnitine o-acyltransferase	cytoplasmic	16	29	74.5	High
A0A452E4U5	Serpin family C member 1 OS=Capra hircus OX=9925 GN=SERPINC1 PE=3 SV=1	0.695182	-0.524538	0.02849	down	yes	0.8224	1.183	1.006746	0.920809	1.371541	1.153515	0.895082	1.752654	0.772767	0.702128	0.750433	0.921663	0.817043	0.970548	BP:negative regulation of metabolic process;BP:regulation of primary metabolic process;BP:regulation of metabolic process;BP:regulation of response to external stimulus;BP:regulation of blood coagulation, intrinsic pathway;BP:negative regulation of cellular metabolic process;BP:regulation of cellular metabolic process;BP:regulation of wound healing;BP:regulation of biological process;BP:negative …	GO:0009892;GO:0080090;GO:0019222;GO:0032101;GO:2000266;GO:0031324;GO:0031323;GO:0061041;GO:0050789;GO:0051248;GO:0010605;GO:0051346;GO:0051246;GO:0043086;GO:0060255;GO:1900046;GO:0010466;GO:0065007;GO:0044092;GO:0048519;GO:0065009;GO:0065008;GO:1903034;GO:0050878;GO:0052547;GO:0052548;GO:0048583;GO:0050790;GO:2000257;GO:0050794;GO:0008150;GO:0051239;GO:0010951;GO:0050818;GO:0051336;GO:0032269;GO:…	K03911	SERPINC1, AT3	chx04610	Complement and coagulation cascades	COG4826	O:Posttranslational modification, protein turnover, chaperones	PF00079.17	Serpin	Serpin	ER	21	53	52.4	High
A0A452E219	Uncharacterized protein OS=Capra hircus OX=9925 GN=LOC102191741 PE=4 SV=1	1.27281	0.348017	0.000746	up	yes	1.123	0.8823	0.97029	0.973464	0.844659	0.744866	0.959521	0.801164	1.066519	1.182615	1.165421	1.20908	1.087999	1.024258	BP:hydrogen ion transmembrane transport;BP:generation of precursor metabolites and energy;BP:single-organism process;BP:single-organism metabolic process;BP:establishment of localization;BP:proton transport;BP:oxidation-reduction process;BP:transmembrane transport;BP:electron transport chain;BP:inorganic cation transmembrane transport;BP:transport;BP:cation transport;BP:monovalent inorganic catio…	GO:1902600;GO:0006091;GO:0044699;GO:0044710;GO:0051234;GO:0015992;GO:0055114;GO:0055085;GO:0022900;GO:0098662;GO:0006810;GO:0006812;GO:0015672;GO:0006818;GO:0006811;GO:0044765;GO:0008150;GO:0008152;GO:0022904;GO:0051179;GO:1902578;GO:0034220;GO:0006123;GO:0098660;GO:0044237;GO:0044763;GO:0009987;GO:0098655;GO:0098803;GO:0032991;GO:0098800;GO:0043227;GO:0043226;GO:0005575;GO:0070062;GO:0043209;GO:…	K02264	COX5A	chx04260;chx05016;chx05010;chx05012;chx04932;chx00190	Cardiac muscle contraction;Huntington's disease;Alzheimer's disease;Parkinson's disease;Non-alcoholic fatty liver diseas;Oxidative phosphorylation	------	------	PF02284.13	COX5A	Cytochrome c oxidase subunit Va	mitochondrial	3	24	16.8	High
A0A0A7CPQ3	Cellular retinoic acid binding protein 2 OS=Capra hircus OX=9925 GN=CRABP2 PE=2 SV=1	1.272397	0.347549	0.000103	up	yes	1.122	0.8818	0.967998	0.965825	0.810193	0.860654	0.873318	0.81261	1.056993	1.15373	1.128556	1.230395	1.079532	1.083386	BP:limb morphogenesis;BP:regulation of collateral sprouting;BP:positive regulation of collateral sprouting;BP:appendage morphogenesis;BP:small molecule metabolic process;BP:regulation of extent of cell growth;BP:regulation of cell projection organization;BP:positive regulation of cell projection organization;BP:hormone metabolic process;BP:single-organism metabolic process;BP:organic substance me…	GO:0035108;GO:0048670;GO:0048672;GO:0035107;GO:0044281;GO:0061387;GO:0031344;GO:0031346;GO:0042445;GO:0044710;GO:0071704;GO:0009966;GO:0045664;GO:0045666;GO:0010720;GO:0048518;GO:0016101;GO:0048583;GO:0032787;GO:0010976;GO:0010975;GO:0043436;GO:0050772;GO:0022604;GO:0022603;GO:0050789;GO:0042573;GO:0010646;GO:0065007;GO:0065008;GO:0044255;GO:0051130;GO:0006629;GO:0050793;GO:0006810;GO:0050794;GO:…	K17289	CRABP2	------	------	------	------	PF00061.20;PF14651.3	Lipocalin;Lipocalin_7	Lipocalin / cytosolic fatty-acid binding protein family;Lipocalin / cytosolic fatty-acid binding protein family	cytoplasmic	6	57	15.7	High
A0A452DNE9	Uncharacterized protein OS=Capra hircus OX=9925 GN=LOC102189464 PE=4 SV=1	0.601759	-0.732743	0.01879	down	yes	0.7528	1.251	0.813999	0.818433	1.752466	1.2313	1.155354	1.737046	0.631085	0.709966	0.65958	0.710134	0.947058	0.858749	------	------	------	------	------	------	------	------	PF15148.3	Apolipo_F	Apolipoprotein F	extracellular	8	32	28.4	High
A0A452EHL5	Casein kinase II subunit beta OS=Capra hircus OX=9925 GN=CSNK2B PE=3 SV=1	1.234802	0.30428	0.001934	up	yes	1.107	0.8965	1.000289	0.975318	0.732063	0.93898	0.882886	0.84961	1.13057	1.006744	1.08363	1.068303	1.231354	1.120436	BP:regulation of phosphate metabolic process;BP:cytokine-mediated signaling pathway;BP:regulation of metabolic process;BP:positive regulation of activin receptor signaling pathway;BP:positive regulation of response to stimulus;BP:regulation of response to stimulus;BP:signal transduction;BP:cell surface receptor signaling pathway;BP:regulation of primary metabolic process;BP:hormone-mediated signa…	GO:0019220;GO:0019221;GO:0019222;GO:0032927;GO:0048584;GO:0048583;GO:0007165;GO:0007166;GO:0080090;GO:0009755;GO:0009966;GO:0009967;GO:0048518;GO:0048519;GO:0060255;GO:0045859;GO:0043537;GO:0043535;GO:0061154;GO:0042325;GO:0042327;GO:0010632;GO:0010633;GO:0060393;GO:0009893;GO:0010862;GO:0050789;GO:0009653;GO:0090100;GO:0043549;GO:0065007;GO:0065009;GO:0032925;GO:0050790;GO:0050794;GO:0008150;GO:…	K03115	CSNK2B	chx03008;chx04310;chx04064;chx04137;chx05162;chx05169;chx05168;chx04520	Ribosome biogenesis in eukaryotes;Wnt signaling pathway;NF-kappa B signaling pathway;Mitophagy - animal;Measles;Epstein-Barr virus infection;Herpes simplex infection;Adherens junction	COG5041;COG5041;COG5041	K:Transcription;D:Cell cycle control, cell division, chromosome partitioning;T:Signal transduction mechanisms	PF01214.15	CK_II_beta	Casein kinase II regulatory subunit	cytoplasmic	5	32	24.9	High
A0A452EP69	Keratin 71 OS=Capra hircus OX=9925 GN=KRT71 PE=3 SV=1	1.488199	0.573567	0.000539	up	yes	1.198	0.805	0.677844	0.817249	0.799725	0.855125	1.036663	0.643657	1.236881	1.403233	1.183496	1.000172	1.223473	1.140642	BP:macromolecular complex subunit organization;BP:molting cycle process;BP:hair cycle process;BP:anatomical structure morphogenesis;BP:single-organism process;BP:protein complex subunit organization;BP:cellular component organization;BP:cellular component organization or biogenesis;BP:developmental process;BP:multicellular organismal process;BP:cellular process;BP:single-organism developmental pr…	GO:0043933;GO:0022404;GO:0022405;GO:0009653;GO:0044699;GO:0071822;GO:0016043;GO:0071840;GO:0032502;GO:0032501;GO:0009987;GO:0044767;GO:0008150;GO:0007010;GO:0031069;GO:0006996;GO:0045109;GO:0044707;GO:0045104;GO:0045103;GO:1902589;GO:0044763;GO:0099512;GO:0099513;GO:0045095;GO:0043227;GO:0043226;GO:0005737;GO:0005575;GO:0070062;GO:0044430;GO:0005882;GO:1903561;GO:0031982;GO:0043230;GO:0044464;GO:…	K07605	KRT2	------	------	------	------	PF00038.18;PF16208.2	Filament;Keratin_2_head	Intermediate filament protein;Keratin type II head	cytoplasmic	15	65	57.4	High
A0A452FGI6	Nucleoside diphosphate kinase OS=Capra hircus OX=9925 GN=NME3 PE=3 SV=1	0.787232	-0.345139	0.02454	down	yes	0.8817	1.12	1.055475	0.998824	1.048776	1.174935	0.911208	1.530365	0.898055	0.830267	0.885774	0.920384	0.884505	0.871154	BP:pyrimidine ribonucleotide metabolic process;BP:nucleotide biosynthetic process;BP:small molecule metabolic process;BP:pyrimidine nucleoside biosynthetic process;BP:organic cyclic compound biosynthetic process;BP:pyrimidine ribonucleoside metabolic process;BP:pyrimidine ribonucleoside biosynthetic process;BP:single-organism metabolic process;BP:single-organism biosynthetic process;BP:ribonucleo…	GO:0009218;GO:0009165;GO:0044281;GO:0046134;GO:1901362;GO:0046131;GO:0046132;GO:0044710;GO:0044711;GO:0009199;GO:0009206;GO:0009205;GO:0046039;GO:0009201;GO:0046036;GO:0009209;GO:0009208;GO:0046129;GO:0046128;GO:0042455;GO:0046483;GO:1901564;GO:1901566;GO:0006163;GO:0006165;GO:0006164;GO:0019438;GO:1901070;GO:0009163;GO:0009148;GO:0009141;GO:0009142;GO:0009144;GO:0009145;GO:0009147;GO:0006807;GO:…	K00940	ndk, NME	chx00230;chx00240	Purine metabolism;Pyrimidine metabolism	COG0105	F:Nucleotide transport and metabolism	PF00334.16	NDK	Nucleoside diphosphate kinase	cytoplasmic	5	36	19	High
A0A452EXL2	Vesicle associated membrane protein 8 OS=Capra hircus OX=9925 GN=VAMP8 PE=4 SV=1	1.227328	0.295521	0.000712	up	yes	1.103	0.8987	1.059441	0.852403	0.915849	0.797109	0.953875	0.813521	1.15609	1.085695	1.106385	1.11743	1.078108	1.071469	BP:protein localization;BP:positive regulation of intracellular transport;BP:regulation of secretion;BP:positive regulation of secretion;BP:negative regulation of secretion;BP:regulation of transport;BP:regulation of intracellular transport;BP:vesicle fusion;BP:regulation of response to stimulus;BP:membrane fusion;BP:membrane organization;BP:positive regulation of leukocyte mediated immunity;BP:r…	GO:0008104;GO:0032388;GO:0051046;GO:0051047;GO:0051048;GO:0051049;GO:0032386;GO:0006906;GO:0048583;GO:0061025;GO:0061024;GO:0002705;GO:0002703;GO:0043306;GO:0071840;GO:0050729;GO:0050727;GO:0044419;GO:0048518;GO:0065007;GO:0033036;GO:0097576;GO:0048584;GO:0051051;GO:0051050;GO:0071702;GO:0045184;GO:0002697;GO:0050776;GO:0051701;GO:0051704;GO:0023056;GO:1903305;GO:0044707;GO:0090174;GO:0016050;GO:…	K08512	VAMP8	chx04140;chx04611;chx04130	Autophagy - animal;Platelet activation;SNARE interactions in vesicular transport	COG5143	U:Intracellular trafficking, secretion, and vesicular transport	PF00957.18	Synaptobrevin	Synaptobrevin	cytoplasmic	3	19	11.4	High
A0A452DWX6	Periostin OS=Capra hircus OX=9925 GN=POSTN PE=4 SV=1	0.750656	-0.413776	0.002617	down	yes	0.858	1.143	1.075395	1.079216	0.991001	1.252219	1.332705	1.125466	0.996025	0.976042	0.873453	0.725765	0.870199	0.706543	------	------	------	------	------	------	COG2335	M:Cell wall/membrane/envelope biogenesis	PF02469.19	Fasciclin	Fasciclin domain	ER	6	58	87.2	High
P68215	Fibrinogen alpha chain (Fragment) OS=Capra hircus OX=9925 GN=FGA PE=1 SV=1	0.761762	-0.392588	0.0369	down	yes	0.8646	1.135	0.973279	0.92482	1.179637	1.343566	0.87069	1.520249	0.79585	0.878029	0.739921	0.826707	0.963353	0.983537	BP:immune system process;BP:multicellular organismal process;BP:hemostasis;BP:single-multicellular organism process;BP:regulation of body fluid levels;BP:innate immune response;BP:blood coagulation;BP:defense response;BP:response to stress;BP:coagulation;BP:biological_process;BP:adaptive immune response;BP:immune response;BP:biological regulation;BP:regulation of biological quality;BP:response to…	GO:0002376;GO:0032501;GO:0007599;GO:0044707;GO:0050878;GO:0045087;GO:0007596;GO:0006952;GO:0006950;GO:0050817;GO:0008150;GO:0002250;GO:0006955;GO:0065007;GO:0065008;GO:0050896;GO:0044699;GO:0005575;GO:0005576	------	------	------	------	------	------	------	------	------	cytoplasmic	1	100	1.8	High
A0A452FV98	Inter-alpha-trypsin inhibitor heavy chain 2 OS=Capra hircus OX=9925 GN=ITIH2 PE=4 SV=1	0.645597	-0.631295	0.006724	down	yes	0.7844	1.215	1.01831	0.931984	1.351776	1.371625	0.931984	1.681954	0.7434	0.768321	0.787068	0.73149	0.772818	0.903208	BP:negative regulation of metabolic process;BP:regulation of primary metabolic process;BP:regulation of metabolic process;BP:negative regulation of cellular metabolic process;BP:regulation of cellular metabolic process;BP:mucopolysaccharide metabolic process;BP:nitrogen compound metabolic process;BP:glycosaminoglycan metabolic process;BP:regulation of biological process;BP:negative regulation of …	GO:0009892;GO:0080090;GO:0019222;GO:0031324;GO:0031323;GO:1903510;GO:0006807;GO:0030203;GO:0050789;GO:0051248;GO:0010605;GO:0051346;GO:0071704;GO:0051246;GO:0043086;GO:0060255;GO:0010466;GO:0065007;GO:0044092;GO:0048519;GO:0065009;GO:0030212;GO:0052547;GO:0052548;GO:0050790;GO:0050794;GO:0008150;GO:0008152;GO:0010951;GO:0051336;GO:0032269;GO:0032268;GO:1901564;GO:1901135;GO:0043170;GO:0006022;GO:…	K19015	ITIH2, SHAP	------	------	COG2304	R:General function prediction only	PF06668.9;PF08487.7;PF00092.25;PF13768.3;PF13519.3	ITI_HC_C;VIT;VWA;VWA_3;VWA_2	Inter-alpha-trypsin inhibitor heavy chain C-terminus;Vault protein inter-alpha-trypsin domain;von Willebrand factor type A domain;von Willebrand factor type A domain;von Willebrand factor type A domain	cytoplasmic	28	29	106.4	High
A0A452G1R5	Four and a half LIM domains 2 OS=Capra hircus OX=9925 GN=FHL2 PE=4 SV=1	1.31518	0.39526	0.000122	up	yes	1.135	0.863	0.905008	0.968265	0.783549	0.876638	0.890727	0.753544	1.132854	1.107437	1.174523	1.260519	1.046798	1.086561	BP:regulation of primary metabolic process;BP:regulation of metabolic process;BP:cell development;BP:negative regulation of macromolecule metabolic process;BP:cellular developmental process;BP:negative regulation of biological process;BP:regulation of macromolecule metabolic process;BP:negative regulation of cell death;BP:regulation of RNA biosynthetic process;BP:response to organic substance;BP:…	GO:0080090;GO:0019222;GO:0048468;GO:0010605;GO:0048869;GO:0048519;GO:0060255;GO:0060548;GO:2001141;GO:0010033;GO:0009892;GO:0009890;GO:0042981;GO:0006357;GO:0065007;GO:0048646;GO:0009719;GO:0009889;GO:0050794;GO:0008150;GO:1902679;GO:0050896;GO:0006355;GO:0010556;GO:0010558;GO:0030154;GO:0055013;GO:0044699;GO:0000122;GO:0032502;GO:0055001;GO:0055002;GO:0055006;GO:0009987;GO:1903506;GO:1903507;GO:…	K14380	FHL2	chx04380	Osteoclast differentiation	------	------	PF00412.19	LIM	LIM domain	cytoplasmic	14	57	32	High
A0A452F0Q0	Uncharacterized protein OS=Capra hircus OX=9925 PE=4 SV=1	0.621672	-0.685774	0.01924	down	yes	0.7659	1.232	0.861573	0.983953	1.106319	1.671266	0.970203	1.798864	0.635207	0.716288	0.715499	0.856736	0.804287	0.867537	------	------	------	------	------	------	------	------	PF07654.12;PF08205.9;PF00047.22;PF13927.3	C1-set;C2-set_2;ig;Ig_3	Immunoglobulin C1-set domain;CD80-like C2-set immunoglobulin domain;Immunoglobulin domain;Immunoglobulin domain	cytoplasmic	3	53	40.8	High
A0A452E684	Reticulocalbin 3 OS=Capra hircus OX=9925 GN=RCN3 PE=4 SV=1	0.73812	-0.438073	0.01497	down	yes	0.8481	1.149	1.322163	1.274897	1.175937	1.146885	1.210786	0.762005	0.775024	1.10546	0.742099	0.920282	0.684156	0.861836	------	------	------	------	------	------	------	------	PF00036.29;PF13499.3;PF13833.3	EF-hand_1;EF-hand_7;EF-hand_8	EF hand;EF-hand domain pair;EF-hand domain pair	ER	7	30	38.6	High
A0A452FJF9	Transferrin OS=Capra hircus OX=9925 GN=TF PE=3 SV=1	0.695582	-0.523708	0.02756	down	yes	0.8187	1.177	1.104718	0.921501	1.488584	1.101803	0.863005	1.579578	0.665459	0.668324	0.715022	0.981298	0.816391	1.065912	------	------	K14736	TF	chx04978;chx04216;chx04066	Mineral absorption;Ferroptosis;HIF-1 signaling pathway	------	------	PF00405.14;PF12974.4	Transferrin;Phosphonate-bd	Transferrin;ABC transporter, phosphonate, periplasmic substrate-binding protein	extracellular	46	75	76.9	High
C6ZP43	I alpha globin OS=Capra hircus OX=9925 GN=HBAI PE=3 SV=1	0.5813	-0.782646	0.01313	down	yes	0.7336	1.262	1.05369	1.759884	1.582322	1.471281	0.633207	1.068769	0.60478	0.711552	0.642743	0.74714	0.872906	0.822541	BP:single-organism process;BP:oxygen transport;BP:transport;BP:single-organism transport;BP:biological_process;BP:establishment of localization;BP:localization;BP:single-organism localization;BP:gas transport;CC:hemoglobin complex;CC:protein complex;CC:macromolecular complex;CC:cell part;CC:cellular_component;CC:cytoplasmic part;CC:cytosolic part;CC:intracellular part;MF:oxygen transporter activi…	GO:0044699;GO:0015671;GO:0006810;GO:0044765;GO:0008150;GO:0051234;GO:0051179;GO:1902578;GO:0015669;GO:0005833;GO:0043234;GO:0032991;GO:0044464;GO:0005575;GO:0044444;GO:0044445;GO:0044424;GO:0005344;GO:0003674;GO:0005488;GO:0043167;GO:1901363;GO:0043169;GO:0046914;GO:0005506;GO:0046872;GO:0020037;GO:0005215;GO:0019825;GO:0022892;GO:0046906;GO:0097159;GO:0005515	K13822	HBA	chx05144;chx05143	Malaria;African trypanosomiasis	COG1018	C:Energy production and conversion	PF00042.19	Globin	Globin	cytoplasmic	2	87	15.2	High
A0A452ET36	Uncharacterized protein OS=Capra hircus OX=9925 PE=4 SV=1	1.27221	0.347336	0.00046	up	yes	1.117	0.878	0.933774	0.836262	0.894445	0.880243	0.891065	0.832046	1.052853	1.088358	1.139159	1.015709	1.321063	1.084986	------	------	------	------	------	------	------	------	PF08039.8	Mit_proteolip	Mitochondrial proteolipid	cytoplasmic	1	10	8.6	Medium
A0A452F292	IF rod domain-containing protein OS=Capra hircus OX=9925 GN=LOC102176457 PE=3 SV=1	1.61058	0.68758	0.001095	up	yes	1.23	0.7637	0.528417	0.993827	0.893182	0.657209	0.784834	0.724826	1.029753	1.0528	1.365993	1.502564	1.127292	1.304212	CC:cellular_component;CC:supramolecular fiber;CC:polymeric cytoskeletal fiber;CC:cell part;CC:intracellular organelle part;CC:intermediate filament;CC:cytoskeletal part;CC:intracellular part;CC:organelle part;MF:structural molecule activity;MF:molecular_function;	GO:0005575;GO:0099512;GO:0099513;GO:0044464;GO:0044446;GO:0005882;GO:0044430;GO:0044424;GO:0044422;GO:0005198;GO:0003674	K07604	KRT1	------	------	------	------	PF00038.18	Filament	Intermediate filament protein	mitochondrial	13	82	44.9	High
A0A452GAB1	IF rod domain-containing protein OS=Capra hircus OX=9925 GN=LOC102176161 PE=3 SV=1	2.286515	1.19315	0.001675	up	yes	1.387	0.6066	0.551718	0.59459	0.640404	0.617978	0.680935	0.554061	0.946218	0.946138	1.639396	1.424307	2.110915	1.253632	------	------	------	------	------	------	------	------	PF00038.18	Filament	Intermediate filament protein	cytoplasmic	7	36	48.3	High
A0A452EX71	Carboxypeptidase B2 OS=Capra hircus OX=9925 GN=CPB2 PE=4 SV=1	0.809818	-0.30433	0.03436	down	yes	0.8908	1.1	0.974727	0.918723	1.247003	1.217593	0.914063	1.328822	0.806807	0.802218	0.813448	0.992752	0.909402	1.020316	BP:organic substance metabolic process;BP:proteolysis;BP:biological_process;BP:metabolic process;BP:primary metabolic process;BP:protein metabolic process;BP:macromolecule metabolic process;CC:membrane-bounded organelle;CC:organelle;CC:extracellular exosome;CC:extracellular vesicle;CC:vesicle;CC:extracellular organelle;CC:cellular_component;CC:extracellular region part;MF:exopeptidase activity;MF…	GO:0071704;GO:0006508;GO:0008150;GO:0008152;GO:0044238;GO:0019538;GO:0043170;GO:0043227;GO:0043226;GO:0070062;GO:1903561;GO:0031982;GO:0043230;GO:0005575;GO:0044421;GO:0008238;GO:0003674;GO:0008270;GO:0008233;GO:0008237;GO:0043169;GO:0046914;GO:0008235;GO:0004181;GO:0004180;GO:0043167;GO:0046872;GO:0016787;GO:0003824;GO:0070011;GO:0005488	K01300	CPB2	chx04610;chx04972;chx04974	Complement and coagulation cascades;Pancreatic secretion;Protein digestion and absorption	COG2866	E:Amino acid transport and metabolism	PF00246.21;PF02244.13	Peptidase_M14;Propep_M14	Zinc carboxypeptidase;Carboxypeptidase activation peptide	ER	7	21	48.7	High
A0A452DKT4	40S ribosomal protein S24 OS=Capra hircus OX=9925 GN=RPS24 PE=3 SV=1	1.289395	0.366694	3.6E-5	up	yes	1.121	0.8694	0.978386	0.925397	0.860165	0.837316	0.862621	0.752315	1.072765	1.157669	1.110516	1.182045	1.116416	1.087718	BP:protein localization;BP:membrane organization;BP:organic cyclic compound biosynthetic process;BP:organic cyclic compound metabolic process;BP:organic cyclic compound catabolic process;BP:cellular macromolecule localization;BP:myeloid cell homeostasis;BP:macromolecule localization;BP:rRNA processing;BP:ncRNA processing;BP:protein targeting;BP:establishment of protein localization;BP:maturation …	GO:0008104;GO:0061024;GO:1901362;GO:1901360;GO:1901361;GO:0070727;GO:0002262;GO:0033036;GO:0006364;GO:0034470;GO:0006605;GO:0045184;GO:0000462;GO:0072657;GO:0046483;GO:0048872;GO:0002376;GO:0019438;GO:0006613;GO:0006612;GO:0006614;GO:0006807;GO:0034660;GO:1901576;GO:1901575;GO:0044265;GO:0044260;GO:0006886;GO:0016043;GO:0065007;GO:0071840;GO:0065008;GO:0018130;GO:0006810;GO:0046700;GO:0019439;GO:…	K02974	RP-S24e, RPS24	chx03010	Ribosome	COG2004	J:Translation, ribosomal structure and biogenesis	PF01282.16	Ribosomal_S24e	Ribosomal protein S24e	cytoplasmic	6	41	16.5	High
A0A452E6A2	SERPIN domain-containing protein OS=Capra hircus OX=9925 GN=LOC102174291 PE=3 SV=1	0.641914	-0.639548	0.01587	down	yes	0.778	1.212	1.043974	1.005345	1.550445	1.103387	0.919561	1.646894	0.63198	0.52076	0.648537	0.938784	0.977054	0.950589	------	------	K04525	SERPINA	------	------	COG4826	O:Posttranslational modification, protein turnover, chaperones	PF00079.17	Serpin	Serpin	ER	13	38	46.6	High
A0A452DY37	Beta-2-microglobulin OS=Capra hircus OX=9925 GN=B2M PE=3 SV=1	0.788669	-0.342508	0.02964	down	yes	0.877	1.112	1.02762	0.869229	1.290163	1.058387	0.967565	1.456609	0.809175	0.841133	0.86353	0.895322	0.873619	0.978979	------	------	K08055	B2M	chx04612	Antigen processing and presentation	------	------	PF07654.12	C1-set	Immunoglobulin C1-set domain	ER	6	62	14	High
A0A452G821	Keratin 72 OS=Capra hircus OX=9925 GN=KRT72 PE=3 SV=1	1.667337	0.737546	0	up	yes	1.243	0.7455	0.647491	0.73969	0.851819	0.730195	0.801745	0.702274	1.309124	1.316439	1.211825	1.12231	1.278111	1.221531	------	------	K07605	KRT2	------	------	------	------	PF00038.18;PF16208.2;PF10473.6	Filament;Keratin_2_head;CENP-F_leu_zip	Intermediate filament protein;Keratin type II head;Leucine-rich repeats of kinetochore protein Cenp-F/LEK1	mitochondrial	24	68	57	High
A0A452DZU0	SERPIN domain-containing protein OS=Capra hircus OX=9925 GN=LOC102174926 PE=3 SV=1	0.566588	-0.819628	0.008747	down	yes	0.719	1.269	1.101643	0.883633	1.638602	1.20644	0.901537	1.884441	0.691438	0.617766	0.655508	0.741341	0.787849	0.820076	------	------	K04525	SERPINA	------	------	COG4826	O:Posttranslational modification, protein turnover, chaperones	PF00079.17	Serpin	Serpin	mitochondrial	12	32	52.6	High
A0A452F024	Coiled-coil_56 domain-containing protein OS=Capra hircus OX=9925 GN=LOC102190454 PE=4 SV=1	1.221366	0.288495	0.01009	up	yes	1.093	0.8949	1.09228	0.932209	0.868605	0.951808	0.817291	0.707443	1.003674	1.146834	1.011238	1.167919	1.179789	1.050506	------	------	K18175	CCDC56, COA3	------	------	------	------	PF09813.6	Coiled-coil_56	Coiled-coil domain-containing protein 56	cytoplasmic	2	18	11.6	High
A0A452E432	Protein S OS=Capra hircus OX=9925 GN=PROS1 PE=4 SV=1	0.82367	-0.279862	0.004336	down	yes	0.8978	1.09	1.003931	1.012829	1.093037	1.176068	0.961443	1.292792	0.85002	0.912715	0.904699	0.933051	0.885251	0.901198	BP:negative regulation of response to external stimulus;BP:regulation of response to external stimulus;BP:negative regulation of response to stimulus;BP:regulation of response to stimulus;BP:regulation of wound healing;BP:negative regulation of wound healing;BP:regulation of biological process;BP:negative regulation of multicellular organismal process;BP:regulation of hemostasis;BP:negative regul…	GO:0032102;GO:0032101;GO:0048585;GO:0048583;GO:0061041;GO:0061045;GO:0050789;GO:0051241;GO:1900046;GO:1900047;GO:0065007;GO:0048519;GO:0065008;GO:1903034;GO:1903035;GO:0050878;GO:0008150;GO:0051239;GO:0050818;GO:0050819;GO:0080134;GO:0030193;GO:0030195;GO:0043227;GO:0070062;GO:0072562;GO:0043226;GO:1903561;GO:0031982;GO:0043230;GO:0005575;GO:0044421;GO:0003674;GO:0005488;GO:0043167;GO:0043169;GO:…	K03908	PROS1	chx04610	Complement and coagulation cascades	------	------	PF00054.20;PF02210.21;PF14670.3;PF07645.12;PF00594.17;PF12662.4;PF00008.24	Laminin_G_1;Laminin_G_2;FXa_inhibition;EGF_CA;Gla;cEGF;EGF	Laminin G domain;Laminin G domain;Coagulation Factor Xa inhibitory site;Calcium-binding EGF domain;Vitamin K-dependent carboxylation/gamma-carboxyglutamic;Complement Clr-like EGF-like;EGF-like domain	plasma membrane	12	19	75.2	High
A0A452FRP6	Sulfotransferase OS=Capra hircus OX=9925 GN=SULT2B1 PE=3 SV=1	1.351479	0.434539	0.000414	up	yes	1.142	0.845	0.814849	0.862479	0.813051	0.875082	0.885976	0.818421	1.091743	1.259001	1.240978	1.275141	1.03969	0.94472	BP:sulfate assimilation;BP:organic cyclic compound metabolic process;BP:single-organism metabolic process;BP:organic substance metabolic process;BP:single-organism process;BP:lipid metabolic process;BP:cellular process;BP:biological_process;BP:metabolic process;BP:steroid metabolic process;BP:primary metabolic process;BP:cellular metabolic process;BP:sulfur compound metabolic process;CC:intracell…	GO:0000103;GO:1901360;GO:0044710;GO:0071704;GO:0044699;GO:0006629;GO:0009987;GO:0008150;GO:0008152;GO:0008202;GO:0044238;GO:0044237;GO:0006790;GO:0043229;GO:0043226;GO:0005737;GO:0070062;GO:0043227;GO:1903561;GO:0031982;GO:0043230;GO:0043231;GO:0044464;GO:0005575;GO:0044424;GO:0044421;GO:0008146;GO:0003674;GO:0016740;GO:0050294;GO:0016782;GO:0003824	K01015	SULT2B1	chx00140	Steroid hormone biosynthesis	------	------	PF00685.24;PF13469.3	Sulfotransfer_1;Sulfotransfer_3	Sulfotransferase domain;Sulfotransferase family	cytoplasmic	5	20	38.4	High
A0A452GAG0	Alpha-1-microglobulin/bikunin precursor OS=Capra hircus OX=9925 GN=AMBP PE=4 SV=1	0.740754	-0.432934	0.00514	down	yes	0.8452	1.141	1.091253	0.948629	1.209552	1.143598	0.961622	1.49171	0.873499	0.830832	0.80231	0.84942	0.812642	0.902723	------	------	------	------	------	------	------	------	PF00014.20;PF00061.20	Kunitz_BPTI;Lipocalin	Kunitz/Bovine pancreatic trypsin inhibitor domain;Lipocalin / cytosolic fatty-acid binding protein family	plasma membrane	14	41	38.8	High
A0A452DVV1	Leucine aminopeptidase 3 OS=Capra hircus OX=9925 GN=LAP3 PE=3 SV=1	1.325217	0.406228	4.0E-6	up	yes	1.132	0.8542	0.823018	0.908341	0.884584	0.857116	0.871875	0.780241	1.037078	1.096285	1.165892	1.205673	1.132752	1.156128	BP:organic substance metabolic process;BP:proteolysis;BP:biological_process;BP:metabolic process;BP:primary metabolic process;BP:protein metabolic process;BP:macromolecule metabolic process;CC:cell-substrate adherens junction;CC:intracellular organelle;CC:focal adhesion;CC:membrane-bounded organelle;CC:organelle;CC:cell junction;CC:cell-substrate junction;CC:extracellular exosome;CC:mitochondrion…	GO:0071704;GO:0006508;GO:0008150;GO:0008152;GO:0044238;GO:0019538;GO:0043170;GO:0005924;GO:0043229;GO:0005925;GO:0043227;GO:0043226;GO:0030054;GO:0030055;GO:0070062;GO:0005739;GO:0005654;GO:0044446;GO:0070161;GO:0005912;GO:1903561;GO:0031982;GO:0043230;GO:0043231;GO:0044464;GO:0005575;GO:0044444;GO:0044428;GO:0044424;GO:0044421;GO:0044422;GO:0004177;GO:0008238;GO:0003674;GO:0005488;GO:0008233;GO:…	K11142	LAP3	chx00480;chx00330	Glutathione metabolism;Arginine and proline metabolism	COG0260	E:Amino acid transport and metabolism	PF00883.18;PF02789.14	Peptidase_M17;Peptidase_M17_N	Cytosol aminopeptidase family, catalytic domain;Cytosol aminopeptidase family, N-terminal domain	cytoplasmic	28	67	56.2	High
A0A452FUY4	PATJ crumbs cell polarity complex component OS=Capra hircus OX=9925 GN=PATJ PE=4 SV=1	1.27015	0.344999	0.02946	up	yes	1.111	0.8747	0.730828	1.001621	0.954472	0.801009	0.843718	0.916596	0.841246	0.906319	1.136943	1.271691	1.140837	1.369749	CC:bicellular tight junction;CC:apical part of cell;CC:extracellular organelle;CC:extracellular exosome;CC:occluding junction;CC:cell part;CC:extracellular region part;CC:cellular_component;CC:cytoplasmic part;CC:cell-cell junction;CC:intracellular part;CC:perinuclear region of cytoplasm;CC:extracellular vesicle;CC:membrane-bounded organelle;CC:organelle;CC:cell junction;CC:vesicle;	GO:0005923;GO:0045177;GO:0043230;GO:0070062;GO:0070160;GO:0044464;GO:0044421;GO:0005575;GO:0044444;GO:0005911;GO:0044424;GO:0048471;GO:1903561;GO:0043227;GO:0043226;GO:0030054;GO:0031982	K06092	INADL, PATJ	chx04390;chx04530	Hippo signaling pathway;Tight junction	------	------	PF00595.21;PF13180.3;PF09045.7	PDZ;PDZ_2;L27_2	PDZ domain;PDZ domain;L27_2	cytoplasmic	1	1	206.9	High
A0A452F6C0	Peptidyl arginine deiminase 1 OS=Capra hircus OX=9925 GN=PADI1 PE=4 SV=1	1.386151	0.471084	3.4E-5	up	yes	1.153	0.8318	0.70529	0.868069	0.864414	0.849782	0.88642	0.816879	1.230216	1.237989	1.20461	1.017136	1.078624	1.148165	------	------	K01481	E3.5.3.15	------	------	------	------	PF03068.12;PF08527.7;PF08526.7	PAD;PAD_M;PAD_N	Protein-arginine deiminase;Protein-arginine deiminase;Protein-arginine deiminase	mitochondrial	11	23	73.5	High
A0A452DR97	Pleckstrin homology domain containing A1 OS=Capra hircus OX=9925 GN=PLEKHA1 PE=4 SV=1	1.208547	0.273273	0.003617	up	yes	1.086	0.8986	1.071599	0.840521	0.756645	0.822078	0.969302	0.931485	1.051532	1.077641	1.116966	1.134415	1.105237	1.028582	BP:Leydig cell differentiation;BP:negative regulation of response to stimulus;BP:positive regulation of response to stimulus;BP:regulation of response to stimulus;BP:luteinization;BP:negative regulation of protein kinase B signaling;BP:face morphogenesis;BP:signal transduction;BP:multicellular organism growth;BP:enzyme linked receptor protein signaling pathway;BP:transmembrane receptor protein ty…	GO:0033327;GO:0048585;GO:0048584;GO:0048583;GO:0001553;GO:0051898;GO:0060325;GO:0007165;GO:0035264;GO:0007167;GO:0007169;GO:0051896;GO:1901360;GO:0042445;GO:0044710;GO:0048589;GO:0009968;GO:0009966;GO:0048869;GO:0048511;GO:0048518;GO:0002682;GO:0045184;GO:0003006;GO:0007283;GO:0044702;GO:0051179;GO:0010035;GO:0002429;GO:0044707;GO:0002376;GO:0033554;GO:0007166;GO:0022602;GO:0000302;GO:0048008;GO:…	------	------	------	------	------	------	PF00169.26;PF15409.3;PF15413.3;PF15410.3;PF12814.4	PH;PH_8;PH_11;PH_9;Mcp5_PH	PH domain;Pleckstrin homology domain;Pleckstrin homology domain;Pleckstrin homology domain;Meiotic cell cortex C-terminal pleckstrin homology	cytoplasmic	1	3	45.3	High
A0A452E2P1	Uncharacterized protein OS=Capra hircus OX=9925 PE=4 SV=1	0.694449	-0.526059	0.04027	down	yes	0.8132	1.171	0.943999	0.880832	0.949102	1.481846	1.062835	1.704684	0.676607	0.634643	0.75315	0.987884	0.850937	0.97579	------	------	------	------	------	------	------	------	PF07654.12;PF00047.22;PF08205.9	C1-set;ig;C2-set_2	Immunoglobulin C1-set domain;Immunoglobulin domain;CD80-like C2-set immunoglobulin domain	mitochondrial	5	21	34.9	High
A0A452G5W9	Aldehyde dehydrogenase OS=Capra hircus OX=9925 GN=ALDH3B1 PE=3 SV=1	1.295996	0.374062	0.00013	up	yes	1.12	0.8642	0.84973	0.999315	0.877576	0.816122	0.828079	0.81427	1.210773	1.142932	1.097467	1.008166	1.192645	1.069282	------	------	K00129	E1.2.1.5	chx00360;chx00010;chx00340;chx00980;chx00982;chx00350;chx00410;chx05204	Phenylalanine metabolism;Glycolysis / Gluconeogenesis;Histidine metabolism;Metabolism of xenobiotics by cytochrome P450;Drug metabolism - cytochrome P450;Tyrosine metabolism;beta-Alanine metabolism;Chemical carcinogenesis	COG1012	C:Energy production and conversion	PF00171.19	Aldedh	Aldehyde dehydrogenase family	cytoplasmic	2	5	51.7	High
W8E7I1	RNA-binding protein 3 OS=Capra hircus OX=9925 GN=RBM3 PE=2 SV=2	1.277695	0.353543	0.005101	up	yes	1.113	0.8711	0.917688	0.93355	0.791916	0.843123	0.990549	0.749776	1.009322	1.197909	1.257273	1.237509	0.919791	1.053445	BP:positive regulation of cellular amide metabolic process;BP:regulation of primary metabolic process;BP:regulation of metabolic process;BP:positive regulation of cellular biosynthetic process;BP:regulation of cellular macromolecule biosynthetic process;BP:positive regulation of cellular metabolic process;BP:positive regulation of nitrogen compound metabolic process;BP:regulation of cellular meta…	GO:0034250;GO:0080090;GO:0019222;GO:0031328;GO:2000112;GO:0031325;GO:0051173;GO:0031323;GO:0050789;GO:0010628;GO:0051716;GO:0010604;GO:0010608;GO:0009631;GO:0051246;GO:0051247;GO:0065007;GO:0031326;GO:0032270;GO:0045727;GO:0010468;GO:0070417;GO:0060255;GO:0009987;GO:0009889;GO:0034248;GO:0006950;GO:0008150;GO:0051171;GO:0009266;GO:0009409;GO:0050794;GO:0009891;GO:0009893;GO:0009628;GO:0032268;GO:…	K13186	RBM3	------	------	COG0724	R:General function prediction only	PF00076.19	RRM_1	RNA recognition motif.	nuclear	4	31	17.5	High
A0A452ETX9	Uncharacterized protein OS=Capra hircus OX=9925 GN=LOC102175560 PE=4 SV=1	0.651707	-0.617705	0.008096	down	yes	0.7827	1.201	0.997914	0.910683	1.275746	1.344689	0.960616	1.718363	0.822983	0.798554	0.766388	0.714937	0.788918	0.804686	------	------	------	------	------	------	COG2373	R:General function prediction only	PF07678.11;PF07703.11;PF00207.19;PF07677.11;PF01835.16;PF10569.6	A2M_comp;A2M_N_2;A2M;A2M_recep;A2M_N;Thiol-ester_cl	A-macroglobulin complement component;Alpha-2-macroglobulin family N-terminal region;Alpha-2-macroglobulin family;A-macroglobulin receptor;MG2 domain;Alpha-macro-globulin thiol-ester bond-forming region	plasma membrane	23	27	165.4	High
A0A452FJD7	Eukaryotic translation initiation factor 1A X-linked OS=Capra hircus OX=9925 GN=EIF1AX PE=3 SV=1	1.348567	0.431428	0.002681	up	yes	1.139	0.8446	0.808001	0.929534	0.843421	0.766677	0.836543	0.883573	1.051729	1.020387	1.091366	1.486898	1.07383	1.112309	BP:cellular process;BP:cellular metabolic process;BP:biological_process;BP:metabolic process;BP:translational initiation;CC:cytosol;CC:cell part;CC:cellular_component;CC:cytoplasmic part;CC:intracellular part;MF:translation factor activity, RNA binding;MF:nucleic acid binding;MF:protein binding;MF:organic cyclic compound binding;MF:heterocyclic compound binding;MF:RNA binding;MF:molecular_functio…	GO:0009987;GO:0044237;GO:0008150;GO:0008152;GO:0006413;GO:0005829;GO:0044464;GO:0005575;GO:0044444;GO:0044424;GO:0008135;GO:0003676;GO:0005515;GO:0097159;GO:1901363;GO:0003723;GO:0003674;GO:0003743;GO:0044822;GO:0005488	K03236	EIF1A	chx03013	RNA transport	COG0361	J:Translation, ribosomal structure and biogenesis	PF01176.16	eIF-1a	Translation initiation factor 1A / IF-1	cytoplasmic	6	38	16.5	High
A0A452EQY7	Coagulation factor V OS=Capra hircus OX=9925 GN=F5 PE=3 SV=1	0.691894	-0.531377	0.003814	down	yes	0.8109	1.172	1.017792	1.018923	1.147076	1.392335	0.97046	1.48678	0.714544	0.835322	0.704088	0.955051	0.813886	0.842778	------	------	K03902	F5	chx04610	Complement and coagulation cascades	------	------	PF00754.22;PF07732.12;PF07731.11	F5_F8_type_C;Cu-oxidase_3;Cu-oxidase_2	F5/8 type C domain;Multicopper oxidase;Multicopper oxidase	Golgi apparatus	4	2	238.3	High
A0A452FD71	Fetuin B OS=Capra hircus OX=9925 GN=FETUB PE=4 SV=1	0.644113	-0.634615	0.002204	down	yes	0.7768	1.206	1.369636	1.232386	1.4763	0.944818	0.905364	1.306752	0.88413	0.868181	0.875854	0.671721	0.643175	0.717541	------	------	------	------	------	------	------	------	PF00031.18	Cystatin	Cystatin domain	plasma membrane	11	36	42.5	High
A0A452DQM5	Heat shock protein family H (Hsp110) member 1 OS=Capra hircus OX=9925 GN=HSPH1 PE=4 SV=1	1.223643	0.291183	0.008002	up	yes	1.091	0.8916	0.946967	0.904131	0.827275	0.821483	1.047285	0.802271	1.06666	1.255592	1.207588	1.005848	1.030767	0.978461	BP:regulation of MAPK cascade;BP:negative regulation of apoptotic signaling pathway;BP:regulation of phosphate metabolic process;BP:regulation of primary metabolic process;BP:regulation of metabolic process;BP:regulation of apoptotic signaling pathway;BP:negative regulation of response to stimulus;BP:regulation of response to stimulus;BP:negative regulation of macromolecule metabolic process;BP:p…	GO:0043408;GO:2001234;GO:0019220;GO:0080090;GO:0019222;GO:2001233;GO:0048585;GO:0048583;GO:0010605;GO:0010604;GO:0009968;GO:0009966;GO:1903206;GO:1903205;GO:0043066;GO:1903202;GO:0044093;GO:0048518;GO:0048519;GO:0060255;GO:0060548;GO:0045859;GO:1900407;GO:2001141;GO:0042325;GO:0042327;GO:0042326;GO:0050731;GO:0050730;GO:0006457;GO:0009893;GO:0009891;GO:1900408;GO:0006458;GO:0010628;GO:1902176;GO:…	K09485	HSP110	chx04141	Protein processing in endoplasmic reticulum	COG0443	O:Posttranslational modification, protein turnover, chaperones	PF00012.17	HSP70	Hsp70 protein	cytoplasmic	12	22	96.6	High
A0A452F1N5	Uncharacterized protein OS=Capra hircus OX=9925 GN=CLASP2 PE=4 SV=1	0.693932	-0.527135	0.01582	down	yes	0.8119	1.17	0.882463	1.462854	0.985495	1.629217	1.070654	0.991049	0.78946	0.789125	0.820461	0.839608	0.837664	0.79495	------	------	------	------	------	------	------	------	PF12348.5;PF02985.19;PF13513.3;PF12717.4;PF10363.6	CLASP_N;HEAT;HEAT_EZ;Cnd1;RTP1_C1	CLASP N terminal;HEAT repeat;HEAT-like repeat;non-SMC mitotic condensation complex subunit 1;Required for nuclear transport of RNA pol II C-terminus 1	cytoplasmic	5	4	168.6	High
A0A452F4M6	Dihydropyrimidinase like 3 OS=Capra hircus OX=9925 GN=DPYSL3 PE=4 SV=1	0.812626	-0.299337	0.01988	down	yes	0.8882	1.093	1.069125	1.333228	0.998702	1.161555	1.15178	0.843485	0.932681	0.886327	0.997602	0.852355	0.878767	0.781322	BP:response to axon injury;BP:regulation of cell projection assembly;BP:negative regulation of cell projection organization;BP:regulation of cell projection organization;BP:cellular component organization or biogenesis;BP:positive regulation of cell projection organization;BP:cellular response to stimulus;BP:response to wounding;BP:positive regulation of filopodium assembly;BP:negative regulation…	GO:0048678;GO:0060491;GO:0031345;GO:0031344;GO:0071840;GO:0031346;GO:0051716;GO:0009611;GO:0051491;GO:0045665;GO:0045664;GO:0045666;GO:0010720;GO:0010721;GO:0048518;GO:0048519;GO:0051093;GO:0010977;GO:0010976;GO:0010975;GO:0010033;GO:0022607;GO:0016043;GO:0065003;GO:0065007;GO:0051130;GO:0034097;GO:0050793;GO:0050794;GO:0006950;GO:0008150;GO:0051239;GO:0051764;GO:0071345;GO:0050896;GO:0051962;GO:…	------	------	------	------	COG0044	F:Nucleotide transport and metabolism	PF01979.17;PF07969.8	Amidohydro_1;Amidohydro_3	Amidohydrolase family;Amidohydrolase family	cytoplasmic	25	57	74	High
A0A452FR95	Uncharacterized protein OS=Capra hircus OX=9925 GN=CFB PE=3 SV=1	0.759059	-0.397717	0.02948	down	yes	0.8547	1.126	0.890243	0.868614	1.288467	1.270102	0.956755	1.481932	0.810985	0.841988	0.801319	0.82645	0.882386	0.965019	BP:positive regulation of response to stimulus;BP:regulation of response to stimulus;BP:regulation of biological process;BP:single-organism process;BP:single-organism metabolic process;BP:protein activation cascade;BP:organic substance metabolic process;BP:positive regulation of immune system process;BP:regulation of immune system process;BP:positive regulation of biological process;BP:biological…	GO:0048584;GO:0048583;GO:0050789;GO:0044699;GO:0044710;GO:0072376;GO:0071704;GO:0002684;GO:0002682;GO:0048518;GO:0065007;GO:0006956;GO:0008152;GO:0006955;GO:0006959;GO:0006508;GO:0044238;GO:0050776;GO:0019538;GO:0050896;GO:0050778;GO:0043170;GO:0002376;GO:0002253;GO:0002252;GO:0008150;GO:0005575;GO:0005576;GO:0004252;GO:0004175;GO:0003674;GO:0008233;GO:0008236;GO:0016787;GO:0017171;GO:0003824;GO:…	K01335	CFB	chx04610;chx05150	Complement and coagulation cascades;Staphylococcus aureus infection	COG5640	O:Posttranslational modification, protein turnover, chaperones	PF00089.23;PF00092.25;PF00084.17;PF13519.3	Trypsin;VWA;Sushi;VWA_2	Trypsin;von Willebrand factor type A domain;Sushi repeat;von Willebrand factor type A domain	lysosomal	33	50	85.5	High
A0A452F7T4	Caspase 14 OS=Capra hircus OX=9925 GN=CASP14 PE=3 SV=1	0.734063	-0.446024	0.01716	down	yes	0.8383	1.142	1.42637	1.469981	1.012798	0.988648	1.106236	0.847434	0.927267	0.898127	0.844753	0.810541	0.81097	0.738043	------	------	K04401	CASP14	------	------	------	------	PF00656.19	Peptidase_C14	Caspase domain	cytoplasmic	13	58	27.5	High
A0A452EMZ7	NADH:ubiquinone oxidoreductase subunit A5 OS=Capra hircus OX=9925 GN=NDUFA5 PE=4 SV=1	1.207223	0.271693	0.004734	up	yes	1.083	0.8971	0.964443	0.99185	0.833077	0.826821	0.883324	0.883324	0.980082	1.208061	1.039509	1.040552	1.005311	1.22741	------	------	------	------	------	------	------	------	PF04716.11	ETC_C1_NDUFA5	ETC complex I subunit conserved region	nuclear	2	33	12.6	High
A0A452EBE0	Complement C8 beta chain OS=Capra hircus OX=9925 GN=C8B PE=4 SV=1	0.747968	-0.418951	0.04581	down	yes	0.8467	1.132	0.902847	0.877134	1.170233	1.311669	0.933065	1.596363	0.72218	0.739056	0.803738	0.97821	0.862278	0.975012	------	------	K03998	C8B	chx04610;chx05146;chx05020;chx05322	Complement and coagulation cascades;Amoebiasis;Prion diseases;Systemic lupus erythematosus	------	------	PF01823.16;PF00057.15	MACPF;Ldl_recept_a	MAC/Perforin domain;Low-density lipoprotein receptor domain class A	plasma membrane	16	34	67.6	High
A0A452DPJ3	Ig-like domain-containing protein OS=Capra hircus OX=9925 PE=4 SV=1	0.546364	-0.872065	0.03999	down	yes	0.6988	1.279	1.162474	0.710422	0.934045	1.829404	0.860277	2.178121	0.658707	0.590538	0.55571	0.825949	0.71483	0.847055	------	------	------	------	------	------	------	------	PF07686.14	V-set	Immunoglobulin V-set domain	extracellular	2	20	17	High
A0A452E6D4	Complement C5 OS=Capra hircus OX=9925 GN=C5 PE=4 SV=1	0.663889	-0.590986	0.01153	down	yes	0.7887	1.188	0.94626	0.877127	1.16293	1.434517	1.033478	1.674963	0.748561	0.74758	0.697639	0.798485	0.853898	0.886062	------	------	K03994	C5	chx04610;chx05133;chx05020;chx05322;chx05150;chx05168	Complement and coagulation cascades;Pertussis;Prion diseases;Systemic lupus erythematosus;Staphylococcus aureus infection;Herpes simplex infection	------	------	PF07678.11;PF00207.19;PF01759.18;PF07703.11;PF07677.11;PF01835.16;PF01821.15	A2M_comp;A2M;NTR;A2M_N_2;A2M_recep;A2M_N;ANATO	A-macroglobulin complement component;Alpha-2-macroglobulin family;UNC-6/NTR/C345C module;Alpha-2-macroglobulin family N-terminal region;A-macroglobulin receptor;MG2 domain;Anaphylotoxin-like domain	cytoplasmic	39	28	188.6	High
A0A452DPE1	ADP ribosylation factor like GTPase 8A OS=Capra hircus OX=9925 GN=ARL8A PE=3 SV=1	1.225225	0.293047	0.000367	up	yes	1.088	0.888	0.903248	0.922695	0.892478	0.871838	0.840083	0.897426	1.084528	0.981982	1.163502	1.166194	1.154981	0.979066	BP:regulation of biological process;BP:intracellular signal transduction;BP:mitotic nuclear division;BP:single-organism process;BP:small GTPase mediated signal transduction;BP:nuclear division;BP:cellular component organization;BP:cellular component organization or biogenesis;BP:biological regulation;BP:organelle fission;BP:cell division;BP:cellular process;BP:regulation of cellular process;BP:si…	GO:0050789;GO:0035556;GO:0007067;GO:0044699;GO:0007264;GO:0000280;GO:0016043;GO:0071840;GO:0065007;GO:0048285;GO:0051301;GO:0009987;GO:0050794;GO:0044763;GO:1903047;GO:1902589;GO:0007059;GO:0006996;GO:0022402;GO:0008150;GO:0007165;GO:0044464;GO:0031090;GO:0043227;GO:0043226;GO:0010008;GO:0044446;GO:0070062;GO:0005765;GO:0098805;GO:0016020;GO:0005774;GO:0044430;GO:0044437;GO:0031902;GO:0044440;GO:…	K07955	ARL8	------	------	------	------	PF00025.18;PF00071.19;PF08477.10;PF04670.9;PF09439.7;PF00503.17;PF01926.20	Arf;Ras;Roc;Gtr1_RagA;SRPRB;G-alpha;MMR_HSR1	ADP-ribosylation factor family;Ras family;Ras of Complex, Roc, domain of DAPkinase;Gtr1/RagA G protein conserved region;Signal recognition particle receptor beta subunit;G-protein alpha subunit;50S ribosome-binding GTPase	cytoplasmic	5	38	21.4	High
A0A452DLV9	BCL2 associated transcription factor 1 OS=Capra hircus OX=9925 GN=BCLAF1 PE=4 SV=1	1.225225	0.293047	0.003396	up	yes	1.088	0.888	0.987603	0.892301	0.899148	0.814857	0.859319	0.874942	1.03131	0.955661	0.975115	1.154105	1.198686	1.215177	BP:regulation of cellular response to stress;BP:negative regulation of metabolic process;BP:regulation of primary metabolic process;BP:regulation of metabolic process;BP:negative regulation of cellular biosynthetic process;BP:regulation of cellular biosynthetic process;BP:negative regulation of cellular metabolic process;BP:regulation of cellular metabolic process;BP:regulation of response to str…	GO:0080135;GO:0009892;GO:0080090;GO:0019222;GO:0031327;GO:0031326;GO:0031324;GO:0031323;GO:0080134;GO:0010629;GO:0045892;GO:0008219;GO:0044699;GO:2001022;GO:0010605;GO:0009890;GO:2000112;GO:2000113;GO:0050789;GO:0048584;GO:0019219;GO:0065007;GO:0048518;GO:0048519;GO:0010468;GO:0006915;GO:0045934;GO:0060255;GO:0048583;GO:0009987;GO:0009889;GO:1903506;GO:1903507;GO:1902679;GO:0012501;GO:0044763;GO:…	K13087	BCLAF1	------	------	------	------	PF15440.3	THRAP3_BCLAF1	THRAP3/BCLAF1 family	nuclear	4	5	108.7	High
Q6R650	Keratin, type I cytoskeletal 25 OS=Capra hircus OX=9925 GN=KRT25 PE=2 SV=1	1.4427	0.528771	0.000172	up	yes	1.167	0.8089	0.652141	0.859962	0.840462	0.832195	0.950404	0.718526	1.232721	1.272723	1.25385	1.042563	1.165925	1.031224	BP:macromolecular complex subunit organization;BP:molting cycle process;BP:hair cycle process;BP:anatomical structure morphogenesis;BP:cellular component organization or biogenesis;BP:protein complex subunit organization;BP:cellular component organization;BP:single-organism process;BP:developmental process;BP:multicellular organismal process;BP:cellular process;BP:single-organism developmental pr…	GO:0043933;GO:0022404;GO:0022405;GO:0009653;GO:0071840;GO:0071822;GO:0016043;GO:0044699;GO:0032502;GO:0032501;GO:0009987;GO:0044767;GO:0044763;GO:0042633;GO:0007010;GO:0042303;GO:0031069;GO:0006996;GO:0007568;GO:0045109;GO:0044707;GO:0045104;GO:0045103;GO:1902589;GO:0008150;GO:0099512;GO:0099513;GO:0043227;GO:0043226;GO:0005737;GO:0044446;GO:0070062;GO:0044430;GO:0043230;GO:0005882;GO:1903561;GO:…	K07604	KRT1	------	------	------	------	PF00038.18	Filament	Intermediate filament protein	cytoplasmic	16	68	49.4	High
I3V647	KAP11.1 OS=Capra hircus OX=9925 PE=2 SV=1	1.427694	0.513687	0.000875	up	yes	1.162	0.8139	0.619931	0.999031	0.894524	0.815936	0.740107	0.813676	1.07851	1.106995	1.117342	1.312423	1.024827	1.333433	CC:cellular_component;CC:supramolecular fiber;CC:polymeric cytoskeletal fiber;CC:cell part;CC:intracellular organelle part;CC:intermediate filament;CC:cytoskeletal part;CC:intracellular part;CC:organelle part;	GO:0005575;GO:0099512;GO:0099513;GO:0044464;GO:0044446;GO:0005882;GO:0044430;GO:0044424;GO:0044422	------	------	------	------	------	------	PF05287.9;PF13885.3	PMG;Keratin_B2_2	PMG protein;Keratin, high sulfur B2 protein	cytoplasmic	2	22	16.8	High
A0A452EXP6	Ribosomal_L7Ae domain-containing protein OS=Capra hircus OX=9925 GN=RPL30 PE=3 SV=1	1.214126	0.279918	5.4E-5	up	yes	1.083	0.892	0.913379	0.926368	0.902489	0.799943	0.982924	0.826908	1.073097	1.072633	1.115749	1.093061	1.064832	1.080433	BP:protein localization;BP:membrane organization;BP:organic cyclic compound biosynthetic process;BP:organic cyclic compound metabolic process;BP:organic cyclic compound catabolic process;BP:cellular macromolecule localization;BP:macromolecule localization;BP:rRNA processing;BP:ncRNA processing;BP:protein targeting;BP:establishment of protein localization;BP:protein localization to membrane;BP:het…	GO:0008104;GO:0061024;GO:1901362;GO:1901360;GO:1901361;GO:0070727;GO:0033036;GO:0006364;GO:0034470;GO:0006605;GO:0045184;GO:0072657;GO:0046483;GO:0019438;GO:0006613;GO:0006612;GO:0006614;GO:0006807;GO:0034660;GO:1901576;GO:1901575;GO:0044265;GO:0044260;GO:0006886;GO:0016043;GO:0071840;GO:0018130;GO:0006810;GO:0046700;GO:0019439;GO:0044802;GO:0008152;GO:0034654;GO:0034655;GO:0051234;GO:0016070;GO:…	K02908	RP-L30e, RPL30	chx03010	Ribosome	COG1911	J:Translation, ribosomal structure and biogenesis	PF01248.23	Ribosomal_L7Ae	Ribosomal protein L7Ae/L30e/S12e/Gadd45 family	cytoplasmic	7	66	12.8	High
A0A452DV99	Dual specificity phosphatase 14 OS=Capra hircus OX=9925 GN=DUSP14 PE=3 SV=1	1.222835	0.29023	0.008967	up	yes	1.086	0.8881	0.969135	0.909862	0.886501	0.844096	1.030896	0.688108	1.046333	1.262808	1.118095	1.030024	1.041899	1.019047	BP:regulation of kinase activity;BP:regulation of phosphate metabolic process;BP:regulation of primary metabolic process;BP:regulation of metabolic process;BP:protein dephosphorylation;BP:negative regulation of response to stimulus;BP:regulation of response to stimulus;BP:negative regulation of macromolecule metabolic process;BP:negative regulation of signal transduction;BP:regulation of signal t…	GO:0043549;GO:0019220;GO:0080090;GO:0019222;GO:0006470;GO:0048585;GO:0048583;GO:0010605;GO:0009968;GO:0009966;GO:0044092;GO:0048519;GO:0060255;GO:0045859;GO:0042325;GO:0043407;GO:0042326;GO:0019538;GO:0033673;GO:0009892;GO:0071901;GO:0071900;GO:0050789;GO:0044267;GO:0044260;GO:0051348;GO:0065007;GO:0065009;GO:0050790;GO:0050794;GO:0043412;GO:0036211;GO:0008150;GO:0008152;GO:1902532;GO:1902531;GO:…	K14165	K14165	------	------	COG2453	T:Signal transduction mechanisms	PF00782.17	DSPc	Dual specificity phosphatase, catalytic domain	mitochondrial	6	40	22.3	High
A0A452FID0	Cold inducible RNA binding protein OS=Capra hircus OX=9925 GN=CIRBP PE=4 SV=1	1.496143	0.581248	0.002022	up	yes	1.183	0.7907	0.691218	0.767495	0.688516	0.829969	1.131329	0.635728	1.043501	1.121496	1.177747	1.460654	1.195246	1.099862	BP:regulation of primary metabolic process;BP:regulation of metabolic process;BP:cellular component organization or biogenesis;BP:macromolecular complex assembly;BP:negative regulation of macromolecule metabolic process;BP:positive regulation of macromolecule metabolic process;BP:posttranscriptional regulation of gene expression;BP:positive regulation of biological process;BP:negative regulation …	GO:0080090;GO:0019222;GO:0071840;GO:0065003;GO:0010605;GO:0010604;GO:0010608;GO:0048518;GO:0048519;GO:0060255;GO:0045727;GO:0022607;GO:0009892;GO:0009893;GO:0009890;GO:0009891;GO:0034063;GO:0050789;GO:0016043;GO:0065007;GO:0065008;GO:0009889;GO:0050794;GO:0006950;GO:0008150;GO:0048255;GO:0009266;GO:0050896;GO:0010556;GO:0010558;GO:0034250;GO:0009314;GO:0009411;GO:0009416;GO:0051248;GO:0043489;GO:…	K13195	CIRBP	------	------	COG0724	R:General function prediction only	PF00076.19	RRM_1	RNA recognition motif.	nuclear	3	27	18.5	High
A0A452FK04	Fibronectin 1 OS=Capra hircus OX=9925 GN=FN1 PE=4 SV=1	0.645955	-0.630495	0.02311	down	yes	0.7745	1.199	0.939589	0.796049	1.187388	1.498673	0.965673	1.8094	0.709197	0.780229	0.756299	0.781898	0.789018	0.830325	CC:cellular_component;CC:extracellular region;	GO:0005575;GO:0005576	------	------	------	------	------	------	PF00041.18;PF00039.15;PF16656.2;PF00040.16	fn3;fn1;Pur_ac_phosph_N;fn2	Fibronectin type III domain;Fibronectin type I domain;Purple acid Phosphatase, N-terminal domain;Fibronectin type II domain	extracellular	56	32	262.2	High
A0A452F9H1	Serpin family G member 1 OS=Capra hircus OX=9925 GN=SERPING1 PE=3 SV=1	0.662511	-0.593985	0.04764	down	yes	0.7864	1.187	0.858847	0.767033	1.454428	1.340249	0.865175	1.837831	0.741582	0.674149	0.778613	0.76627	0.813476	0.944039	------	------	K04001	SERPING1, C1INH	chx04610;chx05133	Complement and coagulation cascades;Pertussis	COG4826	O:Posttranslational modification, protein turnover, chaperones	PF00079.17	Serpin	Serpin	ER	11	23	52.1	High
A0A452EJ02	Uncharacterized protein OS=Capra hircus OX=9925 GN=NPM1 PE=4 SV=1	1.311379	0.391085	4.8E-5	up	yes	1.119	0.8533	0.979177	0.921039	0.834921	0.795908	0.806441	0.782366	1.112546	1.095344	1.191479	1.177869	1.061638	1.074158	------	------	------	------	------	------	------	------	PF03066.12;PF16276.2	Nucleoplasmin;NPM1-C	Nucleoplasmin;Nucleophosmin C-terminal domain	cytoplasmic	14	55	27.8	High
A0A452DJX1	Acyl-CoA synthetase long chain family member 4 OS=Capra hircus OX=9925 GN=ACSL4 PE=4 SV=1	1.230491	0.299234	0.000583	up	yes	1.088	0.8842	0.888313	0.962344	0.932388	0.768545	0.895503	0.857962	1.10677	1.19583	1.093356	0.990835	1.127157	1.014535	BP:biological_process;BP:metabolic process;CC:integral component of membrane;CC:cellular_component;CC:membrane part;CC:intrinsic component of membrane;MF:catalytic activity;MF:molecular_function;MF:ligase activity;	GO:0008150;GO:0008152;GO:0016021;GO:0005575;GO:0044425;GO:0031224;GO:0003824;GO:0003674;GO:0016874	K01897	ACSL, fadD	chx04216;chx04146;chx03320;chx04920;chx01212;chx00071;chx00061	Ferroptosis;Peroxisome;PPAR signaling pathway;Adipocytokine signaling pathway;Fatty acid metabolism;Fatty acid degradation;Fatty acid biosynthesis	COG1022	I:Lipid transport and metabolism	PF00501.25	AMP-binding	AMP-binding enzyme	ER	1	5	79.2	High
A0A452GA58	Formin like 2 OS=Capra hircus OX=9925 GN=FMNL2 PE=4 SV=1	0.824237	-0.278869	0.03456	down	yes	0.891	1.081	1.211872	1.266185	1.138963	1.064276	0.920025	0.884112	0.952246	0.945962	0.748635	0.750413	0.990853	0.957933	------	------	------	------	------	------	------	------	PF02181.20;PF06367.13;PF06371.10	FH2;Drf_FH3;Drf_GBD	Formin Homology 2 Domain;Diaphanous FH3 Domain;Diaphanous GTPase-binding Domain	cytoplasmic	4	4	123.3	High
A0A452E9R4	Peripherin OS=Capra hircus OX=9925 GN=PRPH PE=3 SV=1	0.787398	-0.344835	0.00352	down	yes	0.8685	1.103	1.278095	1.189433	1.177753	0.914469	1.007623	1.053313	0.979829	0.90006	0.896057	0.827935	0.80392	0.802968	CC:intracellular organelle part;CC:polymeric cytoskeletal fiber;CC:extracellular organelle;CC:extracellular exosome;CC:type III intermediate filament;CC:membrane;CC:cell part;CC:extracellular region part;CC:cellular_component;CC:intermediate filament;CC:cytoskeletal part;CC:intracellular part;CC:supramolecular fiber;CC:extracellular vesicle;CC:membrane-bounded organelle;CC:organelle;CC:organelle …	GO:0044446;GO:0099513;GO:0043230;GO:0070062;GO:0045098;GO:0016020;GO:0044464;GO:0044421;GO:0005575;GO:0005882;GO:0044430;GO:0044424;GO:0099512;GO:1903561;GO:0043227;GO:0043226;GO:0044422;GO:0031982;GO:0003674;GO:0005198	K07607	PRPH	chx05014	Amyotrophic lateral sclerosi	------	------	PF00038.18;PF04732.11	Filament;Filament_head	Intermediate filament protein;Intermediate filament head	cytoplasmic	12	35	54.1	High
A0A452DVD6	JunB proto-oncogene, AP-1 transcription factor subunit OS=Capra hircus OX=9925 GN=JUNB PE=3 SV=1	1.322178	0.402916	0.000867	up	yes	1.122	0.8486	1.101132	0.861135	0.825666	0.730157	0.783661	0.789895	1.090073	1.182607	1.046843	1.101132	1.115819	1.195074	BP:regulation of primary metabolic process;BP:regulation of metabolic process;BP:labyrinthine layer blood vessel development;BP:cellular response to stimulus;BP:negative regulation of macromolecule metabolic process;BP:positive regulation of macromolecule metabolic process;BP:response to external biotic stimulus;BP:cellular developmental process;BP:response to mechanical stimulus;BP:animal organ …	GO:0080090;GO:0019222;GO:0060716;GO:0051716;GO:0010605;GO:0010604;GO:0043207;GO:0048869;GO:0009612;GO:0048513;GO:0048518;GO:0048519;GO:0042127;GO:0060255;GO:0042493;GO:0051592;GO:0003006;GO:0051591;GO:0010038;GO:2001141;GO:0010035;GO:0010033;GO:0044702;GO:0009607;GO:0009605;GO:0010243;GO:0046683;GO:0009892;GO:0009893;GO:0009890;GO:0009891;GO:0048568;GO:0051254;GO:0010629;GO:0010628;GO:0060674;GO:…	K09028	JUNB	chx04668;chx04380	TNF signaling pathway;Osteoclast differentiation	------	------	PF03957.10;PF00170.18;PF07716.12;PF03131.14	Jun;bZIP_1;bZIP_2;bZIP_Maf	Jun-like transcription factor;bZIP transcription factor;Basic region leucine zipper;bZIP Maf transcription factor	nuclear	1	2	36	Low
A0A452E8U3	Glycerol-3-phosphate dehydrogenase [NAD(+)] OS=Capra hircus OX=9925 GN=GPD1L PE=3 SV=1	0.729412	-0.455195	0.001354	down	yes	0.8308	1.139	1.142754	0.901132	1.148182	1.30287	1.04107	1.298438	0.789958	0.939297	0.767343	0.804432	0.768044	0.91581	BP:regulation of protein localization;BP:regulation of phosphate metabolic process;BP:regulation of primary metabolic process;BP:regulation of metabolic process;BP:negative regulation of response to stimulus;BP:regulation of response to stimulus;BP:regulation of homeostatic process;BP:small molecule metabolic process;BP:action potential;BP:regulation of ion transmembrane transport;BP:organic cycl…	GO:0032880;GO:0019220;GO:0080090;GO:0019222;GO:0048585;GO:0048583;GO:0032844;GO:0044281;GO:0001508;GO:0034765;GO:1901360;GO:0046434;GO:0044710;GO:0010605;GO:0009968;GO:0009966;GO:0010959;GO:0006072;GO:0048518;GO:0048519;GO:1902305;GO:0042325;GO:0051050;GO:0060255;GO:0032412;GO:0055114;GO:0046483;GO:0042326;GO:0052646;GO:0019637;GO:2000008;GO:0042391;GO:0009892;GO:0060341;GO:0051049;GO:1904062;GO:…	K00006	GPD1	chx00564	Glycerophospholipid metabolism	COG0240	C:Energy production and conversion	PF01210.20;PF07479.11	NAD_Gly3P_dh_N;NAD_Gly3P_dh_C	NAD-dependent glycerol-3-phosphate dehydrogenase N-terminus;NAD-dependent glycerol-3-phosphate dehydrogenase C-terminus	cytoplasmic	4	19	38.2	High
A0A452FM00	FABP domain-containing protein OS=Capra hircus OX=9925 GN=FABP5 PE=3 SV=1	1.30817	0.38755	0.008661	up	yes	1.116	0.8531	0.894462	0.862388	0.689114	0.923249	0.968584	0.78091	0.931885	0.982317	0.980823	1.291724	1.300906	1.208442	BP:transport;BP:biological_process;BP:establishment of localization;BP:localization;CC:cytoplasm;CC:cell part;CC:cellular_component;CC:intracellular part;MF:transporter activity;MF:lipid binding;MF:molecular_function;MF:binding;	GO:0006810;GO:0008150;GO:0051234;GO:0051179;GO:0005737;GO:0044464;GO:0005575;GO:0044424;GO:0005215;GO:0008289;GO:0003674;GO:0005488	K08754	FABP5	chx03320	PPAR signaling pathway	------	------	PF00061.20	Lipocalin	Lipocalin / cytosolic fatty-acid binding protein family	cytoplasmic	9	63	15.1	High
A0A452DU38	Calcium/calmodulin dependent protein kinase ID OS=Capra hircus OX=9925 GN=CAMK1D PE=3 SV=1	0.804858	-0.313194	0.04465	down	yes	0.8781	1.091	1.223216	1.006683	1.379759	1.05042	1.039861	0.844944	0.802347	0.800362	0.855384	0.797215	0.878121	1.135246	BP:regulation of primary metabolic process;BP:regulation of metabolic process;BP:regulation of transport;BP:positive regulation of response to stimulus;BP:regulation of response to stimulus;BP:regulation of chemotaxis;BP:positive regulation of chemotaxis;BP:regulation of cell projection organization;BP:positive regulation of cell projection organization;BP:positive regulation of macromolecule met…	GO:0080090;GO:0019222;GO:0051049;GO:0048584;GO:0048583;GO:0050920;GO:0050921;GO:0031344;GO:0031346;GO:0010604;GO:0045664;GO:0043066;GO:0044093;GO:0048518;GO:0002682;GO:1902680;GO:0051050;GO:0060255;GO:0060548;GO:0010976;GO:0010975;GO:2001141;GO:0019538;GO:0043068;GO:0060263;GO:0009893;GO:0060267;GO:0032793;GO:0006468;GO:0051254;GO:1902624;GO:0010628;GO:1902622;GO:0044267;GO:0044260;GO:0002687;GO:…	K08794	CAMK1	chx04921;chx04925	Oxytocin signaling pathway;Aldosterone synthesis and secretion	------	------	PF00069.22;PF07714.14;PF14531.3	Pkinase;Pkinase_Tyr;Kinase-like	Protein kinase domain;Protein tyrosine kinase;Kinase-like	cytoplasmic	3	19	43	High
A0A452F918	MARVEL domain containing 1 OS=Capra hircus OX=9925 GN=MARVELD1 PE=4 SV=1	0.798265	-0.325061	0.002158	down	yes	0.8741	1.095	1.203482	1.208696	1.028085	1.085607	1.103539	0.940169	0.924355	0.942986	0.912096	0.748957	0.925147	0.790884	CC:cellular_component;CC:membrane part;CC:integral component of membrane;CC:intrinsic component of membrane;	GO:0005575;GO:0044425;GO:0016021;GO:0031224	------	------	------	------	------	------	PF01284.20	MARVEL	Membrane-associating domain	Golgi apparatus	1	5	18.7	High
A0A452EI16	NAC-A/B domain-containing protein OS=Capra hircus OX=9925 GN=NACA PE=4 SV=1	1.330965	0.412473	9.0E-6	up	yes	1.124	0.8445	0.892763	0.914445	0.789476	0.843936	0.87204	0.754248	1.05896	1.160395	1.192293	1.157552	1.105739	1.066161	------	------	------	------	------	------	COG1308;COG1467	K:Transcription;L:Replication, recombination and repair	PF01849.15	NAC	NAC domain	cytoplasmic	5	32	23.7	High
A0A452FDR2	40S ribosomal protein S8 OS=Capra hircus OX=9925 GN=RPS8 PE=3 SV=1	1.298352	0.376682	6.3E-5	up	yes	1.111	0.8557	0.895995	0.912797	0.919814	0.739739	0.86631	0.799369	1.135142	1.201945	1.146576	1.029384	1.066203	1.084798	BP:protein localization;BP:membrane organization;BP:organic cyclic compound biosynthetic process;BP:cellular component organization or biogenesis;BP:organic cyclic compound catabolic process;BP:cellular macromolecule localization;BP:macromolecule localization;BP:rRNA processing;BP:ncRNA processing;BP:protein targeting;BP:establishment of protein localization;BP:maturation of SSU-rRNA from tricist…	GO:0008104;GO:0061024;GO:1901362;GO:0071840;GO:1901361;GO:0070727;GO:0033036;GO:0006364;GO:0034470;GO:0006605;GO:0045184;GO:0000462;GO:0072657;GO:0046483;GO:0019439;GO:0019438;GO:0006613;GO:0006612;GO:0006614;GO:0006807;GO:0034660;GO:1901576;GO:1901575;GO:0044265;GO:0044260;GO:0006886;GO:0016043;GO:1901360;GO:0018130;GO:0006810;GO:0046700;GO:0044802;GO:0008152;GO:0034654;GO:0034655;GO:0051234;GO:…	K02995	RP-S8e, RPS8	chx03010	Ribosome	COG2007	J:Translation, ribosomal structure and biogenesis	PF01201.19	Ribosomal_S8e	Ribosomal protein S8e	nuclear	9	46	24.1	High
A0A452FWU9	Ribosomal protein S16 OS=Capra hircus OX=9925 GN=RPS16 PE=3 SV=1	1.249714	0.321598	0.000235	up	yes	1.092	0.8738	0.99762	0.923053	0.842283	0.818688	0.871427	0.789913	1.029081	1.17756	1.094951	1.13526	1.029022	1.086988	BP:protein localization;BP:membrane organization;BP:organic cyclic compound biosynthetic process;BP:cellular component organization or biogenesis;BP:organic cyclic compound catabolic process;BP:cellular macromolecule localization;BP:macromolecule localization;BP:rRNA processing;BP:ncRNA processing;BP:protein targeting;BP:establishment of protein localization;BP:maturation of SSU-rRNA from tricist…	GO:0008104;GO:0061024;GO:1901362;GO:0071840;GO:1901361;GO:0070727;GO:0033036;GO:0006364;GO:0034470;GO:0006605;GO:0045184;GO:0000462;GO:0072657;GO:0046483;GO:0019439;GO:0019438;GO:0006613;GO:0006612;GO:0006614;GO:0006807;GO:0034660;GO:1901576;GO:1901575;GO:0044265;GO:0044260;GO:0006886;GO:0016043;GO:1901360;GO:0018130;GO:0006810;GO:0046700;GO:0044802;GO:0008152;GO:0034654;GO:0034655;GO:0051234;GO:…	K02960	RP-S16e, RPS16	chx03010	Ribosome	COG0103	J:Translation, ribosomal structure and biogenesis	PF00380.16	Ribosomal_S9	Ribosomal protein S9/S16	mitochondrial	10	53	16.4	High
A0A452FQ19	Uncharacterized protein OS=Capra hircus OX=9925 GN=C4BPA PE=4 SV=1	0.468984	-1.092391	0.01881	down	yes	0.6275	1.338	0.770229	0.791111	1.619513	1.753869	0.859184	2.231547	0.527996	0.631365	0.610375	0.567224	0.711238	0.716684	------	------	K04002	C4BPA	chx04610;chx05133	Complement and coagulation cascades;Pertussis	------	------	PF00084.17	Sushi	Sushi repeat	lysosomal	24	48	67.2	High
A0A452E8M2	Uncharacterized protein OS=Capra hircus OX=9925 GN=PKP3 PE=4 SV=1	1.233515	0.302776	0.001686	up	yes	1.085	0.8796	0.892601	0.974578	0.914171	0.784754	0.933753	0.777708	1.09555	1.231325	1.129865	1.038685	1.00361	1.012682	BP:cellular component assembly;BP:single organismal cell-cell adhesion;BP:cell junction organization;BP:cell adhesion;BP:cell-cell junction assembly;BP:localization;BP:single-organism process;BP:establishment of localization;BP:cellular component organization;BP:cellular component organization or biogenesis;BP:biological adhesion;BP:establishment of protein localization to plasma membrane;BP:sing…	GO:0022607;GO:0016337;GO:0034330;GO:0007155;GO:0007043;GO:0051179;GO:0044699;GO:0051234;GO:0016043;GO:0071840;GO:0022610;GO:0090002;GO:0098602;GO:0098609;GO:0009987;GO:0045184;GO:0044763;GO:0045216;GO:0002159;GO:0002934;GO:0034329;GO:0090150;GO:0008150;GO:0005911;GO:0043229;GO:0070161;GO:0043227;GO:0043226;GO:0005634;GO:0016020;GO:0030057;GO:0005886;GO:0043231;GO:0030054;GO:0044464;GO:0005575;GO:…	------	------	------	------	------	------	PF00514.20	Arm	Armadillo/beta-catenin-like repeat	cytoplasmic	14	35	46.1	High
A0A452EN03	Heparan sulfate proteoglycan 2 OS=Capra hircus OX=9925 GN=HSPG2 PE=4 SV=1	0.813758	-0.297328	0.007781	down	yes	0.8813	1.083	0.926841	1.132476	1.274311	1.051754	0.994984	1.118323	1.013049	0.848394	0.816003	0.778177	0.946458	0.8858	------	------	K06255	HSPG2	chx04512;chx05161;chx05205	ECM-receptor interaction;Hepatitis B;Proteoglycans in cancer	------	------	PF13927.3;PF07679.13;PF13895.3;PF00047.22;PF00052.15;PF07686.14;PF00054.20;PF02210.21;PF00053.21;PF00057.15;PF13385.3;PF00008.24	Ig_3;I-set;Ig_2;ig;Laminin_B;V-set;Laminin_G_1;Laminin_G_2;Laminin_EGF;Ldl_recept_a;Laminin_G_3;EGF	Immunoglobulin domain;Immunoglobulin I-set domain;Immunoglobulin domain;Immunoglobulin domain;Laminin B;Immunoglobulin V-set domain;Laminin G domain;Laminin G domain;Laminin EGF domain;Low-density lipoprotein receptor domain class A;Concanavalin A-like lectin/glucanases superfamily;EGF-like domain	plasma membrane	17	26	464.1	High
A0A452FBU0	Basic leucine zipper and W2 domains 1 OS=Capra hircus OX=9925 GN=BZW1 PE=4 SV=1	1.273296	0.348567	0.00087	up	yes	1.1	0.8639	0.827858	0.896925	0.8858	0.856354	0.9053	0.811316	1.18026	1.234709	1.160313	0.906697	1.068144	1.050463	BP:regulation of primary metabolic process;BP:regulation of metabolic process;BP:regulation of cellular biosynthetic process;BP:regulation of cellular metabolic process;BP:regulation of biological process;BP:regulation of cellular macromolecule biosynthetic process;BP:regulation of nucleobase-containing compound metabolic process;BP:biological regulation;BP:regulation of gene expression;BP:regula…	GO:0080090;GO:0019222;GO:0031326;GO:0031323;GO:0050789;GO:2000112;GO:0019219;GO:0065007;GO:0010468;GO:0060255;GO:0009889;GO:1903506;GO:0050794;GO:0008150;GO:0051171;GO:2001141;GO:0051252;GO:0006355;GO:0010556;GO:0005737;GO:0016020;GO:0044464;GO:0005575;GO:0044424;GO:0003674;GO:0005488;GO:0003676;GO:1901363;GO:0044822;GO:0097159;GO:0003723	------	------	------	------	------	------	PF02020.15	W2	eIF4-gamma/eIF5/eIF2-epsilon	cytoplasmic	15	36	48	High
A0A452FTV9	Complement C1r OS=Capra hircus OX=9925 GN=C1R PE=3 SV=1	0.673572	-0.570096	0.02806	down	yes	0.7901	1.173	0.949191	0.86001	1.268713	1.244722	0.898889	1.819313	0.771437	0.700267	0.79979	0.844502	0.782251	0.842261	BP:positive regulation of response to stimulus;BP:regulation of response to stimulus;BP:regulation of biological process;BP:single-organism process;BP:single-organism metabolic process;BP:protein activation cascade;BP:organic substance metabolic process;BP:positive regulation of immune system process;BP:regulation of immune system process;BP:positive regulation of biological process;BP:biological…	GO:0048584;GO:0048583;GO:0050789;GO:0044699;GO:0044710;GO:0072376;GO:0071704;GO:0002684;GO:0002682;GO:0048518;GO:0065007;GO:0006956;GO:0008152;GO:0006955;GO:0006959;GO:0006508;GO:0044238;GO:0050776;GO:0019538;GO:0050896;GO:0050778;GO:0043170;GO:0002376;GO:0002253;GO:0002252;GO:0008150;GO:0005575;GO:0005576;GO:0004252;GO:0004175;GO:0043169;GO:0003674;GO:0005488;GO:0008233;GO:0008236;GO:0043167;GO:…	K01330	C1R	chx04610;chx05322;chx05150;chx04145;chx05133	Complement and coagulation cascades;Systemic lupus erythematosus;Staphylococcus aureus infection;Phagosome;Pertussis	COG5640	O:Posttranslational modification, protein turnover, chaperones	PF00089.23;PF00431.17;PF00084.17;PF14670.3;PF12662.4	Trypsin;CUB;Sushi;FXa_inhibition;cEGF	Trypsin;CUB domain;Sushi repeat;Coagulation Factor Xa inhibitory site;Complement Clr-like EGF-like	lysosomal	10	17	83.3	High
A0A452E5Y1	Collagen type VI alpha 5 chain OS=Capra hircus OX=9925 GN=COL6A5 PE=4 SV=1	0.550237	-0.861875	0.03951	down	yes	0.6966	1.266	0.659976	0.690555	0.93621	2.065168	1.53717	1.706493	0.619326	0.768042	0.785621	0.652585	0.698208	0.656116	------	------	K06238	COL6A	chx04512;chx04151;chx04510;chx04974	ECM-receptor interaction;PI3K-Akt signaling pathway;Focal adhesion;Protein digestion and absorption	------	------	PF00092.25;PF13519.3;PF01391.15;PF05762.11	VWA;VWA_2;Collagen;VWA_CoxE	von Willebrand factor type A domain;von Willebrand factor type A domain;Collagen triple helix repeat;VWA domain containing CoxE-like protein	ER	84	46	241.4	High
A0A452FGE1	Inter-alpha-trypsin inhibitor heavy chain 5 OS=Capra hircus OX=9925 GN=ITIH5 PE=4 SV=1	0.807182	-0.309034	0.006369	down	yes	0.8766	1.086	1.036746	0.973909	0.960956	1.284702	1.023068	1.233886	0.858967	0.893553	0.838382	0.940371	0.929477	0.799016	------	------	------	------	------	------	COG2304	R:General function prediction only	PF06668.9;PF08487.7;PF13768.3;PF00092.25;PF13519.3	ITI_HC_C;VIT;VWA_3;VWA;VWA_2	Inter-alpha-trypsin inhibitor heavy chain C-terminus;Vault protein inter-alpha-trypsin domain;von Willebrand factor type A domain;von Willebrand factor type A domain;von Willebrand factor type A domain	ER	9	12	105.7	High
A0A452DUP9	Glycosylphosphatidylinositol specific phospholipase D1 OS=Capra hircus OX=9925 GN=GPLD1 PE=4 SV=1	0.795425	-0.330201	0.04032	down	yes	0.8694	1.093	0.824477	0.969907	1.245428	1.235661	0.897236	1.38322	0.845964	0.865443	0.857684	0.9827	0.830016	0.834558	BP:regulation of membrane protein ectodomain proteolysis;BP:positive regulation of membrane protein ectodomain proteolysis;BP:regulation of primary metabolic process;BP:regulation of metabolic process;BP:positive regulation of response to stimulus;BP:regulation of response to stimulus;BP:signal transduction;BP:cell surface receptor signaling pathway;BP:enzyme linked receptor protein signaling pat…	GO:0051043;GO:0051044;GO:0080090;GO:0019222;GO:0048584;GO:0048583;GO:0007165;GO:0007166;GO:0007167;GO:0007169;GO:0051716;GO:0070723;GO:0010604;GO:0043067;GO:0048518;GO:0065007;GO:0006664;GO:0042127;GO:0060255;GO:0051592;GO:0032268;GO:0030162;GO:0010038;GO:0046486;GO:0010035;GO:0010033;GO:0010634;GO:0002429;GO:0010631;GO:0010632;GO:0034284;GO:0048870;GO:0002376;GO:0051272;GO:1900076;GO:0009896;GO:…	K01127	E3.1.4.50	chx00563	Glycosylphosphatidylinosito	------	------	PF01839.20;PF00882.15;PF13517.3	FG-GAP;Zn_dep_PLPC;VCBS	FG-GAP repeat;Zinc dependent phospholipase C;Repeat domain in Vibrio, Colwellia, Bradyrhizobium and Shewanella	cytoplasmic	5	7	93.3	High
A0A452FVZ9	Isopentenyl-diphosphate delta isomerase 1 OS=Capra hircus OX=9925 GN=IDI1 PE=4 SV=1	1.299812	0.378303	0.02402	up	yes	1.109	0.8532	0.795333	1.02538	0.973684	0.720653	0.844401	0.759473	0.923605	1.013247	1.456025	0.92712	1.192204	1.144684	------	------	K01823	idi, IDI	chx00900	Terpenoid backbone biosynthesis	COG1443	I:Lipid transport and metabolism	PF00293.25	NUDIX	NUDIX domain	mitochondrial	7	30	32.5	High
A0A452EU90	Uncharacterized protein OS=Capra hircus OX=9925 GN=TPD52 PE=4 SV=1	1.230366	0.299088	0.000597	up	yes	1.081	0.8786	0.970283	0.930208	0.796693	0.924115	0.83703	0.8135	1.093089	0.946208	1.114326	1.147566	1.075152	1.108093	------	------	------	------	------	------	------	------	PF04201.12	TPD52	Tumour protein D52 family	cytoplasmic	3	16	26	High
A0A452G013	Complement C1q A chain OS=Capra hircus OX=9925 GN=C1QA PE=4 SV=1	0.451481	-1.147261	0.02472	down	yes	0.6095	1.35	0.801405	0.754216	1.285924	2.002691	0.890005	2.363143	0.561148	0.519264	0.536122	0.648242	0.708655	0.683641	BP:positive regulation of response to stimulus;BP:regulation of response to stimulus;BP:regulation of biological process;BP:single-organism process;BP:single-organism metabolic process;BP:protein activation cascade;BP:organic substance metabolic process;BP:positive regulation of immune system process;BP:regulation of immune system process;BP:positive regulation of biological process;BP:biological…	GO:0048584;GO:0048583;GO:0050789;GO:0044699;GO:0044710;GO:0072376;GO:0071704;GO:0002684;GO:0002682;GO:0048518;GO:0065007;GO:0006956;GO:0008152;GO:0006955;GO:0006958;GO:0006959;GO:0044238;GO:0050776;GO:0019538;GO:0050896;GO:0050778;GO:0043170;GO:0002376;GO:0002253;GO:0002252;GO:0008150;GO:0043227;GO:0005575;GO:1903561;GO:0005581;GO:0043226;GO:0031982;GO:0043230;GO:0070062;GO:0043234;GO:0032991;GO:…	K03986	C1QA	chx04610;chx05133;chx05020;chx05322;chx05150;chx05142	Complement and coagulation cascades;Pertussis;Prion diseases;Systemic lupus erythematosus;Staphylococcus aureus infection;Chagas diseas	------	------	PF00386.18;PF01391.15	C1q;Collagen	C1q domain;Collagen triple helix repeat	mitochondrial	4	15	33.5	High
I1W1N1	Ras-related protein Rap-1B OS=Capra hircus OX=9925 GN=RAP1B PE=2 SV=1	1.343069	0.425534	0.03695	up	yes	1.122	0.8354	0.597565	1.103243	0.801057	0.687268	0.896225	0.926895	0.887437	1.099957	1.308541	1.482132	0.996996	0.957564	BP:regulation of phosphate metabolic process;BP:regulation of primary metabolic process;BP:regulation of secretion;BP:negative regulation of secretion;BP:regulation of transport;BP:regulation of intracellular transport;BP:positive regulation of response to stimulus;BP:cell development;BP:signal transduction;BP:establishment of endothelial barrier;BP:cellular component organization or biogenesis;B…	GO:0019220;GO:0080090;GO:0051046;GO:0051048;GO:0051049;GO:0032386;GO:0048584;GO:0048468;GO:0007165;GO:0061028;GO:0071840;GO:0051716;GO:0009966;GO:0048869;GO:0071310;GO:0009967;GO:0048518;GO:0048519;GO:0002064;GO:0032387;GO:0051051;GO:1901888;GO:0060255;GO:0048583;GO:0042327;GO:0051591;GO:0050804;GO:0010033;GO:0042325;GO:0065008;GO:0071320;GO:0001505;GO:0022607;GO:0009893;GO:1903650;GO:0010647;GO:…	K07836	RAP1B	chx04062;chx04510;chx04722;chx04611;chx04670;chx04010;chx04972;chx04720;chx04014;chx04015;chx05211;chx04024	Chemokine signaling pathway;Focal adhesion;Neurotrophin signaling pathway;Platelet activation;Leukocyte transendothelial migration;MAPK signaling pathway;Pancreatic secretion;Long-term potentiation;Ras signaling pathway;Rap1 signaling pathway;Renal cell carcinoma;cAMP signaling pathway	COG1100	R:General function prediction only	PF00071.19;PF08477.10;PF00025.18	Ras;Roc;Arf	Ras family;Ras of Complex, Roc, domain of DAPkinase;ADP-ribosylation factor family	cytoplasmic	4	60	20.8	High
A0A452ED04	Small nuclear ribonucleoprotein G OS=Capra hircus OX=9925 PE=3 SV=1	1.285798	0.362664	0.007787	up	yes	1.1	0.8555	1.078562	1.055671	0.760303	0.693801	0.803977	0.740822	1.064312	1.184769	1.00351	1.148865	1.067745	1.130901	------	------	------	------	------	------	------	------	PF01423.19	LSM	LSM domain	cytoplasmic	1	16	8.5	High
A0A452FH78	Alpha 2-HS glycoprotein OS=Capra hircus OX=9925 GN=AHSG PE=4 SV=1	0.586039	-0.770932	0.004958	down	yes	0.722	1.232	1.288739	1.092549	1.556092	0.94956	0.827493	1.677995	0.83384	0.743603	0.795931	0.673228	0.601704	0.683809	------	------	------	------	------	------	------	------	PF00031.18	Cystatin	Cystatin domain	extracellular	10	35	38.2	High
A0A452G3S8	Tubulin beta chain OS=Capra hircus OX=9925 GN=TUBB PE=3 SV=1	1.201262	0.264551	0.003341	up	yes	1.066	0.8874	0.97672	0.928254	0.954279	0.794264	0.835509	0.835509	1.122101	1.17012	1.115271	0.961109	0.967353	1.060098	BP:regulation of microtubule polymerization or depolymerization;BP:negative regulation of microtubule polymerization or depolymerization;BP:G2/M transition of mitotic cell cycle;BP:negative regulation of organelle organization;BP:regulation of microtubule depolymerization;BP:cellular component organization or biogenesis;BP:macromolecular complex assembly;BP:negative regulation of cytoskeleton org…	GO:0031110;GO:0031111;GO:0000086;GO:0010639;GO:0031114;GO:0071840;GO:0065003;GO:0051494;GO:0051493;GO:0001909;GO:0048519;GO:0001906;GO:1901880;GO:0002376;GO:0070507;GO:0022607;GO:0006928;GO:0050789;GO:0043244;GO:0016043;GO:0051225;GO:0051129;GO:0065007;GO:0006810;GO:0050794;GO:0006952;GO:0006950;GO:0008150;GO:0006955;GO:0051234;GO:0046907;GO:0007051;GO:0042267;GO:0033043;GO:0051128;GO:0032886;GO:…	K07375	TUBB	chx04540;chx04145	Gap junction;Phagosome	COG5023	Z:Cytoskeleton	PF00091.22;PF03953.14	Tubulin;Tubulin_C	Tubulin/FtsZ family, GTPase domain;Tubulin C-terminal domain	cytoplasmic	4	73	49.6	High
A0A452DT65	GTP-binding nuclear protein Ran OS=Capra hircus OX=9925 GN=LOC108637516 PE=3 SV=1	1.207052	0.271488	0.00218	up	yes	1.068	0.8848	0.98089	0.943175	0.918131	0.737487	0.860315	0.868706	1.103015	1.033376	1.186976	1.064003	1.023936	0.995617	BP:regulation of microtubule polymerization or depolymerization;BP:negative regulation of microtubule polymerization or depolymerization;BP:nuclear transport;BP:nuclear export;BP:regulation of microtubule depolymerization;BP:regulation of primary metabolic process;BP:regulation of metabolic process;BP:regulation of cellular macromolecule biosynthetic process;BP:regulation of RNA biosynthetic proc…	GO:0031110;GO:0031111;GO:0051169;GO:0051168;GO:0031114;GO:0080090;GO:0019222;GO:2000112;GO:2001141;GO:0030518;GO:0051173;GO:0008104;GO:0031325;GO:0007165;GO:0048523;GO:0051656;GO:0071840;GO:0009755;GO:0051716;GO:0070727;GO:0048869;GO:0075733;GO:0044419;GO:0071704;GO:0044093;GO:0048522;GO:0048518;GO:0048519;GO:0033036;GO:0007010;GO:1903508;GO:0060255;GO:0031960;GO:0007051;GO:1901880;GO:0045184;GO:…	K07936	RAN	chx03008;chx03013;chx05166;chx05169	Ribosome biogenesis in eukaryotes;RNA transport;HTLV-I infection;Epstein-Barr virus infection	------	------	PF00071.19;PF08477.10;PF00025.18	Ras;Roc;Arf	Ras family;Ras of Complex, Roc, domain of DAPkinase;ADP-ribosylation factor family	cytoplasmic	2	43	24.4	High
A0A452ED72	Uncharacterized protein OS=Capra hircus OX=9925 GN=LOC102179374 PE=4 SV=1	0.750224	-0.414606	0.001833	down	yes	0.8365	1.115	0.9404	0.96647	1.223649	1.202077	1.032481	1.326704	0.771576	0.850478	0.797837	0.870056	0.871224	0.858022	------	------	------	------	------	------	------	------	PF07678.11;PF00207.19;PF07677.11;PF07703.11;PF01835.16;PF01759.18;PF01821.15;PF10569.6	A2M_comp;A2M;A2M_recep;A2M_N_2;A2M_N;NTR;ANATO;Thiol-ester_cl	A-macroglobulin complement component;Alpha-2-macroglobulin family;A-macroglobulin receptor;Alpha-2-macroglobulin family N-terminal region;MG2 domain;UNC-6/NTR/C345C module;Anaphylotoxin-like domain;Alpha-macro-globulin thiol-ester bond-forming region	ER	17	11	186.6	High
A0A452F085	Uncharacterized protein OS=Capra hircus OX=9925 GN=LOC108636552 PE=4 SV=1	1.546795	0.629282	0.000148	up	yes	1.185	0.7661	0.725863	0.708547	0.870772	0.747017	0.832298	0.711985	1.117223	1.452771	1.148955	1.135204	1.270582	0.986127	------	------	------	------	------	------	------	------	PF13885.3;PF01500.14	Keratin_B2_2;Keratin_B2	Keratin, high sulfur B2 protein;Keratin, high sulfur B2 protein	cytoplasmic	1	5	21.3	High
A0A452FZ15	C1q domain-containing protein OS=Capra hircus OX=9925 GN=LOC102191021 PE=4 SV=1	0.604194	-0.726916	0.003378	down	yes	0.7347	1.216	0.92342	1.622572	1.186441	1.43823	0.971431	1.153863	0.560245	0.864778	0.555565	0.845731	0.873198	0.708542	------	------	------	------	------	------	------	------	PF00386.18;PF01391.15	C1q;Collagen	C1q domain;Collagen triple helix repeat	ER	3	17	22.6	High
A0A452DSF5	Copine 3 OS=Capra hircus OX=9925 GN=CPNE3 PE=4 SV=1	0.807414	-0.308619	0.00056	down	yes	0.8712	1.079	1.021259	1.181513	1.139426	1.117777	0.976307	1.037182	0.825518	0.904633	0.76869	0.953607	0.884014	0.890887	BP:signal transduction;BP:cell surface receptor signaling pathway;BP:enzyme linked receptor protein signaling pathway;BP:transmembrane receptor protein tyrosine kinase signaling pathway;BP:cellular response to stimulus;BP:organic substance metabolic process;BP:response to growth factor;BP:positive regulation of biological process;BP:response to calcium ion;BP:response to metal ion;BP:response to …	GO:0007165;GO:0007166;GO:0007167;GO:0007169;GO:0051716;GO:0071704;GO:0070848;GO:0048518;GO:0051592;GO:0010038;GO:0010035;GO:0010033;GO:0019538;GO:0006468;GO:0050789;GO:0044267;GO:0044260;GO:0065007;GO:0071277;GO:0050794;GO:0043412;GO:0036211;GO:0008150;GO:0008152;GO:0050896;GO:2000145;GO:2000147;GO:0071248;GO:0016310;GO:0071241;GO:0038127;GO:0070887;GO:0038128;GO:0044238;GO:0009987;GO:0040012;GO:…	------	------	------	------	------	------	PF07002.13;PF00168.27;PF10138.6	Copine;C2;vWA-TerF-like	Copine;C2 domain;vWA found in TerF C terminus	cytoplasmic	15	37	59.6	High
A0A452E2R9	Trichohyalin like 1 OS=Capra hircus OX=9925 GN=TCHHL1 PE=4 SV=1	1.370663	0.454874	0.000224	up	yes	1.126	0.8215	0.779114	0.818235	0.893971	0.794688	0.878503	0.764359	0.987415	1.010911	1.123686	1.243411	1.290337	1.099487	------	------	------	------	------	------	------	------	PF01023.16	S_100	S-100/ICaBP type calcium binding domain	cytoplasmic	26	36	95.4	High
A0A452EAP5	Uncharacterized protein OS=Capra hircus OX=9925 PE=4 SV=1	0.401728	-1.31571	0.03602	down	yes	0.558	1.389	0.378261	0.811482	2.15087	1.738919	0.853922	2.3978	0.374508	0.503084	0.619426	0.493683	0.458758	0.898249	------	------	------	------	------	------	------	------	PF05778.9	Apo-CIII	Apolipoprotein CIII	extracellular	1	8	9.7	Medium
A0A452GAM5	Keratin 82 OS=Capra hircus OX=9925 GN=KRT82 PE=3 SV=1	1.280009	0.356154	0.000162	up	yes	1.093	0.8539	0.823496	0.983652	0.875225	0.797632	0.915873	0.727698	1.078161	1.176286	1.077166	1.064234	1.094238	1.066591	CC:cellular_component;CC:supramolecular fiber;CC:polymeric cytoskeletal fiber;CC:keratin filament;CC:cell part;CC:intracellular organelle part;CC:cytoskeletal part;CC:organelle part;CC:intracellular part;CC:intermediate filament;MF:structural molecule activity;MF:molecular_function;	GO:0005575;GO:0099512;GO:0099513;GO:0045095;GO:0044464;GO:0044446;GO:0044430;GO:0044422;GO:0044424;GO:0005882;GO:0005198;GO:0003674	K07605	KRT2	------	------	------	------	PF00038.18;PF16208.2	Filament;Keratin_2_head	Intermediate filament protein;Keratin type II head	mitochondrial	16	51	56.8	High
A0A452FL68	IF rod domain-containing protein OS=Capra hircus OX=9925 GN=LOC102185436 PE=3 SV=1	1.549351	0.631664	0.000438	up	yes	1.182	0.7629	0.597711	0.944479	0.827202	0.69707	0.723021	0.787739	0.960853	1.124476	1.298495	1.381147	1.057735	1.272114	CC:cellular_component;CC:supramolecular fiber;CC:polymeric cytoskeletal fiber;CC:keratin filament;CC:cell part;CC:intracellular organelle part;CC:cytoskeletal part;CC:organelle part;CC:intracellular part;CC:intermediate filament;MF:structural molecule activity;MF:molecular_function;	GO:0005575;GO:0099512;GO:0099513;GO:0045095;GO:0044464;GO:0044446;GO:0044430;GO:0044422;GO:0044424;GO:0005882;GO:0005198;GO:0003674	K07605	KRT2	------	------	------	------	PF00038.18;PF16208.2;PF07926.9	Filament;Keratin_2_head;TPR_MLP1_2	Intermediate filament protein;Keratin type II head;TPR/MLP1/MLP2-like protein	mitochondrial	13	65	55.9	High
A0A452DSJ6	Signal recognition particle 9 kDa protein OS=Capra hircus OX=9925 GN=SRP9 PE=3 SV=1	1.218622	0.28525	0.000729	up	yes	1.068	0.8764	0.995631	0.9252	0.86827	0.839512	0.803413	0.826193	1.109639	1.004054	1.061365	1.003847	1.051367	1.175783	BP:negative regulation of translational elongation;BP:regulation of primary metabolic process;BP:regulation of metabolic process;BP:protein localization;BP:negative regulation of macromolecule metabolic process;BP:posttranscriptional regulation of gene expression;BP:negative regulation of biological process;BP:macromolecule localization;BP:regulation of translational elongation;BP:regulation of m…	GO:0045900;GO:0080090;GO:0019222;GO:0008104;GO:0010605;GO:0010608;GO:0048519;GO:0033036;GO:0006448;GO:0060255;GO:0045184;GO:0009892;GO:0009890;GO:0006616;GO:0010629;GO:0006886;GO:0065002;GO:0065007;GO:0006810;GO:0009889;GO:0050794;GO:0008150;GO:0051234;GO:0046907;GO:0010556;GO:0010558;GO:0044699;GO:0051248;GO:0071806;GO:0051246;GO:0009987;GO:0034249;GO:0034248;GO:0055085;GO:0032269;GO:0032268;GO:…	K03109	SRP9	chx03060	Protein export	------	------	PF05486.9	SRP9-21	Signal recognition particle 9 kDa protein	cytoplasmic	2	22	10.1	High
A0A452DX18	Complement C3 OS=Capra hircus OX=9925 GN=C3 PE=4 SV=1	0.510723	-0.969388	0.00934	down	yes	0.6573	1.287	0.920037	0.807361	1.60856	1.426686	0.942441	2.01413	0.587267	0.611452	0.642229	0.648225	0.705381	0.749215	------	------	K03990	C3	chx04610;chx05134;chx04145;chx05133;chx05168;chx05322;chx05203;chx05150;chx05142;chx05152;chx05140	Complement and coagulation cascades;Legionellosis;Phagosome;Pertussis;Herpes simplex infection;Systemic lupus erythematosus;Viral carcinogenesis;Staphylococcus aureus infection;Chagas diseas;Tuberculosis;Leishmaniasis	------	------	PF07678.11;PF07677.11;PF01759.18;PF07703.11;PF01835.16;PF00207.19;PF10569.6;PF01821.15	A2M_comp;A2M_recep;NTR;A2M_N_2;A2M_N;A2M;Thiol-ester_cl;ANATO	A-macroglobulin complement component;A-macroglobulin receptor;UNC-6/NTR/C345C module;Alpha-2-macroglobulin family N-terminal region;MG2 domain;Alpha-2-macroglobulin family;Alpha-macro-globulin thiol-ester bond-forming region;Anaphylotoxin-like domain	ER	66	58	187.2	High
A0A452FWH8	Cysteine rich secretory protein LCCL domain containing 2 OS=Capra hircus OX=9925 GN=CRISPLD2 PE=4 SV=1	1.276496	0.352189	0.004462	up	yes	1.09	0.8539	0.81861	0.899229	0.82993	0.867372	0.838848	0.86955	1.049358	0.954493	0.9588	1.363698	1.042506	1.171456	------	------	------	------	------	------	COG2340	S:Function unknown	PF03815.16;PF00188.23;PF08642.7	LCCL;CAP;Rxt3	LCCL domain;Cysteine-rich secretory protein family;Histone deacetylation protein Rxt3	lysosomal	6	16	55.6	High
Q06B57	Fatty acid synthase OS=Capra hircus OX=9925 GN=FASN PE=2 SV=2	1.682307	0.750441	0.000719	up	yes	1.219	0.7246	0.760371	0.713758	0.668103	0.750934	0.751731	0.702539	1.257361	0.920019	0.982653	1.225906	1.613019	1.315279	BP:single-organism process;BP:single-organism metabolic process;BP:biosynthetic process;BP:biological_process;BP:metabolic process;BP:oxidation-reduction process;MF:thiolester hydrolase activity;MF:molecular_function;MF:phosphopantetheine binding;MF:oxidoreductase activity;MF:anion binding;MF:oxidoreductase activity, acting on the CH-CH group of donors, NAD or NADP as acceptor;MF:[acyl-carrier-pr…	GO:0044699;GO:0044710;GO:0009058;GO:0008150;GO:0008152;GO:0055114;GO:0016790;GO:0003674;GO:0031177;GO:0016491;GO:0043168;GO:0016628;GO:0004313;GO:0016829;GO:0004320;GO:0016407;GO:0043167;GO:0016417;GO:0016740;GO:0016746;GO:0016747;GO:0016418;GO:0016419;GO:0016787;GO:0033218;GO:0016788;GO:0036094;GO:0003824;GO:0016614;GO:0072341;GO:0016616;GO:0016835;GO:0016836;GO:0019842;GO:0016420;GO:0004312;GO:…	K00665	FASN	chx04152;chx01212;chx00061;chx04910	AMPK signaling pathway;Fatty acid metabolism;Fatty acid biosynthesis;Insulin signaling pathway	COG3321;COG3319	Q:Secondary metabolites biosynthesis, transport and catabolism;	PF00698.18;PF00109.23;PF00975.17;PF08659.7;PF02801.19;PF16197.2;PF00107.23;PF14765.3;PF13602.3;PF00550.22;PF00106.22;PF13489.3;PF08242.9	Acyl_transf_1;ketoacyl-synt;Thioesterase;KR;Ketoacyl-synt_C;KAsynt_C_assoc;ADH_zinc_N;PS-DH;ADH_zinc_N_2;PP-binding;adh_short;Methyltransf_23;Methyltransf_12	Acyl transferase domain;Beta-ketoacyl synthase, N-terminal domain;Thioesterase domain;KR domain;Beta-ketoacyl synthase, C-terminal domain;Ketoacyl-synthetase C-terminal extension;Zinc-binding dehydrogenase;Polyketide synthase dehydratase;Zinc-binding dehydrogenase;Phosphopantetheine attachment site;short chain dehydrogenase;Methyltransferase domain;Methyltransferase domain	cytoplasmic	4	45	273.7	High
A0A452E8D3	Ig-like domain-containing protein OS=Capra hircus OX=9925 PE=4 SV=1	0.604955	-0.725101	0.02004	down	yes	0.7326	1.211	0.906578	0.844476	1.141168	1.659056	0.906417	1.808601	0.677952	0.666732	0.721689	0.819104	0.730469	0.779842	------	------	------	------	------	------	------	------	PF07686.14;PF13927.3	V-set;Ig_3	Immunoglobulin V-set domain;Immunoglobulin domain	extracellular	3	27	14.5	High
A0A452EC15	Serpin family A member 7 OS=Capra hircus OX=9925 GN=SERPINA7 PE=3 SV=1	0.779193	-0.359947	0.01355	down	yes	0.8501	1.091	0.931503	1.060324	1.190545	1.071908	0.881797	1.409763	0.884701	0.800571	0.870552	0.887966	0.773496	0.883489	BP:modified amino acid transport;BP:single-organism process;BP:nitrogen compound transport;BP:biological regulation;BP:organic substance transport;BP:regulation of biological quality;BP:thyroid hormone transport;BP:transport;BP:regulation of hormone levels;BP:single-organism transport;BP:biological_process;BP:establishment of localization;BP:localization;BP:single-organism localization;BP:hormone…	GO:0072337;GO:0044699;GO:0071705;GO:0065007;GO:0071702;GO:0065008;GO:0070327;GO:0006810;GO:0010817;GO:0044765;GO:0008150;GO:0051234;GO:0051179;GO:1902578;GO:0009914;GO:0043227;GO:0043226;GO:1903561;GO:0031982;GO:0005615;GO:0070062;GO:0043230;GO:0005575;GO:0044421	K20734	SERPINA7, TBG	chx04918	Thyroid hormone synthesis	COG4826	O:Posttranslational modification, protein turnover, chaperones	PF00079.17	Serpin	Serpin	extracellular	9	23	48.7	High
A0A452G852	Chromosome 12 open reading frame 10 OS=Capra hircus OX=9925 GN=C12orf10 PE=4 SV=1	1.236305	0.306035	0.00561	up	yes	1.072	0.8671	0.944888	0.95602	0.723417	0.826711	0.810521	0.940758	1.005289	1.159516	1.191745	1.147101	0.930583	0.998755	------	------	------	------	------	------	COG4286	S:Function unknown	PF03690.10	UPF0160	Uncharacterised protein family	cytoplasmic	4	16	42.8	High
A0A452DQ32	Gap junction protein OS=Capra hircus OX=9925 GN=GJA1 PE=3 SV=1	1.210946	0.276135	0.008318	up	yes	1.062	0.877	0.737982	1.104055	0.960987	0.823306	0.797659	0.838211	1.072489	1.063503	1.011405	1.029828	1.113968	1.079724	BP:positive regulation of smooth muscle cell migration;BP:response to abiotic stimulus;BP:reflex;BP:developmental growth;BP:regulation of transport;BP:positive regulation of response to stimulus;BP:regulation of response to stimulus;BP:tissue remodeling;BP:regulation of homeostatic process;BP:milk ejection;BP:anion transport;BP:regulation of chemotaxis;BP:positive regulation of chemotaxis;BP:regu…	GO:0014911;GO:0009628;GO:0060004;GO:0048589;GO:0051049;GO:0048584;GO:0048583;GO:0048771;GO:0032844;GO:0060156;GO:0006820;GO:0050920;GO:0050921;GO:0030500;GO:0034765;GO:0051234;GO:0032989;GO:0044707;GO:0034762;GO:0051716;GO:0010605;GO:0019222;GO:0007512;GO:0009967;GO:0070848;GO:0002931;GO:0045667;GO:0048513;GO:0048514;GO:0048518;GO:0048519;GO:0045669;GO:0043122;GO:0043123;GO:0042127;GO:0016202;GO:…	K07372	GJA1, CX43	chx05412;chx04540	Arrhythmogenic right ventricular cardiomyopath;Gap junction	------	------	PF00029.16;PF03508.10	Connexin;Connexin43	Connexin;Gap junction alpha-1 protein	Golgi apparatus	7	29	43	High
A0A452EM11	Apolipoprotein C3 OS=Capra hircus OX=9925 GN=APOC3 PE=4 SV=1	0.505435	-0.984403	0.01981	down	yes	0.651	1.288	0.81413	0.835159	1.776216	1.247475	0.904149	2.151288	0.537074	0.629071	0.685243	0.718734	0.614919	0.721059	BP:primary metabolic process;BP:single-organism process;BP:lipid transport;BP:protein metabolic process;BP:transport;BP:macromolecule metabolic process;BP:organic substance metabolic process;BP:single-organism transport;BP:biological_process;BP:lipoprotein metabolic process;BP:metabolic process;BP:organic substance transport;BP:establishment of localization;BP:localization;BP:single-organism loca…	GO:0044238;GO:0044699;GO:0006869;GO:0019538;GO:0006810;GO:0043170;GO:0071704;GO:0044765;GO:0008150;GO:0042157;GO:0008152;GO:0071702;GO:0051234;GO:0051179;GO:1902578;GO:0005575;GO:0005576;GO:0008289;GO:0003674;GO:0005488	K08759	APOC3	chx03320	PPAR signaling pathway	------	------	PF05778.9	Apo-CIII	Apolipoprotein CIII	extracellular	4	53	10.8	High
A0A452FAP7	Sema domain-containing protein OS=Capra hircus OX=9925 PE=4 SV=1	0.796756	-0.32779	0.04299	down	yes	0.8597	1.079	0.922455	1.148737	1.099504	1.299275	0.740917	1.262851	0.691439	0.840066	0.863754	0.959379	0.905542	0.898059	------	------	K06821	PLXNB	chx04360	Axon guidance	------	------	PF01403.16;PF01437.22	Sema;PSI	Sema domain;Plexin repeat	ER	3	7	68.3	High
D2KMM4	Cytochrome c oxidase subunit 2 OS=Capra hircus OX=9925 GN=COX2 PE=3 SV=1	1.237447	0.307366	0.001637	up	yes	1.072	0.8663	0.896915	0.89346	0.919853	0.753302	0.761985	0.972166	1.08042	1.041034	1.083412	1.019584	0.992737	1.212756	BP:hydrogen ion transmembrane transport;BP:generation of precursor metabolites and energy;BP:single-organism process;BP:single-organism metabolic process;BP:proton transport;BP:oxidation-reduction process;BP:electron transport chain;BP:inorganic cation transmembrane transport;BP:transport;BP:cation transport;BP:monovalent inorganic cation transport;BP:hydrogen transport;BP:ion transport;BP:single…	GO:1902600;GO:0006091;GO:0044699;GO:0044710;GO:0015992;GO:0055114;GO:0022900;GO:0098662;GO:0006810;GO:0006812;GO:0015672;GO:0006818;GO:0006811;GO:0044765;GO:0008150;GO:0008152;GO:0051234;GO:0051179;GO:1902578;GO:0055085;GO:0034220;GO:0044763;GO:0098660;GO:0044237;GO:0009987;GO:0098655;GO:0044444;GO:0031224;GO:0043227;GO:0043226;GO:0031090;GO:0019866;GO:0016021;GO:0016020;GO:0005739;GO:0044464;GO:…	K02261	COX2	chx04260;chx05016;chx05010;chx05012;chx04932;chx00190	Cardiac muscle contraction;Huntington's disease;Alzheimer's disease;Parkinson's disease;Non-alcoholic fatty liver diseas;Oxidative phosphorylation	COG1622	C:Energy production and conversion	PF00116.17;PF02790.12	COX2;COX2_TM	Cytochrome C oxidase subunit II, periplasmic domain;Cytochrome C oxidase subunit II, transmembrane domain	peroxisomal	5	26	26	High
Q1KZF3	Beta A globin chain OS=Capra hircus OX=9925 GN=HBBA PE=3 SV=1	0.517541	-0.950255	0.01089	down	yes	0.6609	1.277	0.948443	1.816837	1.626288	1.541316	0.536105	1.190701	0.605658	0.607716	0.604693	0.669387	0.739003	0.739003	BP:single-organism process;BP:oxygen transport;BP:transport;BP:single-organism transport;BP:biological_process;BP:establishment of localization;BP:localization;BP:single-organism localization;BP:gas transport;CC:hemoglobin complex;CC:protein complex;CC:macromolecular complex;CC:cell part;CC:cellular_component;CC:cytoplasmic part;CC:cytosolic part;CC:intracellular part;MF:oxygen transporter activi…	GO:0044699;GO:0015671;GO:0006810;GO:0044765;GO:0008150;GO:0051234;GO:0051179;GO:1902578;GO:0015669;GO:0005833;GO:0043234;GO:0032991;GO:0044464;GO:0005575;GO:0044444;GO:0044445;GO:0044424;GO:0005344;GO:0003674;GO:0005488;GO:0043167;GO:1901363;GO:0043169;GO:0046914;GO:0005506;GO:0046872;GO:0020037;GO:0005215;GO:0019825;GO:0022892;GO:0046906;GO:0097159	K13823	HBB	chx05144;chx05143	Malaria;African trypanosomiasis	COG1018	C:Energy production and conversion	PF00042.19	Globin	Globin	cytoplasmic	12	94	16	High
A0A452ELE7	Complement C2 OS=Capra hircus OX=9925 GN=C2 PE=3 SV=1	0.74106	-0.432337	0.00352	down	yes	0.8248	1.113	1.056078	0.942544	1.164905	1.134676	0.948762	1.429275	0.855554	0.856389	0.772926	0.759826	0.85106	0.852837	------	------	K01332	C2	chx04610;chx05322;chx05150;chx05133	Complement and coagulation cascades;Systemic lupus erythematosus;Staphylococcus aureus infection;Pertussis	COG5640	O:Posttranslational modification, protein turnover, chaperones	PF00092.25;PF00089.23;PF00084.17;PF13519.3	VWA;Trypsin;Sushi;VWA_2	von Willebrand factor type A domain;Trypsin;Sushi repeat;von Willebrand factor type A domain	lysosomal	18	27	82.7	High
A0A452FTD0	Ig-like domain-containing protein OS=Capra hircus OX=9925 PE=4 SV=1	0.511154	-0.968169	0.007404	down	yes	0.6553	1.282	0.92963	0.744368	1.785235	1.310737	1.123546	1.798371	0.586255	0.513482	0.665496	0.565502	0.893599	0.707764	------	------	------	------	------	------	------	------	PF07686.14;PF13927.3	V-set;Ig_3	Immunoglobulin V-set domain;Immunoglobulin domain	extracellular	3	18	18.8	High
A0A452G6T9	MPN domain-containing protein OS=Capra hircus OX=9925 GN=PSMD14 PE=4 SV=1	1.265497	0.339704	0.001215	up	yes	1.082	0.855	1.016025	0.907571	0.790845	0.750139	0.807023	0.858323	1.002168	1.062496	1.178848	1.179714	1.057366	1.01017	BP:cytokine-mediated signaling pathway;BP:regulation of metabolic process;BP:negative regulation of response to stimulus;BP:positive regulation of response to stimulus;BP:regulation of response to stimulus;BP:positive regulation of defense response;BP:regulation of Wnt signaling pathway;BP:signal transduction;BP:cell surface receptor signaling pathway;BP:signal transduction by protein phosphoryla…	GO:0019221;GO:0019222;GO:0048585;GO:0048584;GO:0048583;GO:0031349;GO:0030111;GO:0007165;GO:0007166;GO:0023014;GO:0080090;GO:0044710;GO:0010605;GO:0010604;GO:0009968;GO:0009966;GO:0009967;GO:0000165;GO:0070646;GO:0032446;GO:0033238;GO:0044093;GO:0044092;GO:0048518;GO:0048519;GO:0046483;GO:0070536;GO:0006281;GO:0060255;GO:0050776;GO:0030162;GO:0030163;GO:0080134;GO:0010033;GO:0035567;GO:0070647;GO:…	K03030	PSMD14, RPN11, POH1	chx05169;chx03050	Epstein-Barr virus infection;Proteasome	COG1310	R:General function prediction only	PF01398.18;PF13012.3;PF14464.3	JAB;MitMem_reg;Prok-JAB	JAB1/Mov34/MPN/PAD-1 ubiquitin protease;Maintenance of mitochondrial structure and function;Prokaryotic homologs of the JAB domain	cytoplasmic	10	36	34.4	High
A0A452F4L3	Fibrinogen alpha chain OS=Capra hircus OX=9925 GN=FGA PE=4 SV=1	0.44437	-1.170167	0.03013	down	yes	0.5959	1.341	0.720235	0.741767	1.418706	1.905213	0.811887	2.446851	0.514328	0.546494	0.518365	0.587001	0.687623	0.721352	------	------	------	------	------	------	------	------	PF08702.7;PF12160.5	Fib_alpha;Fibrinogen_aC	Fibrinogen alpha/beta chain family;Fibrinogen alpha C domain	plasma membrane	34	48	67	High
A0A452E8A8	Ig-like domain-containing protein OS=Capra hircus OX=9925 PE=4 SV=1	0.591612	-0.757277	0.005586	down	yes	0.7194	1.216	0.919959	1.048663	1.153294	1.642314	0.967484	1.561481	0.568615	0.696225	0.514975	0.843074	0.811064	0.882344	------	------	------	------	------	------	------	------	PF07686.14;PF07679.13	V-set;I-set	Immunoglobulin V-set domain;Immunoglobulin I-set domain	extracellular	2	12	14.7	High
A0A452EDU6	Paraoxonase 1 OS=Capra hircus OX=9925 GN=PON1 PE=4 SV=1	0.506776	-0.980581	0.002239	down	yes	0.6507	1.284	1.018047	0.958775	1.222893	1.612983	1.016845	1.876106	0.618156	0.667516	0.575031	0.625997	0.73103	0.68657	BP:regulation of transport;BP:small molecule metabolic process;BP:small molecule catabolic process;BP:organic cyclic compound metabolic process;BP:organophosphate catabolic process;BP:single-organism catabolic process;BP:single-organism metabolic process;BP:positive regulation of molecular function;BP:positive regulation of biological process;BP:positive regulation of transport;BP:secondary alcoh…	GO:0051049;GO:0044281;GO:0044282;GO:1901360;GO:0046434;GO:0044712;GO:0044710;GO:0044093;GO:0048518;GO:0051050;GO:1902652;GO:0043436;GO:1901564;GO:0046486;GO:0010874;GO:0010875;GO:0044248;GO:0006576;GO:0016054;GO:0019439;GO:0032411;GO:0006807;GO:0050789;GO:1901575;GO:0097164;GO:0065007;GO:0019637;GO:0065009;GO:0006629;GO:0009308;GO:0008150;GO:0008152;GO:0032368;GO:0046395;GO:0050896;GO:0042439;GO:…	K01045	PON	------	------	------	------	PF01731.17;PF08450.9	Arylesterase;SGL	Arylesterase;SMP-30/Gluconolaconase/LRE-like region	cytoplasmic	12	45	39.8	High
A0A452G2Y4	Histidine rich glycoprotein OS=Capra hircus OX=9925 GN=HRG PE=4 SV=1	0.701849	-0.510768	0.02539	down	yes	0.7973	1.136	0.885621	0.858827	1.248645	1.260986	0.956088	1.604495	0.681999	0.665182	0.750901	0.923672	0.791358	0.970984	------	------	------	------	------	------	------	------	PF00031.18	Cystatin	Cystatin domain	extracellular	16	31	60.1	High
A0A452EBG5	Aldo_ket_red domain-containing protein OS=Capra hircus OX=9925 GN=LOC102187204 PE=4 SV=1	0.753811	-0.407725	0.04168	down	yes	0.8307	1.102	1.440373	1.143727	1.292364	0.878294	0.730788	1.125267	0.996348	0.887219	0.882699	0.748787	0.685122	0.784227	BP:single-organism metabolic process;BP:biological_process;BP:oxidation-reduction process;BP:metabolic process;BP:single-organism process;MF:catalytic activity;MF:molecular_function;MF:oxidoreductase activity;	GO:0044710;GO:0008150;GO:0055114;GO:0008152;GO:0044699;GO:0003824;GO:0003674;GO:0016491	------	------	------	------	COG0656	R:General function prediction only	PF00248.18	Aldo_ket_red	Aldo/keto reductase family	peroxisomal	8	72	36.7	High
A0A452DZE2	Protein S100 OS=Capra hircus OX=9925 GN=S100A11 PE=3 SV=1	1.220269	0.287199	0.004521	up	yes	1.062	0.8703	1.014478	0.949324	0.848288	0.742035	0.91148	0.756225	1.074416	1.133689	1.129812	1.079865	0.981345	0.973582	------	------	------	------	------	------	------	------	PF01023.16;PF00036.29;PF13499.3;PF13405.3	S_100;EF-hand_1;EF-hand_7;EF-hand_6	S-100/ICaBP type calcium binding domain;EF hand;EF-hand domain pair;EF-hand domain	cytoplasmic	4	42	11.3	High
A0A452EWI1	Apolipoprotein B OS=Capra hircus OX=9925 GN=APOB PE=4 SV=1	0.675629	-0.565697	0.004261	down	yes	0.779	1.153	0.828196	1.095905	1.47169	1.181795	0.960833	1.376588	0.787574	0.833424	0.836505	0.741412	0.744333	0.730922	------	------	K14462	APOB	chx04975;chx04977	Fat digestion and absorption;Vitamin digestion and absorption	------	------	PF01347.19;PF09172.8;PF06448.8;PF12491.5	Vitellogenin_N;DUF1943;DUF1081;ApoB100_C	Lipoprotein amino terminal region;Domain of unknown function;Domain of Unknown Function;Apolipoprotein B100 C terminal	ER	53	12	521.3	High
A0A452EA45	Mannose-6-phosphate isomerase OS=Capra hircus OX=9925 GN=MPI PE=3 SV=1	1.38033	0.465014	0.006256	up	yes	1.12	0.8114	0.766239	0.810927	0.674399	0.711135	0.959818	0.94569	1.290564	0.885916	1.0451	1.386579	1.053283	1.056543	BP:GDP-mannose metabolic process;BP:GDP-mannose biosynthetic process;BP:cellular biosynthetic process;BP:cellular nitrogen compound metabolic process;BP:nitrogen compound metabolic process;BP:organic cyclic compound biosynthetic process;BP:organic cyclic compound metabolic process;BP:nucleobase-containing compound metabolic process;BP:organic substance metabolic process;BP:heterocycle biosyntheti…	GO:0019673;GO:0009298;GO:0044249;GO:0034641;GO:0006807;GO:1901362;GO:1901360;GO:0006139;GO:0071704;GO:0018130;GO:0009987;GO:1901576;GO:0009225;GO:0009226;GO:0006725;GO:0009058;GO:0008150;GO:0008152;GO:0034654;GO:0005975;GO:0046483;GO:0044238;GO:0044271;GO:1901137;GO:1901135;GO:0044237;GO:0019438;GO:0005737;GO:0044464;GO:0005575;GO:0044424;GO:0043169;GO:0003674;GO:0008270;GO:0016860;GO:0046914;GO:…	K01809	manA, MPI	chx00520;chx00051	Amino sugar and nucleotide sugar metabolism;Fructose and mannose metabolism	COG1482	G:Carbohydrate transport and metabolism	PF01238.18	PMI_typeI	Phosphomannose isomerase type I	cytoplasmic	6	25	46.4	High
A0A452FTY8	Arachidonate lipoxygenase 3 OS=Capra hircus OX=9925 GN=ALOXE3 PE=3 SV=1	0.818362	-0.28919	0.000854	down	yes	0.8691	1.062	1.124689	1.142163	0.980416	1.059534	1.022425	1.044282	0.981347	0.869427	0.743064	0.881752	0.91029	0.828564	BP:establishment of skin barrier;BP:small molecule metabolic process;BP:small molecule biosynthetic process;BP:unsaturated fatty acid biosynthetic process;BP:single-organism metabolic process;BP:single-organism biosynthetic process;BP:cellular developmental process;BP:linoleic acid metabolic process;BP:sphingolipid metabolic process;BP:monocarboxylic acid metabolic process;BP:oxoacid metabolic pr…	GO:0061436;GO:0044281;GO:0044283;GO:0006636;GO:0044710;GO:0044711;GO:0048869;GO:0043651;GO:0006665;GO:0032787;GO:0043436;GO:0042759;GO:0055114;GO:1901564;GO:0044707;GO:1901568;GO:0016053;GO:0048878;GO:0033559;GO:0006672;GO:0007165;GO:0006807;GO:0050789;GO:1901576;GO:0065007;GO:0065008;GO:0030148;GO:0006629;GO:0050794;GO:0008150;GO:0008152;GO:0001676;GO:0044271;GO:0046394;GO:0050891;GO:0006690;GO:…	K18684	ALOXE3	------	------	------	------	PF00305.16;PF01477.20	Lipoxygenase;PLAT	Lipoxygenase;PLAT/LH2 domain	cytoplasmic	9	16	80.5	High
A0A452G3J7	Tubulin beta chain OS=Capra hircus OX=9925 GN=TUBB2A PE=3 SV=1	1.230218	0.298914	0.001986	up	yes	1.065	0.8657	0.793805	0.944769	0.978836	0.818475	0.918664	0.739659	1.073724	1.006302	1.135401	1.042411	0.979265	1.153608	BP:movement of cell or subcellular component;BP:single-organism process;BP:neuron migration;BP:cell migration;BP:cellular process;BP:single-organism cellular process;BP:locomotion;BP:microtubule-based process;BP:cell motility;BP:biological_process;CC:supramolecular fiber;CC:polymeric cytoskeletal fiber;CC:intracellular organelle;CC:membrane-bounded organelle;CC:organelle;CC:cytoplasm;CC:intracell…	GO:0006928;GO:0044699;GO:0001764;GO:0016477;GO:0009987;GO:0044763;GO:0040011;GO:0007017;GO:0048870;GO:0008150;GO:0099512;GO:0099513;GO:0043229;GO:0043227;GO:0043226;GO:0005737;GO:0044446;GO:0070062;GO:0005874;GO:0005634;GO:0044430;GO:1903561;GO:0031982;GO:0043230;GO:0043231;GO:0044464;GO:0005575;GO:0044424;GO:0044421;GO:0044422;GO:0043168;GO:0005200;GO:0035639;GO:1901363;GO:0003674;GO:0005488;GO:…	K07375	TUBB	chx04540;chx04145	Gap junction;Phagosome	COG5023	Z:Cytoskeleton	PF00091.22;PF03953.14;PF10644.6	Tubulin;Tubulin_C;Misat_Tub_SegII	Tubulin/FtsZ family, GTPase domain;Tubulin C-terminal domain;Misato Segment II tubulin-like domain	cytoplasmic	1	72	49.9	High
A0A452G0A7	Amine oxidase OS=Capra hircus OX=9925 GN=LOC102170459 PE=3 SV=1	0.611603	-0.709333	0.02536	down	yes	0.7327	1.198	0.956211	0.750342	1.329397	1.449021	0.850652	1.852874	0.670954	0.636833	0.717986	0.689358	0.752102	0.928964	------	------	K00276	AOC3, AOC2, tynA	chx00360;chx00350;chx00410;chx00260	Phenylalanine metabolism;Tyrosine metabolism;beta-Alanine metabolism;Glycine, serine and threonine metabolism	COG3733	Q:Secondary metabolites biosynthesis, transport and catabolism	PF01179.17;PF02728.13;PF02727.13	Cu_amine_oxid;Cu_amine_oxidN3;Cu_amine_oxidN2	Copper amine oxidase, enzyme domain;Copper amine oxidase, N3 domain;Copper amine oxidase, N2 domain	extracellular	8	29	87.1	High
A0A452FKE5	Uncharacterized protein OS=Capra hircus OX=9925 GN=LOC102189753 PE=4 SV=1	0.670797	-0.576051	0.01345	down	yes	0.7741	1.154	0.899827	0.909983	1.550085	1.132522	0.915755	1.513175	0.788538	0.816667	0.740711	0.682767	0.795502	0.820515	------	------	K03989	C4	chx04610;chx05322;chx05150;chx05133	Complement and coagulation cascades;Systemic lupus erythematosus;Staphylococcus aureus infection;Pertussis	------	------	PF07678.11;PF00207.19;PF07677.11;PF01759.18;PF01835.16;PF07703.11;PF10569.6;PF01821.15	A2M_comp;A2M;A2M_recep;NTR;A2M_N;A2M_N_2;Thiol-ester_cl;ANATO	A-macroglobulin complement component;Alpha-2-macroglobulin family;A-macroglobulin receptor;UNC-6/NTR/C345C module;MG2 domain;Alpha-2-macroglobulin family N-terminal region;Alpha-macro-globulin thiol-ester bond-forming region;Anaphylotoxin-like domain	ER	29	40	190.7	High
A0A452FHV6	Phospholipid transfer protein OS=Capra hircus OX=9925 GN=PLTP PE=4 SV=1	0.759872	-0.396172	0.02387	down	yes	0.8313	1.094	1.005233	0.985887	1.259989	1.06944	0.818617	1.426712	0.711124	0.800322	0.883033	0.935848	0.706232	0.951039	BP:high-density lipoprotein particle remodeling;BP:fat-soluble vitamin metabolic process;BP:macromolecular complex subunit organization;BP:regulation of transport;BP:movement of cell or subcellular component;BP:cellular biosynthetic process;BP:vitamin metabolic process;BP:single-organism biosynthetic process;BP:small molecule biosynthetic process;BP:organic substance biosynthetic process;BP:organ…	GO:0034375;GO:0006775;GO:0043933;GO:0051049;GO:0006928;GO:0044249;GO:0006766;GO:0044711;GO:0044283;GO:1901576;GO:1901362;GO:0050789;GO:0071840;GO:0071825;GO:0044710;GO:0071827;GO:1901360;GO:0032374;GO:0051050;GO:0032376;GO:0032371;GO:0032370;GO:0016043;GO:0071704;GO:0065007;GO:0044699;GO:0048518;GO:0046483;GO:0044281;GO:0010189;GO:0032501;GO:0006629;GO:0034367;GO:0034368;GO:0034369;GO:0030317;GO:…	K08761	PLTP	chx03320	PPAR signaling pathway	------	------	PF02886.14;PF01273.22	LBP_BPI_CETP_C;LBP_BPI_CETP	LBP / BPI / CETP family, C-terminal domain;LBP / BPI / CETP family, N-terminal domain	ER	2	6	55	High
A0A452EQQ9	Uncharacterized protein OS=Capra hircus OX=9925 GN=GABARAPL2 PE=3 SV=1	1.227867	0.296154	0.000491	up	yes	1.061	0.8641	0.947899	0.897578	0.928815	0.813357	0.856505	0.740587	1.133968	1.034489	1.119655	0.995609	1.026274	1.053656	BP:protein localization;BP:regulation of primary metabolic process;BP:regulation of metabolic process;BP:cellular component organization or biogenesis;BP:single-organism catabolic process;BP:single-organism metabolic process;BP:negative regulation of macromolecule metabolic process;BP:positive regulation of molecular function;BP:biological regulation;BP:macromolecule localization;BP:regulation of…	GO:0008104;GO:0080090;GO:0019222;GO:0071840;GO:0044712;GO:0044710;GO:0010605;GO:0044093;GO:0065007;GO:0033036;GO:0060255;GO:0032781;GO:0071702;GO:0045184;GO:0032268;GO:0030162;GO:0031668;GO:0031669;GO:0016192;GO:0009605;GO:0031667;GO:0033554;GO:0009894;GO:0022607;GO:0009892;GO:1903008;GO:1905037;GO:0051345;GO:1903363;GO:0016043;GO:0007005;GO:0065009;GO:0043085;GO:0006810;GO:0050790;GO:0051716;GO:…	K08341	GABARAP, ATG8, LC3	chx04140;chx04371;chx04068;chx04727;chx04137;chx04136;chx04621	Autophagy - animal;Apelin signaling pathway;FoxO signaling pathway;GABAergic synapse;Mitophagy - animal;Autophagy - other;NOD-like receptor signaling pathway	------	------	PF02991.13;PF04110.10	Atg8;APG12	Autophagy protein Atg8 ubiquitin like;Ubiquitin-like autophagy protein Apg12	cytoplasmic	3	26	13.7	High
C6ZP52	II alpha globin OS=Capra hircus OX=9925 GN=HBAII PE=3 SV=1	0.567429	-0.817489	0.01507	down	yes	0.6951	1.225	1.064833	1.813314	1.384292	1.4667	0.552822	1.067236	0.633463	0.584532	0.61922	0.815575	0.808267	0.709612	BP:single-organism process;BP:oxygen transport;BP:transport;BP:single-organism transport;BP:biological_process;BP:establishment of localization;BP:localization;BP:single-organism localization;BP:gas transport;CC:hemoglobin complex;CC:protein complex;CC:macromolecular complex;CC:cell part;CC:cellular_component;CC:cytoplasmic part;CC:cytosolic part;CC:intracellular part;MF:oxygen transporter activi…	GO:0044699;GO:0015671;GO:0006810;GO:0044765;GO:0008150;GO:0051234;GO:0051179;GO:1902578;GO:0015669;GO:0005833;GO:0043234;GO:0032991;GO:0044464;GO:0005575;GO:0044444;GO:0044445;GO:0044424;GO:0005344;GO:0003674;GO:0005488;GO:0043167;GO:1901363;GO:0043169;GO:0046914;GO:0005506;GO:0046872;GO:0020037;GO:0005215;GO:0019825;GO:0022892;GO:0046906;GO:0097159	K13822	HBA	chx05144;chx05143	Malaria;African trypanosomiasis	COG1018	C:Energy production and conversion	PF00042.19	Globin	Globin	cytoplasmic	1	87	15.2	High
A0A452EZJ4	Keratin 39 OS=Capra hircus OX=9925 GN=KRT39 PE=3 SV=1	1.450274	0.536326	0.000476	up	yes	1.136	0.7833	0.677465	0.74128	0.874653	0.774163	0.977601	0.654411	1.091749	0.967327	1.302209	1.074685	1.21112	1.166285	------	------	K07604	KRT1	------	------	------	------	PF00038.18	Filament	Intermediate filament protein	peroxisomal	12	25	54.4	High
A0A452DZD6	Ig-like domain-containing protein OS=Capra hircus OX=9925 PE=4 SV=1	0.49571	-1.012432	0.03764	down	yes	0.6355	1.282	0.923189	0.807849	1.150481	1.706086	0.731084	2.3742	0.500172	0.493889	0.482283	0.788497	0.684508	0.863914	------	------	------	------	------	------	------	------	PF07654.12;PF13927.3	C1-set;Ig_3	Immunoglobulin C1-set domain;Immunoglobulin domain	cytoplasmic	8	90	11.3	High
A0A452FW61	Ig-like domain-containing protein OS=Capra hircus OX=9925 PE=4 SV=1	0.675874	-0.565174	0.001307	down	yes	0.7732	1.144	1.17853	0.869568	1.080846	1.295368	1.067617	1.373944	0.798329	0.633575	0.681492	0.774387	0.859388	0.891779	------	------	------	------	------	------	------	------	PF07686.14;PF07679.13;PF13927.3	V-set;I-set;Ig_3	Immunoglobulin V-set domain;Immunoglobulin I-set domain;Immunoglobulin domain	extracellular	2	17	16.7	High
A0A452ENA3	Fibrinogen beta chain OS=Capra hircus OX=9925 GN=FGB PE=4 SV=1	0.422033	-1.244574	0.02875	down	yes	0.5689	1.348	0.739315	0.754396	1.484278	1.733642	0.780411	2.595384	0.509774	0.547144	0.485777	0.556726	0.648602	0.665078	BP:cellular component assembly;BP:macromolecular complex subunit organization;BP:cellular macromolecular complex assembly;BP:regulation of biological process;BP:cellular component organization or biogenesis;BP:protein complex subunit organization;BP:cellular component organization;BP:macromolecular complex assembly;BP:biological regulation;BP:single-organism process;BP:cellular process;BP:protein…	GO:0022607;GO:0043933;GO:0034622;GO:0050789;GO:0071840;GO:0071822;GO:0016043;GO:0065003;GO:0065007;GO:0044699;GO:0009987;GO:0006461;GO:0050794;GO:0001775;GO:0008150;GO:0043623;GO:0030168;GO:0051258;GO:0044763;GO:0007165;GO:0043234;GO:0032991;GO:0005575;GO:0005577;GO:0044421;GO:0003674;GO:0005488;GO:0060090;GO:0030674;GO:0005515;GO:0005102	K03904	FGB	chx04610;chx04611	Complement and coagulation cascades;Platelet activation	------	------	PF00147.15;PF08702.7	Fibrinogen_C;Fib_alpha	Fibrinogen beta and gamma chains, C-terminal globular domain;Fibrinogen alpha/beta chain family	plasma membrane	21	55	56.6	High
A0A452E9W5	Jagunal homolog 1 OS=Capra hircus OX=9925 GN=JAGN1 PE=4 SV=1	1.204279	0.268169	0.04044	up	yes	1.047	0.8694	0.878366	0.844303	0.998391	0.821009	0.969978	0.704193	1.129037	1.087161	0.89961	0.833755	1.235762	1.095652	BP:protein localization;BP:cytokine-mediated signaling pathway;BP:regulation of cellular process;BP:neutrophil mediated immunity;BP:neutrophil migration;BP:neutrophil differentiation;BP:movement of cell or subcellular component;BP:leukocyte migration;BP:signal transduction;BP:cell surface receptor signaling pathway;BP:regulation of biological process;BP:leukocyte mediated immunity;BP:response to …	GO:0008104;GO:0019221;GO:0050794;GO:0002446;GO:1990266;GO:0030223;GO:0006928;GO:0050900;GO:0007165;GO:0007166;GO:0050789;GO:0002443;GO:0043207;GO:0007029;GO:0048869;GO:0016043;GO:0002573;GO:0030851;GO:0065007;GO:0071840;GO:0097530;GO:0071702;GO:0016477;GO:0032502;GO:0040011;GO:0006810;GO:0045184;GO:0009987;GO:0006952;GO:0038158;GO:0044767;GO:0015031;GO:0006950;GO:0008150;GO:0002252;GO:0051234;GO:…	------	------	------	------	------	------	PF07086.9	Jagunal	Jagunal, ER re-organisation during oogenesis	peroxisomal	2	13	21.1	High
A0A452EAP4	40S ribosomal protein S3a OS=Capra hircus OX=9925 GN=LOC102169830 PE=3 SV=1	1.248387	0.320065	0.009816	up	yes	1.064	0.8523	0.913353	0.928203	1.033408	0.757384	0.77022	0.711415	1.049825	1.064243	0.871282	1.141149	1.08794	1.17132	------	------	K02984	RP-S3Ae, RPS3A	chx03010	Ribosome	COG1890	J:Translation, ribosomal structure and biogenesis	PF01015.15	Ribosomal_S3Ae	Ribosomal S3Ae family	cytoplasmic	1	33	29.7	High
A0A452EZ94	Ribosomal protein S20 OS=Capra hircus OX=9925 GN=RPS20 PE=3 SV=1	1.339362	0.421546	0.000162	up	yes	1.096	0.8183	0.93441	0.922982	0.831735	0.712704	0.816809	0.691333	1.107959	1.08224	1.160659	1.156116	1.045563	1.024328	BP:protein localization;BP:membrane organization;BP:organic cyclic compound biosynthetic process;BP:cellular component organization or biogenesis;BP:organic cyclic compound catabolic process;BP:cellular macromolecule localization;BP:macromolecule localization;BP:rRNA processing;BP:ncRNA processing;BP:protein targeting;BP:establishment of protein localization;BP:protein localization to membrane;BP…	GO:0008104;GO:0061024;GO:1901362;GO:0071840;GO:1901361;GO:0070727;GO:0033036;GO:0006364;GO:0034470;GO:0006605;GO:0045184;GO:0072657;GO:0046483;GO:0019439;GO:0019438;GO:0006613;GO:0006612;GO:0006614;GO:0006807;GO:0034660;GO:1901576;GO:1901575;GO:0044265;GO:0044260;GO:0006886;GO:0016043;GO:1901360;GO:0018130;GO:0006810;GO:0046700;GO:0044802;GO:0008152;GO:0034654;GO:0034655;GO:0051234;GO:0016070;GO:…	K02969	RP-S20e, RPS20	chx03010	Ribosome	COG0051	J:Translation, ribosomal structure and biogenesis	PF00338.19	Ribosomal_S10	Ribosomal protein S10p/S20e	mitochondrial	4	31	14.1	High
A0A452FFG9	Desmocollin 2 OS=Capra hircus OX=9925 GN=DSC2 PE=4 SV=1	1.292256	0.369892	8.0E-6	up	yes	1.078	0.8342	0.816795	0.899207	0.887591	0.807356	0.821412	0.772674	1.097145	1.072604	1.015966	1.15095	1.022928	1.106346	BP:heterotypic cell-cell adhesion;BP:cardiac muscle cell-cardiac muscle cell adhesion;BP:cellular response to stimulus;BP:regulation of action potential;BP:regulation of cardiac muscle cell action potential;BP:regulation of muscle contraction;BP:regulation of cardiac muscle contraction;BP:cell-cell adhesion via plasma-membrane adhesion molecules;BP:single organism signaling;BP:cellular response t…	GO:0034113;GO:0086042;GO:0051716;GO:0098900;GO:0098901;GO:0006937;GO:0055117;GO:0098742;GO:0044700;GO:0031668;GO:0031669;GO:0044707;GO:0009605;GO:0031667;GO:0098911;GO:0033554;GO:0042391;GO:0098602;GO:0065007;GO:0044699;GO:0065008;GO:0098609;GO:0008016;GO:0050794;GO:0006950;GO:0008150;GO:0051239;GO:0050896;GO:1903522;GO:0009267;GO:0035637;GO:0006942;GO:0023052;GO:0086004;GO:0044057;GO:0002027;GO:…	K07601	DSC2	chx05412	Arrhythmogenic right ventricular cardiomyopath	------	------	PF00028.14;PF08758.8;PF01049.14;PF16184.2	Cadherin;Cadherin_pro;Cadherin_C;Cadherin_3	Cadherin domain;Cadherin prodomain like;Cadherin cytoplasmic region;Cadherin-like	plasma membrane	14	19	100.9	High
A0A452FZP9	Lipocln_cytosolic_FA-bd_dom domain-containing protein OS=Capra hircus OX=9925 GN=LOC108634363 PE=3 SV=1	0.722723	-0.468485	0.000353	down	yes	0.8015	1.109	1.090466	1.229374	0.953188	1.265986	1.072557	1.040831	0.786493	0.855008	0.930635	0.78159	0.713602	0.741702	------	------	------	------	------	------	------	------	PF00061.20	Lipocalin	Lipocalin / cytosolic fatty-acid binding protein family	ER	2	12	22.9	High
A0A452F7T9	PGAM family member 5, mitochondrial serine/threonine protein phosphatase OS=Capra hircus OX=9925 GN=PGAM5 PE=4 SV=1	1.239592	0.309865	0.00428	up	yes	1.057	0.8527	0.865248	1.033713	0.823803	0.870562	0.861302	0.661442	1.087352	1.149512	1.061848	0.986396	0.975385	1.079175	BP:dephosphorylation;BP:protein dephosphorylation;BP:signal transduction;BP:cell death;BP:regulation of GTPase activity;BP:positive regulation of catalytic activity;BP:cellular protein metabolic process;BP:positive regulation of GTPase activity;BP:positive regulation of hydrolase activity;BP:regulation of biological process;BP:organic substance metabolic process;BP:biological regulation;BP:single…	GO:0016311;GO:0006470;GO:0007165;GO:0008219;GO:0043087;GO:0043085;GO:0044267;GO:0043547;GO:0051345;GO:0050789;GO:0071704;GO:0065007;GO:0044699;GO:0044093;GO:0065009;GO:0035556;GO:0070265;GO:0070266;GO:0009987;GO:0006464;GO:0050794;GO:0012501;GO:0043412;GO:0036211;GO:0008150;GO:0008152;GO:0097300;GO:0051336;GO:0044238;GO:0044260;GO:0050790;GO:0019538;GO:0044237;GO:0043170;GO:0006796;GO:0006793;GO:…	K15637	PGAM5	chx04137;chx04668	Mitophagy - animal;TNF signaling pathway	------	------	PF00300.19	His_Phos_1	Histidine phosphatase superfamily	ER	4	12	31.9	High
P02082	Hemoglobin fetal subunit beta OS=Capra hircus OX=9925 PE=1 SV=1	0.612416	-0.707417	0.001197	down	yes	0.7251	1.184	0.983967	1.029112	1.067582	1.249443	1.648745	1.127944	0.694453	0.735195	0.628607	0.786429	0.763556	0.742071	BP:single-organism process;BP:oxygen transport;BP:transport;BP:single-organism transport;BP:biological_process;BP:establishment of localization;BP:localization;BP:single-organism localization;BP:gas transport;CC:hemoglobin complex;CC:protein complex;CC:macromolecular complex;CC:cell part;CC:cellular_component;CC:cytoplasmic part;CC:cytosolic part;CC:intracellular part;MF:oxygen transporter activi…	GO:0044699;GO:0015671;GO:0006810;GO:0044765;GO:0008150;GO:0051234;GO:0051179;GO:1902578;GO:0015669;GO:0005833;GO:0043234;GO:0032991;GO:0044464;GO:0005575;GO:0044444;GO:0044445;GO:0044424;GO:0005344;GO:0003674;GO:0005488;GO:0043167;GO:1901363;GO:0043169;GO:0046914;GO:0005506;GO:0046872;GO:0020037;GO:0005215;GO:0019825;GO:0022892;GO:0046906;GO:0097159	K13823	HBB	chx05144;chx05143	Malaria;African trypanosomiasis	COG1018	C:Energy production and conversion	PF00042.19	Globin	Globin	cytoplasmic	6	77	15.9	High
A0A452F1A9	Uveal autoantigen with coiled-coil domains and ankyrin repeats OS=Capra hircus OX=9925 GN=UACA PE=4 SV=1	1.220193	0.287109	0.02097	up	yes	1.049	0.8597	0.811381	1.071726	0.779966	0.696194	0.972808	0.82593	1.156067	1.174641	1.014702	1.05048	0.959819	0.936838	BP:apoptotic signaling pathway;BP:signal transduction;BP:regulation of signaling;BP:regulation of cell communication;BP:regulation of biological process;BP:regulation of signal transduction;BP:biological regulation;BP:regulation of response to stimulus;BP:regulation of cellular process;BP:biological_process;BP:regulation of intracellular signal transduction;BP:regulation of NIK/NF-kappaB signalin…	GO:0097190;GO:0007165;GO:0023051;GO:0010646;GO:0050789;GO:0009966;GO:0065007;GO:0048583;GO:0050794;GO:0008150;GO:1902531;GO:1901222;GO:0043229;GO:0043227;GO:1903561;GO:0070062;GO:0005634;GO:0005739;GO:0043226;GO:0031982;GO:0043230;GO:0043231;GO:0044464;GO:0005575;GO:0044444;GO:0044424;GO:0044421	------	------	------	------	COG0666	R:General function prediction only	PF12796.4;PF13857.3;PF13637.3;PF13606.3;PF00023.27	Ank_2;Ank_5;Ank_4;Ank_3;Ank	Ankyrin repeats;Ankyrin repeats;Ankyrin repeats;Ankyrin repeat;Ankyrin repeat	nuclear	6	4	162.2	High
A0A452E729	Spectrin beta chain OS=Capra hircus OX=9925 GN=SPTB PE=3 SV=1	0.770659	-0.375835	0.009373	down	yes	0.83	1.077	0.881131	1.308042	1.142897	1.20117	0.865855	1.065644	0.775685	0.905623	0.757186	0.779385	0.898995	0.863014	------	------	K06115	SPTB	------	------	COG5069	Z:Cytoskeleton	PF00435.18;PF00307.28;PF11971.5	Spectrin;CH;CAMSAP_CH	Spectrin repeat;Calponin homology;CAMSAP CH domain	cytoplasmic	14	10	245.2	High
A0A452G7E6	YTH N6-methyladenosine RNA binding protein 3 OS=Capra hircus OX=9925 GN=YTHDF3 PE=4 SV=1	1.298529	0.376878	0.000781	up	yes	1.077	0.8294	1.029021	0.855927	0.760136	0.68593	0.827379	0.818202	1.129416	1.075142	1.017672	1.159098	1.040475	1.041495	MF:organic cyclic compound binding;MF:molecular_function;MF:binding;MF:nucleic acid binding;MF:heterocyclic compound binding;MF:RNA binding;	GO:0097159;GO:0003674;GO:0005488;GO:0003676;GO:1901363;GO:0003723	K20102	YTHDF	------	------	------	------	PF04146.12	YTH	YT521-B-like domain	nuclear	2	3	66.2	High
A0A452G6N9	IF rod domain-containing protein OS=Capra hircus OX=9925 GN=LOC102184693 PE=3 SV=1	1.412837	0.498595	0.00021	up	yes	1.116	0.7899	0.662925	0.924985	0.896918	0.718775	0.863836	0.672177	0.994174	1.080138	1.117429	1.126096	1.224339	1.153151	------	------	K07605	KRT2	------	------	------	------	PF00038.18;PF16208.2	Filament;Keratin_2_head	Intermediate filament protein;Keratin type II head	mitochondrial	14	52	54.4	High
A0A452E7A0	Plasminogen OS=Capra hircus OX=9925 GN=PLG PE=3 SV=1	0.672081	-0.573293	0.0295	down	yes	0.7655	1.139	0.90972	0.805702	1.232712	1.319752	0.851559	1.715055	0.73564	0.681109	0.71152	0.816388	0.752923	0.895685	------	------	K01315	PLG	chx04610;chx05164;chx05150;chx04080	Complement and coagulation cascades;Influenza A;Staphylococcus aureus infection;Neuroactive ligand-receptor interaction	COG5640	O:Posttranslational modification, protein turnover, chaperones	PF00051.15;PF00089.23;PF00024.23;PF13365.3	Kringle;Trypsin;PAN_1;Trypsin_2	Kringle domain;Trypsin;PAN domain;Trypsin-like peptidase domain	plasma membrane	34	63	91.1	High
A0A452EV58	Saposin B-type domain-containing protein OS=Capra hircus OX=9925 GN=LOC102191806 PE=4 SV=1	0.742805	-0.428945	0.02997	down	yes	0.8104	1.091	1.353049	1.297377	0.996938	0.940964	0.770367	1.189767	0.981497	1.009499	0.773042	0.636967	0.696788	0.764848	------	------	------	------	------	------	------	------	PF05184.12	SapB_1	Saposin-like type B, region 1	extracellular	3	15	16	High
A0A452EKX5	Secreted frizzled related protein 1 OS=Capra hircus OX=9925 GN=SFRP1 PE=4 SV=1	1.278637	0.354607	0.000178	up	yes	1.066	0.8337	0.914366	0.865926	0.746496	0.814358	0.843081	0.818249	0.984906	1.093383	1.059019	1.202779	1.067558	0.986111	BP:regulation of secretion;BP:regulation of cell cycle process;BP:negative regulation of secretion;BP:regulation of transport;BP:regulation of stem cell differentiation;BP:cellular response to stimulus;BP:neural crest cell fate commitment;BP:positive regulation of stress fiber assembly;BP:positive regulation of cytoskeleton organization;BP:regulation of cytoskeleton organization;BP:regulation of …	GO:0051046;GO:0010564;GO:0051048;GO:0051049;GO:2000736;GO:0051716;GO:0014034;GO:0051496;GO:0051495;GO:0051493;GO:0051492;GO:0034694;GO:0034695;GO:0048583;GO:0045859;GO:0050678;GO:0042325;GO:0042326;GO:0009605;GO:0019538;GO:0010638;GO:0071407;GO:0001954;GO:0009892;GO:0009893;GO:0009890;GO:0009891;GO:0090263;GO:0051254;GO:1901342;GO:1903391;GO:1903393;GO:0071901;GO:0051223;GO:0051224;GO:0050789;GO:…	K02166	SFRP1	chx04310	Wnt signaling pathway	------	------	PF01392.19;PF01759.18	Fz;NTR	Fz domain;UNC-6/NTR/C345C module	lysosomal	5	20	34.8	High
A0A452E2I0	Keratin 32 OS=Capra hircus OX=9925 GN=KRT32 PE=3 SV=1	1.349511	0.432437	0.005192	up	yes	1.09	0.8077	0.724979	1.082363	0.907769	0.59658	0.824804	0.709449	1.12266	1.048552	1.173484	1.114635	1.158935	0.924248	------	------	K07604	KRT1	------	------	------	------	PF00038.18	Filament	Intermediate filament protein	extracellular	9	45	47.4	High
A0A452EKW0	MICOS complex subunit OS=Capra hircus OX=9925 GN=CHCHD3 PE=3 SV=1	1.315757	0.395893	0.005463	up	yes	1.078	0.8193	1.005545	0.896665	0.797678	0.733802	0.859657	0.622474	0.898363	1.198611	1.027198	1.021785	1.105252	1.215433	BP:regulation of primary metabolic process;BP:regulation of metabolic process;BP:membrane fusion;BP:membrane organization;BP:inner mitochondrial membrane organization;BP:mitochondrial membrane organization;BP:mitochondrion organization;BP:negative regulation of macromolecule metabolic process;BP:negative regulation of biological process;BP:regulation of macromolecule metabolic process;BP:regulati…	GO:0080090;GO:0019222;GO:0061025;GO:0061024;GO:0007007;GO:0007006;GO:0007005;GO:0010605;GO:0048519;GO:0060255;GO:2001141;GO:0050789;GO:0009892;GO:0009890;GO:0010629;GO:0016043;GO:0065007;GO:0071840;GO:0009889;GO:0050794;GO:0044802;GO:0044801;GO:0006355;GO:0010556;GO:0008150;GO:0010558;GO:0042407;GO:0044699;GO:0000122;GO:0009987;GO:1903506;GO:1903507;GO:0045892;GO:0051253;GO:0051252;GO:0031327;GO:…	------	------	------	------	------	------	PF05300.8	DUF737	Protein of unknown function	nuclear	7	33	26.8	High
A0A452FSZ5	tRNA-synt_1e domain-containing protein OS=Capra hircus OX=9925 GN=CARS PE=3 SV=1	1.290634	0.36808	0.004084	up	yes	1.068	0.8275	0.675897	0.91876	0.812074	0.851909	0.950847	0.755494	1.153908	1.185836	1.092767	0.916755	1.141481	0.914985	------	------	------	------	------	------	COG0215	J:Translation, ribosomal structure and biogenesis	PF01406.16;PF09334.8	tRNA-synt_1e;tRNA-synt_1g	tRNA synthetases class I;tRNA synthetases class I	cytoplasmic	3	22	92.1	High
A0A452FJF7	Eukaryotic translation initiation factor 3 subunit I OS=Capra hircus OX=9925 GN=EIF3I PE=3 SV=1	1.30848	0.387891	0.000351	up	yes	1.074	0.8208	0.95773	0.940542	0.782908	0.735313	0.760414	0.747892	1.0218	1.063839	1.110584	1.172824	1.009897	1.067692	BP:regulation of primary metabolic process;BP:regulation of metabolic process;BP:macromolecular complex subunit organization;BP:regulation of cellular macromolecule biosynthetic process;BP:cellular macromolecular complex assembly;BP:regulation of cellular metabolic process;BP:cellular component assembly;BP:regulation of biological process;BP:cellular component organization or biogenesis;BP:ribonu…	GO:0080090;GO:0019222;GO:0043933;GO:2000112;GO:0034622;GO:0031323;GO:0022607;GO:0050789;GO:0071840;GO:0071826;GO:0010608;GO:0051246;GO:0016043;GO:0065003;GO:0022618;GO:0065007;GO:0031326;GO:0010468;GO:0060255;GO:0006446;GO:0009987;GO:0009889;GO:0034248;GO:0008150;GO:0051171;GO:0001731;GO:0050794;GO:0032268;GO:0010556;GO:0006417;GO:0071541;GO:0070993;GO:0033290;GO:0030529;GO:0043227;GO:0005852;GO:…	K03246	EIF3I	chx03013	RNA transport	------	------	PF00400.29;PF12894.4	WD40;ANAPC4_WD40	WD domain, G-beta repeat;Anaphase-promoting complex subunit 4 WD40 domain	cytoplasmic	11	42	36.5	High
A0A452FYF5	Thrombospondin 4 OS=Capra hircus OX=9925 GN=THBS4 PE=4 SV=1	0.70405	-0.506249	0.000307	down	yes	0.7822	1.111	1.196094	1.060656	1.09996	1.093787	0.981202	1.232637	0.697788	0.863531	0.587543	0.905048	0.82833	0.811232	BP:regulation of phosphate metabolic process;BP:regulation of primary metabolic process;BP:regulation of metabolic process;BP:positive regulation of response to stimulus;BP:regulation of response to stimulus;BP:behavior;BP:regulation of chemotaxis;BP:positive regulation of chemotaxis;BP:behavioral response to pain;BP:cellular response to stimulus;BP:response to unfolded protein;BP:positive regula…	GO:0019220;GO:0080090;GO:0019222;GO:0048584;GO:0048583;GO:0007610;GO:0050920;GO:0050921;GO:0048266;GO:0051716;GO:0006986;GO:0048518;GO:0065007;GO:0071603;GO:0042127;GO:0060255;GO:0010033;GO:0042325;GO:0042327;GO:0048870;GO:0050731;GO:0050730;GO:0051781;GO:0033554;GO:0044708;GO:0009893;GO:0022603;GO:0014812;GO:0006928;GO:1902624;GO:0034103;GO:0002687;GO:0002684;GO:0002685;GO:0002682;GO:0016477;GO:…	K04659	THBS2S	chx04512;chx04151;chx04510;chx05144;chx04145	ECM-receptor interaction;PI3K-Akt signaling pathway;Focal adhesion;Malaria;Phagosome	------	------	PF05735.9;PF02412.15;PF11598.5;PF07645.12;PF00008.24	TSP_C;TSP_3;COMP;EGF_CA;EGF	Thrombospondin C-terminal region;Thrombospondin type 3 repeat;Cartilage oligomeric matrix protein;Calcium-binding EGF domain;EGF-like domain	plasma membrane	4	4	106.5	High
A0A452FI14	Uncharacterized protein OS=Capra hircus OX=9925 GN=APOA1 PE=3 SV=1	0.52916	-0.918224	0.0124	down	yes	0.6551	1.238	0.778354	0.848395	1.752442	1.393519	0.874207	1.779532	0.672898	0.73272	0.646996	0.532289	0.668669	0.677272	BP:regulation of secretion;BP:negative regulation of secretion;BP:regulation of transport;BP:small molecule metabolic process;BP:negative regulation of production of molecular mediator of immune response;BP:small molecule biosynthetic process;BP:cellular response to stimulus;BP:positive regulation of stress fiber assembly;BP:positive regulation of cytoskeleton organization;BP:regulation of cytosk…	GO:0051046;GO:0051048;GO:0051049;GO:0044281;GO:0002701;GO:0044283;GO:0051716;GO:0051496;GO:0051495;GO:0051493;GO:0051492;GO:0031102;GO:0046486;GO:0042325;GO:0010631;GO:0006576;GO:0019538;GO:0010638;GO:0009896;GO:0009894;GO:0009893;GO:0009891;GO:0002700;GO:0010901;GO:0051223;GO:0051224;GO:0050789;GO:0051346;GO:0051345;GO:0002682;GO:0002683;GO:0070201;GO:0006629;GO:0009308;GO:0043412;GO:0042439;GO:…	K08757	APOA1	chx03320;chx05143;chx04975;chx04977	PPAR signaling pathway;African trypanosomiasis;Fat digestion and absorption;Vitamin digestion and absorption	------	------	PF01442.15;PF12732.4;PF07464.8;PF05957.10;PF02601.12	Apolipoprotein;YtxH;ApoLp-III;DUF883;Exonuc_VII_L	Apolipoprotein A1/A4/E domain;YtxH-like protein;Apolipophorin-III precursor;Bacterial protein of unknown function;Exonuclease VII, large subunit	extracellular	19	67	30.3	High
A0A452E9L8	Ig-like domain-containing protein OS=Capra hircus OX=9925 PE=4 SV=1	0.519357	-0.9452	0.008073	down	yes	0.6466	1.245	1.257106	0.980344	1.060375	1.443373	0.736889	1.990556	0.580057	0.537619	0.672144	0.634472	0.716962	0.738622	------	------	------	------	------	------	------	------	PF07686.14;PF07679.13;PF13927.3	V-set;I-set;Ig_3	Immunoglobulin V-set domain;Immunoglobulin I-set domain;Immunoglobulin domain	mitochondrial	2	31	14.3	High
A0A452G3N7	F-box protein 22 OS=Capra hircus OX=9925 GN=FBXO22 PE=4 SV=1	0.714687	-0.484616	0.006059	down	yes	0.7883	1.103	0.892917	0.935676	1.35623	1.301074	0.932492	1.199958	0.701142	0.826355	0.683323	0.780058	0.879423	0.859257	BP:nuclear transport;BP:positive regulation of proteasomal ubiquitin-dependent protein catabolic process;BP:regulation of primary metabolic process;BP:regulation of proteasomal ubiquitin-dependent protein catabolic process;BP:cellular response to stimulus;BP:regulation of metabolic process;BP:protein modification by small protein conjugation or removal;BP:protein modification by small protein con…	GO:0051169;GO:0032436;GO:0080090;GO:0032434;GO:0051716;GO:0019222;GO:0070647;GO:0032446;GO:0048518;GO:0016202;GO:0060255;GO:0030162;GO:0031668;GO:0031669;GO:0009605;GO:0019538;GO:0031667;GO:0016567;GO:0033554;GO:0009896;GO:0009894;GO:0009893;GO:0008152;GO:0050789;GO:0044267;GO:0044260;GO:0065007;GO:1901800;GO:0048641;GO:1901861;GO:0050793;GO:0006810;GO:0050794;GO:0006950;GO:0036211;GO:0008150;GO:…	K10302	FBXO22	------	------	------	------	PF10442.6	FIST_C	FIST C domain	cytoplasmic	3	8	44.7	High
A0A452FHN6	Keratin 74 OS=Capra hircus OX=9925 GN=KRT74 PE=3 SV=1	1.436856	0.522915	1.5E-5	up	yes	1.115	0.776	0.607383	0.803243	0.861017	0.767425	0.826672	0.790122	1.045393	1.103141	1.138985	1.067855	1.212792	1.120948	------	------	------	------	------	------	------	------	PF00038.18;PF16208.2	Filament;Keratin_2_head	Intermediate filament protein;Keratin type II head	nuclear	25	51	57.3	High
A0A452FNI3	Uncharacterized protein OS=Capra hircus OX=9925 GN=LOC102173859 PE=4 SV=1	0.742066	-0.43038	0.0191	down	yes	0.8044	1.084	0.864427	1.268967	1.189486	1.396262	0.820234	0.966428	0.710222	0.820234	0.720736	0.863551	0.8913	0.820234	------	------	K05673	ABCC4	chx02010;chx01523;chx04024;chx04976	ABC transporters;Antifolate resistance;cAMP signaling pathway;Bile secretion	COG1132	V:Defense mechanisms	PF00005.24;PF00664.20;PF02463.16	ABC_tran;ABC_membrane;SMC_N	ABC transporter;ABC transporter transmembrane region;RecF/RecN/SMC N terminal domain	cytoplasmic	12	16	92.8	High
A0A452EU19	Uncharacterized protein OS=Capra hircus OX=9925 GN=LOC102175560 PE=4 SV=1	0.388218	-1.365061	0.0131	down	yes	0.5272	1.358	0.810173	0.765758	1.8847	1.487874	0.823	2.377461	0.461327	0.507278	0.515303	0.497311	0.568097	0.613711	------	------	K03910	A2M	chx04610	Complement and coagulation cascades	COG2373	R:General function prediction only	PF07678.11;PF00207.19;PF07677.11;PF07703.11;PF01835.16;PF10569.6	A2M_comp;A2M;A2M_recep;A2M_N_2;A2M_N;Thiol-ester_cl	A-macroglobulin complement component;Alpha-2-macroglobulin family;A-macroglobulin receptor;Alpha-2-macroglobulin family N-terminal region;MG2 domain;Alpha-macro-globulin thiol-ester bond-forming region	ER	50	52	164.1	High
A0A452EER4	von Willebrand factor OS=Capra hircus OX=9925 GN=VWF PE=4 SV=1	0.765698	-0.385152	0.005184	down	yes	0.817	1.067	0.935517	0.978028	1.076724	1.198181	0.89408	1.317429	0.874295	0.872416	0.744938	0.800236	0.817354	0.792982	------	------	K03900	VWF	chx04610;chx04512;chx04151;chx04510;chx04611	Complement and coagulation cascades;ECM-receptor interaction;PI3K-Akt signaling pathway;Focal adhesion;Platelet activation	------	------	PF00094.22;PF00092.25;PF08742.8;PF16164.2;PF01826.14;PF13519.3;PF00093.15;PF13768.3	VWD;VWA;C8;VWA_N2;TIL;VWA_2;VWC;VWA_3	von Willebrand factor type D domain;von Willebrand factor type A domain;C8 domain;VWA N-terminal;Trypsin Inhibitor like cysteine rich domain;von Willebrand factor type A domain;von Willebrand factor type C domain;von Willebrand factor type A domain	plasma membrane	32	14	308.3	High
A0A452F825	Uncharacterized protein OS=Capra hircus OX=9925 GN=TBCE PE=4 SV=1	1.352229	0.435339	0.000526	up	yes	1.083	0.8009	0.918509	0.835474	0.770092	0.83794	0.68175	0.761618	0.958793	1.17985	1.10827	1.11039	0.936812	1.20132	BP:protein folding;BP:developmental growth;BP:cell projection organization;BP:behavior;BP:post-embryonic development;BP:muscle system process;BP:microtubule cytoskeleton organization;BP:anatomical structure morphogenesis;BP:muscle adaptation;BP:post-chaperonin tubulin folding pathway;BP:growth;BP:cellular developmental process;BP:cellular component organization or biogenesis;BP:cellular component…	GO:0006457;GO:0048589;GO:0030030;GO:0007610;GO:0009791;GO:0003012;GO:0000226;GO:0009653;GO:0043500;GO:0007023;GO:0040007;GO:0048869;GO:0071840;GO:0016043;GO:0032989;GO:0044699;GO:0032502;GO:0007626;GO:0032501;GO:0009987;GO:0014889;GO:0044767;GO:0008150;GO:0007409;GO:0032990;GO:0008344;GO:0003008;GO:0006996;GO:0030534;GO:0007017;GO:0007010;GO:0048858;GO:0044707;GO:0044708;GO:0050896;GO:1902589;GO:…	------	------	------	------	------	------	PF01302.22;PF12799.4;PF14580.3;PF13855.3	CAP_GLY;LRR_4;LRR_9;LRR_8	CAP-Gly domain;Leucine Rich repeats;Leucine-rich repeat;Leucine rich repeat	cytoplasmic	2	4	59.2	High
C7EXB8	Glutathione peroxidase (Fragment) OS=Capra hircus OX=9925 GN=GPx4 PE=2 SV=3	1.219369	0.286134	0.001315	up	yes	1.035	0.8488	0.902966	0.963402	0.919368	0.735081	0.80244	0.769328	1.020678	1.094931	1.090148	1.002346	0.979958	1.022268	BP:detoxification;BP:multicellular organism development;BP:single-organism process;BP:single-organism metabolic process;BP:cellular oxidant detoxification;BP:developmental process;BP:multicellular organismal process;BP:cellular process;BP:single-organism developmental process;BP:cellular detoxification;BP:biological_process;BP:metabolic process;BP:response to oxidative stress;BP:oxidation-reducti…	GO:0098754;GO:0007275;GO:0044699;GO:0044710;GO:0098869;GO:0032502;GO:0032501;GO:0009987;GO:0044767;GO:1990748;GO:0008150;GO:0008152;GO:0006979;GO:0055114;GO:0044707;GO:0050896;GO:0048856;GO:0006950;GO:0043229;GO:0043227;GO:0005739;GO:0043226;GO:0043231;GO:0044464;GO:0005575;GO:0044444;GO:0044424;GO:0047066;GO:0003674;GO:0016491;GO:0016684;GO:0016209;GO:0003824;GO:0004601;GO:0004602	K05361	GPX4	chx04216;chx00480	Ferroptosis;Glutathione metabolism	COG0386	O:Posttranslational modification, protein turnover, chaperones	PF00255.16;PF00578.18	GSHPx;AhpC-TSA	Glutathione peroxidase;AhpC/TSA family	mitochondrial	3	17	22	High
A0A452F060	NUMB endocytic adaptor protein OS=Capra hircus OX=9925 GN=NUMB PE=4 SV=1	1.382629	0.467414	0.001706	up	yes	1.092	0.7898	0.895749	0.835058	0.694842	0.732115	0.867982	0.713046	1.070293	1.203032	1.203928	1.198473	1.064558	0.813755	------	------	K06057	NUMBL	chx04330	Notch signaling pathway	------	------	PF00640.20;PF06311.9	PID;NumbF	Phosphotyrosine interaction domain;NUMB domain	cytoplasmic	3	6	70.4	High
A0A452G8C2	Galectin OS=Capra hircus OX=9925 GN=LGALSL PE=4 SV=1	1.258262	0.331433	0.004973	up	yes	1.047	0.8321	0.868798	0.91087	0.751907	0.736921	1.006785	0.717327	0.993682	1.136955	0.917752	1.039639	1.162647	1.032476	CC:cell part;CC:intracellular;CC:cellular_component;MF:carbohydrate binding;MF:molecular_function;MF:binding;MF:protein binding;	GO:0044464;GO:0005622;GO:0005575;GO:0030246;GO:0003674;GO:0005488;GO:0005515	------	------	------	------	------	------	PF00337.19	Gal-bind_lectin	Galactoside-binding lectin	cytoplasmic	3	24	18.9	High
A0A452EN73	Fibrinogen gamma chain OS=Capra hircus OX=9925 GN=FGG PE=4 SV=1	0.415599	-1.266736	0.0412	down	yes	0.5515	1.327	0.680367	0.628819	1.40908	1.973146	0.710985	2.561927	0.458806	0.462721	0.479133	0.547227	0.638538	0.722471	BP:negative regulation of apoptotic signaling pathway;BP:positive regulation of heterotypic cell-cell adhesion;BP:regulation of extrinsic apoptotic signaling pathway;BP:negative regulation of extrinsic apoptotic signaling pathway;BP:regulation of phosphate metabolic process;BP:regulation of primary metabolic process;BP:regulation of secretion;BP:regulation of apoptotic signaling pathway;BP:regula…	GO:2001234;GO:0034116;GO:2001236;GO:2001237;GO:0019220;GO:0080090;GO:0051046;GO:2001233;GO:0051049;GO:0048585;GO:0048584;GO:0048583;GO:0019229;GO:0007160;GO:0034114;GO:0016043;GO:0003018;GO:0071840;GO:0044710;GO:0009968;GO:0045785;GO:0009967;GO:0051047;GO:0048518;GO:0048519;GO:0042325;GO:0031589;GO:0051050;GO:0060255;GO:0060548;GO:0051592;GO:0090276;GO:0090277;GO:0010038;GO:0010035;GO:0003008;GO:…	K03905	FGG	chx04610;chx04611;chx05150	Complement and coagulation cascades;Platelet activation;Staphylococcus aureus infection	------	------	PF00147.15;PF08702.7	Fibrinogen_C;Fib_alpha	Fibrinogen beta and gamma chains, C-terminal globular domain;Fibrinogen alpha/beta chain family	extracellular	27	71	50.4	High
A0A452FLL3	Amine oxidase OS=Capra hircus OX=9925 GN=LOC102182869 PE=3 SV=1	1.40389	0.48943	0.03802	up	yes	1.097	0.7814	0.797956	0.834445	0.892164	0.684523	0.748951	0.730565	0.816221	0.839961	0.796034	1.467022	1.409002	1.250884	------	------	K00276	AOC3, AOC2, tynA	chx00360;chx00350;chx00410;chx00260	Phenylalanine metabolism;Tyrosine metabolism;beta-Alanine metabolism;Glycine, serine and threonine metabolism	COG3733	Q:Secondary metabolites biosynthesis, transport and catabolism	PF01179.17;PF02728.13;PF02727.13	Cu_amine_oxid;Cu_amine_oxidN3;Cu_amine_oxidN2	Copper amine oxidase, enzyme domain;Copper amine oxidase, N3 domain;Copper amine oxidase, N2 domain	extracellular	3	17	84.4	High
A0A452EWZ3	SERPIN domain-containing protein OS=Capra hircus OX=9925 GN=LOC102174166 PE=3 SV=1	0.6461	-0.630171	0.0364	down	yes	0.7372	1.141	1.05335	0.949723	0.848523	1.466078	0.762628	1.763981	0.707191	0.678304	0.577126	0.884367	0.703777	0.872426	------	------	------	------	------	------	COG4826	O:Posttranslational modification, protein turnover, chaperones	PF00079.17	Serpin	Serpin	peroxisomal	8	31	55	High
A0A452DUU2	Ankyrin 1 OS=Capra hircus OX=9925 GN=ANK1 PE=4 SV=1	0.681704	-0.552783	0.001677	down	yes	0.7601	1.115	1.020491	1.09014	1.130376	1.254978	0.81067	1.381406	0.723213	0.728099	0.694761	0.812495	0.836983	0.765301	------	------	------	------	------	------	COG0666	R:General function prediction only	PF12796.4;PF00023.27;PF13637.3;PF13857.3;PF13606.3;PF00791.17;PF00531.19	Ank_2;Ank;Ank_4;Ank_5;Ank_3;ZU5;Death	Ankyrin repeats;Ankyrin repeat;Ankyrin repeats;Ankyrin repeats;Ankyrin repeat;ZU5 domain;Death domain	nuclear	9	8	203.8	High
A0A452G3U2	Cornulin OS=Capra hircus OX=9925 GN=CRNN PE=4 SV=1	1.667141	0.737376	0.000197	up	yes	1.171	0.7024	0.614584	0.660616	0.810215	0.631639	0.94698	0.55034	1.194456	1.268028	1.193452	1.008857	1.348957	1.01279	------	------	------	------	------	------	------	------	PF01023.16	S_100	S-100/ICaBP type calcium binding domain	cytoplasmic	9	24	61.9	High
A0A452FTH2	Ceramide synthase 2 OS=Capra hircus OX=9925 GN=CERS2 PE=4 SV=1	0.590059	-0.761068	0.02478	down	yes	0.6945	1.177	0.762159	0.845429	1.29678	1.719304	0.891916	1.543766	0.541411	0.974559	0.498297	0.530202	0.80514	0.817536	BP:cellular biosynthetic process;BP:cellular nitrogen compound metabolic process;BP:nitrogen compound metabolic process;BP:organic substance biosynthetic process;BP:lipid metabolic process;BP:single-organism metabolic process;BP:single-organism biosynthetic process;BP:organic substance metabolic process;BP:biological_process;BP:membrane lipid biosynthetic process;BP:sphingolipid metabolic process…	GO:0044249;GO:0034641;GO:0006807;GO:1901576;GO:0006629;GO:0044710;GO:0044711;GO:0071704;GO:0008150;GO:0046467;GO:0006665;GO:0030148;GO:0006643;GO:0044238;GO:0009987;GO:0009058;GO:0044763;GO:0008152;GO:0044271;GO:0044255;GO:0008610;GO:0043604;GO:0044699;GO:1901564;GO:1901566;GO:0043603;GO:0044237;GO:0006672;GO:0046513;GO:0005789;GO:0031224;GO:0005575;GO:0031090;GO:0016021;GO:0016020;GO:0044432;GO:…	K04710	CERS	chx04071;chx00600	Sphingolipid signaling pathway;Sphingolipid metabolism	COG5058	U:Intracellular trafficking, secretion, and vesicular transport	PF03798.13	TRAM_LAG1_CLN8	TLC domain	lysosomal	2	7	44.9	High
A0A452E4W7	Polypeptide N-acetylgalactosaminyltransferase OS=Capra hircus OX=9925 GN=GALNT2 PE=3 SV=1	1.27094	0.345895	0.000698	up	yes	1.047	0.8238	0.966625	0.846837	0.837224	0.739129	0.806917	0.746168	1.008368	1.000444	1.000019	1.041762	1.030818	1.200046	BP:single-organism process;BP:cellular protein metabolic process;BP:single-organism metabolic process;BP:protein glycosylation;BP:organic substance metabolic process;BP:cellular process;BP:glycosylation;BP:cellular protein modification process;BP:macromolecule modification;BP:macromolecule glycosylation;BP:single-organism cellular process;BP:metabolic process;BP:single-organism carbohydrate metab…	GO:0044699;GO:0044267;GO:0044710;GO:0006486;GO:0071704;GO:0009987;GO:0070085;GO:0006464;GO:0043412;GO:0043413;GO:0044763;GO:0008152;GO:0044723;GO:0044238;GO:0005975;GO:0044260;GO:0019538;GO:0044237;GO:0043170;GO:0036211;GO:0008150;GO:0000139;GO:0031090;GO:0016021;GO:0016020;GO:0044431;GO:0031224;GO:0098588;GO:0044446;GO:0044425;GO:0044464;GO:0005575;GO:0044444;GO:0044424;GO:0044422;GO:0030246;GO:…	------	------	------	------	------	------	PF00535.23;PF00652.19;PF02709.11	Glycos_transf_2;Ricin_B_lectin;Glyco_transf_7C	Glycosyl transferase family 2;Ricin-type beta-trefoil lectin domain;N-terminal domain of galactosyltransferase	mitochondrial	1	1	64.3	High
A0A452EHK4	Uncharacterized protein OS=Capra hircus OX=9925 PE=4 SV=1	0.578125	-0.790547	0.04258	down	yes	0.6845	1.184	0.769151	0.723128	1.156977	1.567375	0.871122	2.019171	0.566004	0.597902	0.672708	0.629616	0.843099	0.797563	------	------	------	------	------	------	------	------	PF00084.17	Sushi	Sushi repeat	extracellular	1	2	42.6	High
A0A452DLP5	Uncharacterized protein OS=Capra hircus OX=9925 PE=4 SV=1	0.565882	-0.821426	0.02741	down	yes	0.6734	1.19	0.822472	0.709765	1.215466	1.482702	0.924349	1.987747	0.611828	0.565268	0.598204	0.761689	0.705439	0.798021	------	------	------	------	------	------	------	------	PF00084.17	Sushi	Sushi repeat	extracellular	8	29	41.2	High
A0A452ELE6	40S ribosomal protein S26 OS=Capra hircus OX=9925 GN=RPS26 PE=3 SV=1	1.23158	0.300511	0.002793	up	yes	1.028	0.8347	0.806014	0.859402	0.949453	0.821113	0.856865	0.715611	1.060537	1.130914	0.934354	0.899842	1.103848	1.037027	BP:primary metabolic process;BP:cellular biosynthetic process;BP:cellular nitrogen compound metabolic process;BP:nitrogen compound metabolic process;BP:cellular macromolecule biosynthetic process;BP:cellular protein metabolic process;BP:cellular macromolecule metabolic process;BP:peptide biosynthetic process;BP:organic substance metabolic process;BP:organic substance biosynthetic process;BP:cellu…	GO:0044238;GO:0044249;GO:0034641;GO:0006807;GO:0034645;GO:0044267;GO:0044260;GO:0043043;GO:0071704;GO:1901576;GO:0009987;GO:0009058;GO:0009059;GO:0008150;GO:0008152;GO:0044271;GO:0043604;GO:1901564;GO:0043603;GO:1901566;GO:0019538;GO:0044237;GO:0043170;GO:0006518;GO:0006412;GO:0044464;GO:0043232;GO:0030529;GO:0043226;GO:0032991;GO:0005840;GO:1990904;GO:0043229;GO:0005575;GO:0044444;GO:0043228;GO:…	K02976	RP-S26e, RPS26	chx03010	Ribosome	COG4830	J:Translation, ribosomal structure and biogenesis	PF01283.16	Ribosomal_S26e	Ribosomal protein S26e	cytoplasmic	4	31	13	High
A0A452F969	Hephaestin like 1 OS=Capra hircus OX=9925 GN=HEPHL1 PE=3 SV=1	1.267057	0.341481	0.000204	up	yes	1.04	0.8208	0.771175	0.976273	0.836514	0.792955	0.782177	0.765596	1.013472	0.9831	1.121462	1.073366	1.009435	1.040646	BP:biological_process;BP:oxidation-reduction process;BP:single-organism metabolic process;BP:single-organism process;BP:metabolic process;CC:integral component of membrane;CC:cellular_component;CC:membrane part;CC:intrinsic component of membrane;MF:cation binding;MF:oxidoreductase activity, oxidizing metal ions;MF:metal ion binding;MF:oxidoreductase activity, oxidizing metal ions, oxygen as accep…	GO:0008150;GO:0055114;GO:0044710;GO:0044699;GO:0008152;GO:0016021;GO:0005575;GO:0044425;GO:0031224;GO:0043169;GO:0016722;GO:0046872;GO:0016724;GO:0046914;GO:0004322;GO:0043167;GO:0003824;GO:0003674;GO:0005488;GO:0005507;GO:0016491	------	------	------	------	COG2132	Q:Secondary metabolites biosynthesis, transport and catabolism	PF07732.12;PF07731.11	Cu-oxidase_3;Cu-oxidase_2	Multicopper oxidase;Multicopper oxidase	ER	8	10	130.5	High
A0A452F096	Ubiquinol-cytochrome c reductase complex III subunit VII OS=Capra hircus OX=9925 GN=UQCRQ PE=4 SV=1	1.230436	0.299169	0.001504	up	yes	1.022	0.8306	0.776144	0.948137	0.754552	0.826525	0.851934	0.826216	1.090126	1.104347	1.017253	0.875107	0.985284	1.062437	BP:neuron development;BP:hydrogen ion transmembrane transport;BP:forebrain neuron development;BP:subthalamus development;BP:hippocampus development;BP:pons development;BP:single-organism process;BP:midbrain development;BP:proton transport;BP:cellular developmental process;BP:localization;BP:thalamus development;BP:hypothalamus development;BP:inorganic ion transmembrane transport;BP:central nervou…	GO:0048666;GO:1902600;GO:0021884;GO:0021539;GO:0021766;GO:0021548;GO:0044699;GO:0030901;GO:0015992;GO:0048869;GO:0051179;GO:0021794;GO:0021854;GO:0098660;GO:0021954;GO:0021860;GO:0015672;GO:0098662;GO:0032502;GO:0006818;GO:0006812;GO:0006811;GO:0006810;GO:0048468;GO:0044767;GO:0034220;GO:0044765;GO:0008150;GO:0051234;GO:0055085;GO:1902578;GO:0048856;GO:0021680;GO:0044763;GO:0009987;GO:0098655;GO:…	K00418	QCR8, UQCRQ	chx04260;chx05016;chx05010;chx05012;chx04932;chx00190	Cardiac muscle contraction;Huntington's disease;Alzheimer's disease;Parkinson's disease;Non-alcoholic fatty liver diseas;Oxidative phosphorylation	------	------	PF02939.13	UcrQ	UcrQ family	mitochondrial	2	22	9.7	High
A0A452FGQ1	Amino acid transporter OS=Capra hircus OX=9925 GN=SLC1A5 PE=3 SV=1	1.368111	0.452186	0.00215	up	yes	1.07	0.7821	0.596955	1.01947	0.902393	0.761854	0.772328	0.639323	0.975473	1.077011	1.132876	1.112264	1.001548	1.11946	------	------	------	------	------	------	COG1301	C:Energy production and conversion	PF00375.15	SDF	Sodiu	peroxisomal	1	2	55	High
A0A452F4M9	Serpin family B member 12 OS=Capra hircus OX=9925 GN=SERPINB12 PE=3 SV=1	1.255797	0.328603	0.001748	up	yes	1.029	0.8194	0.720887	0.892193	0.783575	0.825981	0.999094	0.694618	0.970716	1.027728	1.037091	1.104388	1.029637	1.005775	------	------	K13966	SERPINB11_12	------	------	COG4826	O:Posttranslational modification, protein turnover, chaperones	PF00079.17	Serpin	Serpin	cytoplasmic	14	38	51.3	High
A0A481XVK0	C/EBPbeta OS=Capra hircus OX=9925 PE=2 SV=1	1.35998	0.443585	0.002283	up	yes	1.065	0.7831	0.844943	0.804522	0.652666	0.813053	0.589462	0.994114	1.00064	0.986568	1.038157	1.235124	1.075233	1.053538	------	------	K10048	CEBPB	chx05202;chx04657;chx04668;chx05152	Transcriptional misregulation in cancer;IL-17 signaling pathway;TNF signaling pathway;Tuberculosis	------	------	PF07716.12	bZIP_2	Basic region leucine zipper	nuclear	2	5	36.6	High
A0A452EKD3	Queuine tRNA-ribosyltransferase catalytic subunit 1 OS=Capra hircus OX=9925 GN=QTRT1 PE=3 SV=1	0.683956	-0.548024	0.01105	down	yes	0.7503	1.097	0.982781	1.406333	1.228915	1.208326	0.694995	1.060557	0.61592	0.80146	0.662713	0.682367	0.939017	0.800518	------	------	K00773	tgt, QTRT1	------	------	COG0343	J:Translation, ribosomal structure and biogenesis	PF01702.15	TGT	Queuine tRNA-ribosyltransferase	cytoplasmic	1	4	44.2	High
A0A452G8K0	C1q domain-containing protein OS=Capra hircus OX=9925 GN=LOC102191308 PE=4 SV=1	0.75509	-0.405279	0.02779	down	yes	0.7936	1.051	0.793913	0.851852	1.131546	1.062195	1.362716	1.105466	0.652472	0.919119	0.65521	0.726386	0.953661	0.854579	------	------	------	------	------	------	------	------	PF00386.18;PF01391.15	C1q;Collagen	C1q domain;Collagen triple helix repeat	extracellular	6	39	20.7	High
A0A452DRQ7	Histone H3 OS=Capra hircus OX=9925 GN=LOC108633408 PE=3 SV=1	1.228369	0.296745	0.01814	up	yes	1.008	0.8206	1.007655	0.834152	0.731682	0.764441	0.647203	0.938411	0.931217	1.149627	1.095014	0.984823	0.957286	0.931221	BP:hemostasis;BP:regulation of primary metabolic process;BP:regulation of metabolic process;BP:blood coagulation;BP:regulation of response to stimulus;BP:cellular component organization or biogenesis;BP:regulation of defense response to virus;BP:negative regulation of macromolecule metabolic process;BP:regulation of gene expression, epigenetic;BP:gene silencing;BP:positive regulation of biologica…	GO:0007599;GO:0080090;GO:0019222;GO:0007596;GO:0048583;GO:0071840;GO:0050688;GO:0010605;GO:0040029;GO:0016458;GO:0048518;GO:0048519;GO:0060255;GO:0051291;GO:0051290;GO:2001141;GO:0044707;GO:0019538;GO:0009892;GO:0009893;GO:0009890;GO:0002831;GO:0010629;GO:0010628;GO:0050789;GO:0044267;GO:0044260;GO:0016043;GO:0065003;GO:0065007;GO:0031347;GO:0065004;GO:0065008;GO:0006334;GO:0009889;GO:0050794;GO:…	K11253	H3	chx05322;chx05202;chx05034	Systemic lupus erythematosus;Transcriptional misregulation in cancer;Alcoholism	COG2036	B:Chromatin structure and dynamics	PF00125.21	Histone	Core histone H2A/H2B/H3/H4	mitochondrial	1	51	15.4	High
A0A452EZQ7	V-type proton ATPase subunit C OS=Capra hircus OX=9925 GN=ATP6V1C2 PE=3 SV=1	1.358057	0.441544	7.9E-5	up	yes	1.051	0.7739	0.749755	0.795463	0.689122	0.742825	0.838689	0.827368	0.931652	1.003357	1.096227	1.187176	1.084663	1.005416	------	------	K02148	ATPeV1C, ATP6C	chx04150;chx04145;chx05323;chx04721;chx04966;chx00190	mTOR signaling pathway;Phagosome;Rheumatoid arthritis;Synaptic vesicle cycle;Collecting duct acid secretion;Oxidative phosphorylation	COG5127	C:Energy production and conversion	PF03223.12	V-ATPase_C	V-ATPase subunit C	cytoplasmic	5	13	48.6	High
Q207D0	Complement component 3d (Fragment) OS=Capra hircus OX=9925 PE=2 SV=1	0.803766	-0.315152	0.03128	down	yes	0.811	1.009	0.910514	0.756949	1.112396	1.071817	0.91619	1.287753	0.744139	0.845416	0.758342	0.883123	0.829492	0.805606	BP:metabolic process;BP:positive regulation of response to stimulus;BP:regulation of response to stimulus;BP:regulation of biological process;BP:single-organism metabolic process;BP:protein activation cascade;BP:organic substance metabolic process;BP:positive regulation of immune system process;BP:regulation of immune system process;BP:single-organism process;BP:positive regulation of biological …	GO:0008152;GO:0048584;GO:0048583;GO:0050789;GO:0044710;GO:0072376;GO:0071704;GO:0002684;GO:0002682;GO:0044699;GO:0048518;GO:0065007;GO:0006956;GO:0006955;GO:0006959;GO:0051704;GO:0044238;GO:0050776;GO:0019538;GO:0050896;GO:0050778;GO:0043170;GO:0002376;GO:0002253;GO:0002252;GO:0009405;GO:0008150;GO:0031224;GO:0005575;GO:0005615;GO:0016021;GO:0044425;GO:0044421;GO:0060089;GO:0003674;GO:0004872	K03990	C3	chx04610;chx05134;chx04145;chx05133;chx05168;chx05322;chx05203;chx05150;chx05142;chx05152;chx05140	Complement and coagulation cascades;Legionellosis;Phagosome;Pertussis;Herpes simplex infection;Systemic lupus erythematosus;Viral carcinogenesis;Staphylococcus aureus infection;Chagas diseas;Tuberculosis;Leishmaniasis	------	------	PF07678.11;PF10569.6	A2M_comp;Thiol-ester_cl	A-macroglobulin complement component;Alpha-macro-globulin thiol-ester bond-forming region	cytoplasmic	2	62	33.2	High
A0A452EMB9	Uncharacterized protein OS=Capra hircus OX=9925 GN=SLC25A10 PE=3 SV=1	1.202009	0.265448	0.025	up	yes	0.9931	0.8262	0.801064	0.849445	0.874061	0.89803	0.772493	0.762346	0.860987	0.861284	1.083247	0.931805	0.987282	1.234205	------	------	K13577	SLC25A10, DIC	chx04964	Proximal tubule bicarbonate reclamation	------	------	PF00153.24	Mito_carr	Mitochondrial carrier protein	cytoplasmic	2	6	31.5	High
A0A452DQZ5	StAR related lipid transfer domain containing 5 OS=Capra hircus OX=9925 GN=STARD5 PE=4 SV=1	1.250773	0.32282	0.01123	up	yes	1.011	0.8083	0.800651	0.88831	0.792269	0.773642	0.799246	0.795456	0.847219	0.879783	0.954324	1.209515	0.984007	1.192455	MF:anion binding;MF:organic acid binding;MF:organic cyclic compound binding;MF:carboxylic acid binding;MF:lipid binding;MF:bile acid binding;MF:ion binding;MF:small molecule binding;MF:molecular_function;MF:binding;MF:steroid binding;MF:monocarboxylic acid binding;	GO:0043168;GO:0043177;GO:0097159;GO:0031406;GO:0008289;GO:0032052;GO:0043167;GO:0036094;GO:0003674;GO:0005488;GO:0005496;GO:0033293	------	------	------	------	------	------	PF01852.16	START	START domain	cytoplasmic	3	17	23.5	High
A0A452FUN1	Dual specificity protein phosphatase OS=Capra hircus OX=9925 GN=DUSP3 PE=3 SV=1	0.773123	-0.371231	0.04395	down	yes	0.7824	1.012	0.775159	0.857738	0.932073	1.034067	1.411483	1.060611	0.803179	0.714728	0.76283	0.97018	0.702257	0.741335	BP:negative regulation of transferase activity;BP:regulation of phosphate metabolic process;BP:regulation of primary metabolic process;BP:negative regulation of homotypic cell-cell adhesion;BP:regulation of homotypic cell-cell adhesion;BP:protein dephosphorylation;BP:negative regulation of response to stimulus;BP:regulation of response to stimulus;BP:negative regulation of cell adhesion;BP:negati…	GO:0051348;GO:0019220;GO:0080090;GO:0034111;GO:0034110;GO:0006470;GO:0048585;GO:0048583;GO:0007162;GO:0010605;GO:0045787;GO:0009968;GO:0009966;GO:0044092;GO:0048518;GO:0065007;GO:0060255;GO:0045859;GO:0050776;GO:0042325;GO:0043407;GO:0042326;GO:0019538;GO:0033673;GO:0009892;GO:0046329;GO:0046328;GO:0071901;GO:0071900;GO:0050789;GO:0044267;GO:0007346;GO:0044260;GO:0043549;GO:0002682;GO:0002683;GO:…	K17614	DUSP3, VHR	chx04010	MAPK signaling pathway	COG2453	T:Signal transduction mechanisms	PF00782.17	DSPc	Dual specificity phosphatase, catalytic domain	cytoplasmic	6	44	20.5	High
A0A452F6F8	Peroxiredoxin 3 OS=Capra hircus OX=9925 GN=PRDX3 PE=4 SV=1	1.239859	0.310176	0.01976	up	yes	0.9873	0.7963	0.797561	0.778868	0.926277	0.718842	0.794304	0.761717	0.943297	0.816601	0.894364	1.06244	0.952095	1.254812	------	------	K20011	PRDX3	------	------	COG0450	O:Posttranslational modification, protein turnover, chaperones	PF00578.18;PF08534.7;PF10417.6	AhpC-TSA;Redoxin;1-cysPrx_C	AhpC/TSA family;Redoxin;C-terminal domain of 1-Cys peroxiredoxin	mitochondrial	8	41	28.2	High
A0A452FTW2	Death associated protein like 1 OS=Capra hircus OX=9925 GN=DAPL1 PE=4 SV=1	1.303555	0.382452	0.002545	up	yes	1.001	0.7679	0.803995	0.846083	0.831435	0.595253	0.879832	0.650692	0.897095	1.016606	0.901996	1.032337	1.097426	1.059236	------	------	------	------	------	------	------	------	PF15228.3	DAP	Death-associated protein	cytoplasmic	2	20	11.9	High
[truncated: 15 more rows]
