# Supplementary material for: Comparative proteomic analysis of the telogen-to-anagen transition in cashmere goat secondary hair follicles
Source: Front Vet Sci. 2025 Feb 25;12:1542682. doi: 10.3389/fvets.2025.1542682 (PMC11894581; doi:10.3389/fvets.2025.1542682)
Supplement: Supplementary file 6 [file Table_6.xls]

Accession_id	Description	GO	KO_id	KO_name	pathways	cog	COG_description	Pfam	Subcellular Loc	pTelF1	pTelM1	pAnaF1	pAnaM1	pTelF3	pAnaF3	pTelF2	pTelM2	pAnaF2	pAnaM2	pTelM3	pAnaM3
A0A452FUN1	Dual specificity protein phosphatase OS=Capra hircus OX=9925 GN=DUSP3 PE=3 SV=1	GO:0051348(biological_process:negative regulation of transferase activity); GO:0019220(biological_process:regulation of phosphate metabolic process); GO:0080090(biological_process:regulation of primary metabolic process); GO:0034111(biological_process:negative regulation of homotypic cell-cell adhesion); GO:0034110(biological_process:regulation of homotypic cell-cell adhesion); GO:0006470(biologi…	K17614	DUSP3, VHR	chx04010(MAPK signaling pathway)	COG2453(T:Signal transduction mechanisms )	COG2453(Dual specificity protein phosphatase)	PF00782.17(DSPc:Dual specificity phosphatase, catalytic domain)	cytoplasmic	0.775159	1.034067	0.803179	0.97018	0.932073	0.76283	0.857738	1.411483	0.714728	0.702257	1.060611	0.741335
A0A481XVK0	C/EBPbeta OS=Capra hircus OX=9925 PE=2 SV=1		K10048	CEBPB	chx05202(Transcriptional misregulation in cancer); chx04657(IL-17 signaling pathway); chx04668(TNF signaling pathway); chx05152(Tuberculosis)			PF07716.12(bZIP_2:Basic region leucine zipper)	nuclear	0.844943	0.813053	1.00064	1.235124	0.652666	1.038157	0.804522	0.589462	0.986568	1.075233	0.994114	1.053538
A0A452F060	NUMB endocytic adaptor protein OS=Capra hircus OX=9925 GN=NUMB PE=4 SV=1		K06057	NUMBL	chx04330(Notch signaling pathway)			PF00640.20(PID:Phosphotyrosine interaction domain (PTB/PID)); PF06311.9(NumbF:NUMB domain)	cytoplasmic	0.895749	0.732115	1.070293	1.198473	0.694842	1.203928	0.835058	0.867982	1.203032	1.064558	0.713046	0.813755
A0A452FUY4	PATJ crumbs cell polarity complex component OS=Capra hircus OX=9925 GN=PATJ PE=4 SV=1	GO:0005923(cellular_component:bicellular tight junction); GO:0045177(cellular_component:apical part of cell); GO:0043230(cellular_component:extracellular organelle); GO:0070062(cellular_component:extracellular exosome); GO:0070160(cellular_component:occluding junction); GO:0044464(cellular_component:cell part); GO:0044421(cellular_component:extracellular region part); GO:0005575(cellular_componen…	K06092	INADL, PATJ	chx04390(Hippo signaling pathway); chx04530(Tight junction)			PF00595.21(PDZ:PDZ domain (Also known as DHR or GLGF)); PF13180.3(PDZ_2:PDZ domain); PF09045.7(L27_2:L27_2)	cytoplasmic	0.730828	0.801009	0.841246	1.271691	0.954472	1.136943	1.001621	0.843718	0.906319	1.140837	0.916596	1.369749
A0A452E1U2	Calmodulin like 5 OS=Capra hircus OX=9925 GN=CALML5 PE=4 SV=1	GO:0005488(molecular_function:binding); GO:0043169(molecular_function:cation binding); GO:0046872(molecular_function:metal ion binding); GO:0043230(cellular_component:extracellular organelle); GO:0070062(cellular_component:extracellular exosome); GO:0044421(cellular_component:extracellular region part); GO:0005575(cellular_component:cellular_component); GO:0043167(molecular_function:ion binding);…	K02183	CALM	chx04015(Rap1 signaling pathway); chx04971(Gastric acid secretion); chx04916(Melanogenesis); chx04915(Estrogen signaling pathway); chx04912(GnRH signaling pathway); chx04014(Ras signaling pathway); chx04910(Insulin signaling pathway); chx04114(Oocyte meiosis); chx04070(Phosphatidylinositol signaling system); chx05418(Fluid shear stress and atherosclerosis); chx04713(Circadian entrainment); chx047…	COG5126(D:Cell cycle control, cell division, chromosome partitioning); COG5126(Z:Cytoskeleton); COG5126(T:Signal transduction mechanisms)	COG5126(myosin light chain); COG5126(myosin light chain); COG5126(myosin light chain)	PF00036.29(EF-hand_1:EF hand); PF13499.3(EF-hand_7:EF-hand domain pair); PF13833.3(EF-hand_8:EF-hand domain pair); PF13405.3(EF-hand_6:EF-hand domain); PF13202.3(EF-hand_5:EF hand); PF14658.3(EF-hand_9:EF-hand domain); PF10591.6(SPARC_Ca_bdg:Secreted protein acidic and rich in cysteine Ca binding region); PF12763.4(EF-hand_4:Cytoskeletal-regulatory complex EF hand)	cytoplasmic	1.073924	0.903163	0.98805	1.352275	0.802482	1.302922	0.985343	1.11176	1.483789	1.031395	0.720769	1.044939
A0A452EHL5	Casein kinase II subunit beta OS=Capra hircus OX=9925 GN=CSNK2B PE=3 SV=1	GO:0019220(biological_process:regulation of phosphate metabolic process); GO:0019221(biological_process:cytokine-mediated signaling pathway); GO:0019222(biological_process:regulation of metabolic process); GO:0032927(biological_process:positive regulation of activin receptor signaling pathway); GO:0048584(biological_process:positive regulation of response to stimulus); GO:0048583(biological_proce…	K03115	CSNK2B	chx03008(Ribosome biogenesis in eukaryotes); chx04310(Wnt signaling pathway); chx04064(NF-kappa B signaling pathway); chx04137(Mitophagy - animal); chx05162(Measles); chx05169(Epstein-Barr virus infection); chx05168(Herpes simplex infection); chx04520(Adherens junction)	COG5041(K:Transcription); COG5041(D:Cell cycle control, cell division, chromosome partitioning); COG5041(T:Signal transduction mechanisms)	COG5041(casein kinase ii); COG5041(casein kinase ii); COG5041(casein kinase ii)	PF01214.15(CK_II_beta:Casein kinase II regulatory subunit)	cytoplasmic	1.000289	0.93898	1.13057	1.068303	0.732063	1.08363	0.975318	0.882886	1.006744	1.231354	0.84961	1.120436
A0A452EKF3	Integrin beta OS=Capra hircus OX=9925 GN=ITGB2 PE=3 SV=1	GO:0005488(molecular_function:binding); GO:0098636(cellular_component:protein complex involved in cell adhesion); GO:0070887(biological_process:cellular response to chemical stimulus); GO:0071402(biological_process:cellular response to lipoprotein particle stimulus); GO:0007160(biological_process:cell-matrix adhesion); GO:0060089(molecular_function:molecular transducer activity); GO:0003674(molec…	K06464	ITGB2, CD18	chx04610(Complement and coagulation cascades); chx05134(Legionellosis); chx05144(Malaria); chx04145(Phagosome); chx05416(Viral myocarditis); chx04390(Hippo signaling pathway); chx04810(Regulation of actin cytoskeleton); chx05133(Pertussis); chx04670(Leukocyte transendothelial migration); chx05166(HTLV-I infection); chx04015(Rap1 signaling pathway); chx05323(Rheumatoid arthritis); chx05146(Amoebia…			PF00362.15(Integrin_beta:Integrin, beta chain); PF08725.8(Integrin_b_cyt:Integrin beta cytoplasmic domain); PF07965.9(Integrin_B_tail:Integrin beta tail domain); PF07974.10(EGF_2:EGF-like domain)	plasma membrane	1.143371	1.336027	0.810945	0.86572	1.085763	0.995102	1.071842	0.975281	0.974343	0.828095	1.366213	0.975281
A0A452EN03	Heparan sulfate proteoglycan 2 OS=Capra hircus OX=9925 GN=HSPG2 PE=4 SV=1		K06255	HSPG2	chx04512(ECM-receptor interaction); chx05161(Hepatitis B); chx05205(Proteoglycans in cancer)			PF13927.3(Ig_3:Immunoglobulin domain); PF07679.13(I-set:Immunoglobulin I-set domain); PF13895.3(Ig_2:Immunoglobulin domain); PF00047.22(ig:Immunoglobulin domain); PF00052.15(Laminin_B:Laminin B (Domain IV)); PF07686.14(V-set:Immunoglobulin V-set domain); PF00054.20(Laminin_G_1:Laminin G domain); PF02210.21(Laminin_G_2:Laminin G domain); PF00053.21(Laminin_EGF:Laminin EGF domain); PF00057.15(Ldl_r…	plasma membrane	0.926841	1.051754	1.013049	0.778177	1.274311	0.816003	1.132476	0.994984	0.848394	0.946458	1.118323	0.8858
A0A452EER4	von Willebrand factor OS=Capra hircus OX=9925 GN=VWF PE=4 SV=1		K03900	VWF	chx04610(Complement and coagulation cascades); chx04512(ECM-receptor interaction); chx04151(PI3K-Akt signaling pathway); chx04510(Focal adhesion); chx04611(Platelet activation)			PF00094.22(VWD:von Willebrand factor type D domain); PF00092.25(VWA:von Willebrand factor type A domain); PF08742.8(C8:C8 domain); PF16164.2(VWA_N2:VWA N-terminal); PF01826.14(TIL:Trypsin Inhibitor like cysteine rich domain); PF13519.3(VWA_2:von Willebrand factor type A domain); PF00093.15(VWC:von Willebrand factor type C domain); PF13768.3(VWA_3:von Willebrand factor type A domain)	plasma membrane	0.935517	1.198181	0.874295	0.800236	1.076724	0.744938	0.978028	0.89408	0.872416	0.817354	1.317429	0.792982
A0A452FAC8	1-phosphatidylinositol 4,5-bisphosphate phosphodiesterase OS=Capra hircus OX=9925 GN=PLCB3 PE=4 SV=1	GO:0007165(biological_process:signal transduction); GO:0043169(molecular_function:cation binding); GO:0042578(molecular_function:phosphoric ester hydrolase activity); GO:0003674(molecular_function:molecular_function); GO:0005488(molecular_function:binding); GO:0004871(molecular_function:signal transducer activity); GO:0023052(biological_process:signaling); GO:0035556(biological_process:intracellu…	K05858	PLCB	chx04933(AGE-RAGE signaling pathway in diabetic complications); chx04971(Gastric acid secretion); chx04916(Melanogenesis); chx04915(Estrogen signaling pathway); chx04972(Pancreatic secretion); chx04912(GnRH signaling pathway); chx04911(Insulin secretion); chx04015(Rap1 signaling pathway); chx05146(Amoebiasis); chx05143(African trypanosomiasis); chx05142(Chagas disease (American trypanosomiasis));…			PF00388.16(PI-PLC-X:Phosphatidylinositol-specific phospholipase C, X domain); PF08703.7(PLC-beta_C:PLC-beta C terminal); PF00387.16(PI-PLC-Y:Phosphatidylinositol-specific phospholipase C, Y domain); PF09279.8(EF-hand_like:Phosphoinositide-specific phospholipase C, efhand-like); PF00168.27(C2:C2 domain)	cytoplasmic	0.965608	0.79608	1.090569	1.174459	0.895699	1.279322	1.013331	1.070335	1.228116	1.055066	0.878963	1.08255
A0A452E5Y1	Collagen type VI alpha 5 chain OS=Capra hircus OX=9925 GN=COL6A5 PE=4 SV=1		K06238	COL6A	chx04512(ECM-receptor interaction); chx04151(PI3K-Akt signaling pathway); chx04510(Focal adhesion); chx04974(Protein digestion and absorption)			PF00092.25(VWA:von Willebrand factor type A domain); PF13519.3(VWA_2:von Willebrand factor type A domain); PF01391.15(Collagen:Collagen triple helix repeat (20 copies)); PF05762.11(VWA_CoxE:VWA domain containing CoxE-like protein)	ER	0.659976	2.065168	0.619326	0.652585	0.93621	0.785621	0.690555	1.53717	0.768042	0.698208	1.706493	0.656116
A0A452FYF5	Thrombospondin 4 OS=Capra hircus OX=9925 GN=THBS4 PE=4 SV=1	GO:0019220(biological_process:regulation of phosphate metabolic process); GO:0080090(biological_process:regulation of primary metabolic process); GO:0019222(biological_process:regulation of metabolic process); GO:0048584(biological_process:positive regulation of response to stimulus); GO:0048583(biological_process:regulation of response to stimulus); GO:0007610(biological_process:behavior); GO:00…	K04659	THBS2S	chx04512(ECM-receptor interaction); chx04151(PI3K-Akt signaling pathway); chx04510(Focal adhesion); chx05144(Malaria); chx04145(Phagosome)			PF05735.9(TSP_C:Thrombospondin C-terminal region); PF02412.15(TSP_3:Thrombospondin type 3 repeat); PF11598.5(COMP:Cartilage oligomeric matrix protein); PF07645.12(EGF_CA:Calcium-binding EGF domain); PF00008.24(EGF:EGF-like domain)	plasma membrane	1.196094	1.093787	0.697788	0.905048	1.09996	0.587543	1.060656	0.981202	0.863531	0.82833	1.232637	0.811232
A0A097C2Z1	Tyrosine 3-monooxygenase/tryptophan 5-monooxygenase activation protein zeta polypeptide (Fragment) OS=Capra hircus OX=9925 GN=YWHAZ PE=2 SV=1	GO:0032880(biological_process:regulation of protein localization); GO:2001235(biological_process:positive regulation of apoptotic signaling pathway); GO:0004497(molecular_function:monooxygenase activity); GO:0008104(biological_process:protein localization); GO:0032388(biological_process:positive regulation of intracellular transport); GO:0019222(biological_process:regulation of metabolic process)…	K16197	YWHAB_Q_Z	chx04151(PI3K-Akt signaling pathway); chx05203(Viral carcinogenesis); chx04390(Hippo signaling pathway); chx05161(Hepatitis B); chx04114(Oocyte meiosis); chx05169(Epstein-Barr virus infection); chx04110(Cell cycle)	COG5040(T:Signal transduction mechanisms )	COG5040(Tyrosine 3-monooxygenase tryptophan 5-monooxygenase activation protein)	PF00244.17(14-3-3:14-3-3 protein)	cytoplasmic	1.061206	0.900599	1.12648	1.248439	0.827595	1.241568	1.011189	1.024689	1.077648	1.123339	0.868925	1.113993
A0A452EDQ1	Serine/threonine-protein phosphatase OS=Capra hircus OX=9925 GN=PPP1CA PE=3 SV=1	GO:2001235(biological_process:positive regulation of apoptotic signaling pathway); GO:0032922(biological_process:circadian regulation of gene expression); GO:0009628(biological_process:response to abiotic stimulus); GO:0080090(biological_process:regulation of primary metabolic process); GO:0019222(biological_process:regulation of metabolic process); GO:2001233(biological_process:regulation of apo…	K06269	PPP1C	chx04261(Adrenergic signaling in cardiomyocytes); chx04510(Focal adhesion); chx04114(Oocyte meiosis); chx05205(Proteoglycans in cancer); chx04611(Platelet activation); chx04390(Hippo signaling pathway); chx04810(Regulation of actin cytoskeleton); chx04921(Oxytocin signaling pathway); chx04931(Insulin resistance); chx04270(Vascular smooth muscle contraction); chx05168(Herpes simplex infection); ch…			PF00149.25(Metallophos:Calcineurin-like phosphoesterase); PF16891.2(STPPase_N:Serine-threonine protein phosphatase N-terminal domain)	cytoplasmic	0.962192	0.876903	1.130763	1.054504	0.921053	1.168892	0.952262	0.847925	1.136859	1.138642	0.894297	1.169854
A0A452FGG0	Glypican 4 OS=Capra hircus OX=9925 GN=GPC4 PE=3 SV=1		K08110	GPC4	chx04310(Wnt signaling pathway)			PF01153.16(Glypican:Glypican)	ER	0.9564	0.922088	1.09053	1.631206	1.053098	1.067655	0.997462	0.961936	1.775551	1.506079	0.811171	1.117901
A0A452EKX5	Secreted frizzled related protein 1 OS=Capra hircus OX=9925 GN=SFRP1 PE=4 SV=1	GO:0051046(biological_process:regulation of secretion); GO:0010564(biological_process:regulation of cell cycle process); GO:0051048(biological_process:negative regulation of secretion); GO:0051049(biological_process:regulation of transport); GO:2000736(biological_process:regulation of stem cell differentiation); GO:0051716(biological_process:cellular response to stimulus); GO:0014034(biological_p…	K02166	SFRP1	chx04310(Wnt signaling pathway)			PF01392.19(Fz:Fz domain); PF01759.18(NTR:UNC-6/NTR/C345C module)	lysosomal	0.914366	0.814358	0.984906	1.202779	0.746496	1.059019	0.865926	0.843081	1.093383	1.067558	0.818249	0.986111
A0A452DVD6	JunB proto-oncogene, AP-1 transcription factor subunit OS=Capra hircus OX=9925 GN=JUNB PE=3 SV=1	GO:0080090(biological_process:regulation of primary metabolic process); GO:0019222(biological_process:regulation of metabolic process); GO:0060716(biological_process:labyrinthine layer blood vessel development); GO:0001077(molecular_function:transcriptional activator activity, RNA polymerase II core promoter proximal region sequence-specific binding); GO:0001071(molecular_function:nucleic acid bi…	K09028	JUNB	chx04668(TNF signaling pathway); chx04380(Osteoclast differentiation)			PF03957.10(Jun:Jun-like transcription factor); PF00170.18(bZIP_1:bZIP transcription factor); PF07716.12(bZIP_2:Basic region leucine zipper); PF03131.14(bZIP_Maf:bZIP Maf transcription factor)	nuclear	1.101132	0.730157	1.090073	1.101132	0.825666	1.046843	0.861135	0.783661	1.182607	1.115819	0.789895	1.195074
A0A452EHK8	ADAM metallopeptidase domain 17 OS=Capra hircus OX=9925 GN=ADAM17 PE=4 SV=1	GO:0032103(biological_process:positive regulation of response to external stimulus); GO:0019220(biological_process:regulation of phosphate metabolic process); GO:0080090(biological_process:regulation of primary metabolic process); GO:0019222(biological_process:regulation of metabolic process); GO:0010564(biological_process:regulation of cell cycle process); GO:0048585(biological_process:negative …	K06059	ADAM17, TACE, CD156b	chx04330(Notch signaling pathway); chx05010(Alzheimer's disease)			PF13688.3(Reprolysin_5:Metallo-peptidase family M12); PF13574.3(Reprolysin_2:Metallo-peptidase family M12B Reprolysin-like); PF16698.2(ADAM17_MPD:Membrane-proximal domain, switch, for ADAM17); PF00200.20(Disintegrin:Disintegrin); PF13582.3(Reprolysin_3:Metallo-peptidase family M12B Reprolysin-like); PF01421.16(Reprolysin:Reprolysin (M12B) family zinc metalloprotease); PF01562.16(Pep_M12B_propep:R…	cytoplasmic	1.021074	0.868668	1.062829	1.102496	0.912511	1.166173	0.883096	0.955122	1.327403	1.079216	0.93256	0.956858
A0A452EKH4	Mitogen-activated protein kinase kinase 3 OS=Capra hircus OX=9925 GN=MAP2K3 PE=3 SV=1	GO:0035639(molecular_function:purine ribonucleoside triphosphate binding); GO:0016310(biological_process:phosphorylation); GO:0003674(molecular_function:molecular_function); GO:0005488(molecular_function:binding); GO:0043167(molecular_function:ion binding); GO:1901363(molecular_function:heterocyclic compound binding); GO:0001883(molecular_function:purine nucleoside binding); GO:0001882(molecular_…	K04432	MAP2K3, MKK3	chx04664(Fc epsilon RI signaling pathway); chx05014(Amyotrophic lateral sclerosis (ALS)); chx05164(Influenza A); chx04750(Inflammatory mediator regulation of TRP channels); chx04010(MAPK signaling pathway); chx04912(GnRH signaling pathway); chx04015(Rap1 signaling pathway); chx04620(Toll-like receptor signaling pathway); chx05145(Toxoplasmosis); chx05169(Epstein-Barr virus infection); chx04668(TN…			PF00069.22(Pkinase:Protein kinase domain); PF07714.14(Pkinase_Tyr:Protein tyrosine kinase); PF14531.3(Kinase-like:Kinase-like)	cytoplasmic	0.96524	0.902504	1.08729	0.924177	1.01771	1.08729	0.820011	0.956319	1.430112	1.256032	0.722296	1.168171
I1W1N1	Ras-related protein Rap-1B OS=Capra hircus OX=9925 GN=RAP1B PE=2 SV=1	GO:0019220(biological_process:regulation of phosphate metabolic process); GO:0080090(biological_process:regulation of primary metabolic process); GO:0051046(biological_process:regulation of secretion); GO:0051048(biological_process:negative regulation of secretion); GO:0051049(biological_process:regulation of transport); GO:0032386(biological_process:regulation of intracellular transport); GO:004…	K07836	RAP1B	chx04062(Chemokine signaling pathway); chx04510(Focal adhesion); chx04722(Neurotrophin signaling pathway); chx04611(Platelet activation); chx04670(Leukocyte transendothelial migration); chx04010(MAPK signaling pathway); chx04972(Pancreatic secretion); chx04720(Long-term potentiation); chx04014(Ras signaling pathway); chx04015(Rap1 signaling pathway); chx05211(Renal cell carcinoma); chx04024(cAMP …	COG1100(R:General function prediction only )	COG1100(GTP-binding Protein)	PF00071.19(Ras:Ras family); PF08477.10(Roc:Ras of Complex, Roc, domain of DAPkinase); PF00025.18(Arf:ADP-ribosylation factor family)	cytoplasmic	0.597565	0.687268	0.887437	1.482132	0.801057	1.308541	1.103243	0.896225	1.099957	0.996996	0.926895	0.957564
A0A452EMA2	SMB domain-containing protein OS=Capra hircus OX=9925 GN=VTN PE=4 SV=1	GO:0038024(molecular_function:cargo receptor activity); GO:0006897(biological_process:endocytosis); GO:0016192(biological_process:vesicle-mediated transport); GO:0005044(molecular_function:scavenger receptor activity); GO:0050896(biological_process:response to stimulus); GO:0006898(biological_process:receptor-mediated endocytosis); GO:0030247(molecular_function:polysaccharide binding); GO:0030246…	K06251	VTN	chx04610(Complement and coagulation cascades); chx04512(ECM-receptor interaction); chx04151(PI3K-Akt signaling pathway); chx04510(Focal adhesion); chx05205(Proteoglycans in cancer)			PF00045.16(Hemopexin:Hemopexin); PF01033.14(Somatomedin_B:Somatomedin B domain)	plasma membrane	0.988944	1.316319	0.73372	0.872639	1.319549	0.791872	0.830609	0.978735	0.699508	0.774423	1.887926	0.895308
A0A452EHU3	Uncharacterized protein OS=Capra hircus OX=9925 GN=LOC102171556 PE=4 SV=1	GO:0051287(molecular_function:NAD binding); GO:0003674(molecular_function:molecular_function); GO:0005488(molecular_function:binding); GO:0043167(molecular_function:ion binding); GO:1901363(molecular_function:heterocyclic compound binding); GO:1901265(molecular_function:nucleoside phosphate binding); GO:0016491(molecular_function:oxidoreductase activity); GO:0043168(molecular_function:anion bindi…	K00157	AOX	chx00750(Vitamin B6 metabolism); chx04630(Jak-STAT signaling pathway); chx00830(Retinol metabolism); chx00380(Tryptophan metabolism); chx00760(Nicotinate and nicotinamide metabolism); chx00982(Drug metabolism - cytochrome P450); chx00280(Valine, leucine and isoleucine degradation); chx00350(Tyrosine metabolism)	COG4631(F:Nucleotide transport and metabolism ); COG4630(F:Nucleotide transport and metabolism )	COG4631(xanthine dehydrogenase); COG4630(xanthine dehydrogenase)	PF02738.15(Ald_Xan_dh_C2:Molybdopterin-binding domain of aldehyde dehydrogenase); PF00941.18(FAD_binding_5:FAD binding domain in molybdopterin dehydrogenase); PF03450.14(CO_deh_flav_C:CO dehydrogenase flavoprotein C-terminal domain); PF01799.17(Fer2_2:[2Fe-2S] binding domain); PF01315.19(Ald_Xan_dh_C:Aldehyde oxidase and xanthine dehydrogenase, a/b hammerhead domain)	cytoplasmic	1.236579	1.272732	0.848408	0.913103	1.201377	0.856971	1.345936	0.802993	0.822417	0.977808	1.081402	0.964858
A0A452ETA1	Tyrosine 3-monooxygenase/tryptophan 5-monooxygenase activation protein beta OS=Capra hircus OX=9925 GN=YWHAB PE=3 SV=1	GO:2001235(biological_process:positive regulation of apoptotic signaling pathway); GO:0008104(biological_process:protein localization); GO:0019220(biological_process:regulation of phosphate metabolic process); GO:0080090(biological_process:regulation of primary metabolic process); GO:0019222(biological_process:regulation of metabolic process); GO:2001233(biological_process:regulation of apoptotic…	K16197	YWHAB_Q_Z	chx04151(PI3K-Akt signaling pathway); chx05203(Viral carcinogenesis); chx04390(Hippo signaling pathway); chx05161(Hepatitis B); chx04114(Oocyte meiosis); chx05169(Epstein-Barr virus infection); chx04110(Cell cycle)	COG5040(T:Signal transduction mechanisms )	COG5040(Tyrosine 3-monooxygenase tryptophan 5-monooxygenase activation protein)	PF00244.17(14-3-3:14-3-3 protein)	cytoplasmic	1.428057	3.141049	0.621246	1.003227	1.328687	0.838219	2.644615	0.859753	0.656488	1.064954	1.430831	0.81426
D1MCA8	40S ribosomal protein S6 OS=Capra hircus OX=9925 GN=Rps6 PE=2 SV=1	GO:0008104(biological_process:protein localization); GO:0035770(cellular_component:ribonucleoprotein granule); GO:0022627(cellular_component:cytosolic small ribosomal subunit); GO:0019901(molecular_function:protein kinase binding); GO:0070231(biological_process:T cell apoptotic process); GO:0000082(biological_process:G1/S transition of mitotic cell cycle); GO:0030425(cellular_component:dendrite);…	K02991	RP-S6e, RPS6	chx04151(PI3K-Akt signaling pathway); chx04150(mTOR signaling pathway); chx04066(HIF-1 signaling pathway); chx04371(Apelin signaling pathway); chx01521(EGFR tyrosine kinase inhibitor resistance); chx03010(Ribosome); chx04910(Insulin signaling pathway); chx05205(Proteoglycans in cancer)	COG2125(J:Translation, ribosomal structure and biogenesis )	COG2125(40s ribosomal protein s6)	PF01092.16(Ribosomal_S6e:Ribosomal protein S6e)	nuclear	0.988556	0.908391	1.141872	1.135859	0.926428	1.11682	0.986797	0.952011	1.166082	1.11078	0.819108	1.109889
A0A452EQZ3	Aph-1 homolog A, gamma-secretase subunit OS=Capra hircus OX=9925 GN=APH1A PE=4 SV=1	GO:0004175(molecular_function:endopeptidase activity); GO:0001656(biological_process:metanephros development); GO:0016787(molecular_function:hydrolase activity); GO:0033619(biological_process:membrane protein proteolysis); GO:0043229(cellular_component:intracellular organelle); GO:0003674(molecular_function:molecular_function); GO:0007165(biological_process:signal transduction); GO:0007166(biolog…	K06172	APH1A	chx04330(Notch signaling pathway); chx05010(Alzheimer's disease)			PF06105.9(Aph-1:Aph-1 protein)	lysosomal	0.48375	0.620206	1.071894	1.631537	0.776526	1.527899	0.987108	0.81532	1.282045	1.131989	0.710798	1.401055
A0A452EN89	Uncharacterized protein OS=Capra hircus OX=9925 GN=SPP1 PE=4 SV=1	GO:0032501(biological_process:multicellular organismal process); GO:0044707(biological_process:single-multicellular organism process); GO:0001503(biological_process:ossification); GO:0008150(biological_process:biological_process); GO:0007155(biological_process:cell adhesion); GO:0022610(biological_process:biological adhesion); GO:0044699(biological_process:single-organism process)	K06250	SPP1, BNSP, OPN	chx04512(ECM-receptor interaction); chx04151(PI3K-Akt signaling pathway); chx04510(Focal adhesion); chx04371(Apelin signaling pathway); chx04620(Toll-like receptor signaling pathway)			PF00865.15(Osteopontin:Osteopontin)	extracellular	0.602084	0.651899	0.930332	1.925749	0.844934	1.561919	0.893512	0.73487	1.247712	1.193834	0.660039	1.662775
A0A452F7T9	PGAM family member 5, mitochondrial serine/threonine protein phosphatase OS=Capra hircus OX=9925 GN=PGAM5 PE=4 SV=1	GO:0016791(molecular_function:phosphatase activity); GO:0016311(biological_process:dephosphorylation); GO:0006470(biological_process:protein dephosphorylation); GO:0007165(biological_process:signal transduction); GO:0004721(molecular_function:phosphoprotein phosphatase activity); GO:0042578(molecular_function:phosphoric ester hydrolase activity); GO:0005057(molecular_function:signal transducer ac…	K15637	PGAM5	chx04137(Mitophagy - animal); chx04668(TNF signaling pathway)			PF00300.19(His_Phos_1:Histidine phosphatase superfamily (branch 1))	ER	0.865248	0.870562	1.087352	0.986396	0.823803	1.061848	1.033713	0.861302	1.149512	0.975385	0.661442	1.079175
